# Supplementary material for: A corrosion inhibiting layer to tackle the irreversible lithium loss in lithium metal batteries
Source: Nat Commun. 2023 Dec 13;14:8269. doi: 10.1038/s41467-023-44161-7 (PMC10719308; doi:10.1038/s41467-023-44161-7)
Supplement: Supplementary file 3 — Source Data [file 41467_2023_44161_MOESM3_ESM.xls]

## Sheet: Fig.1f
Bare Li||Cu cells
Resting time	CE (%)	Standard Deviation	Capacity loss (μAh)	Standard Deviation
0	94.1779	1.08224	65.8	12.2233
5	92.8505	2.8341	80.8	32.0431
15	91.2943	1.51393	98.4	17.112
50	88.9306	0.21481	125.1	2.40416
300	87.3451	1.50182	143	16.9706
500	85	0.56318	169.5	6.36396

## Sheet: Fig. 3a
Resting time	CE-MgF2@PVDF (%)	Standard Deviation	Capacity loss-MgF2@PVDF (μAh)	Standard Deviation	CE-PVDF (%)	Standard Deviation	Capacity loss-PVDF (μAh)	Standard Deviation
0	98.7465	0.26599	14.1667	3.00721	96.6372	0.49536	38	5.59762
5	98.1124	0.12528	21.3333	1.41892	95.9292	0.49272	46	4.54606
15	97.6688	0.11886	26.5667	1.02144	94.5428	0.18422	60.75	2.5
50	97.1907	0.11835	32.9	2.20681	93.7611	0.18773	75.3333	8.5049
300	93.3628	1.07295	75	12.1244	90.7375	0.33504	104.667	3.78594
500	92.5959	0.7981	83.6667	9.0185	89.2035	0.53097	122	6

## Sheet: Fig. 3b
Impedance of fresh Li||Cu cells with bare Li, PVDF-Li, and MgF2@PVDF-Li
Bare Li		PVDF-Li		MgF2@PVDF-Li
Z' (ohm)	-Z'' (ohm)	Z' (ohm)	-Z'' (ohm)	Z' (ohm)	-Z'' (ohm)
3.82	1.34	3.89	0.728	5.5	0.752
3.92	1.86	4.02	1.15	5.57	1.19
4.39	2.38	4.18	1.58	5.72	1.64
4.75	2.89	4.36	2.03	5.87	2.11
5.01	3.42	4.57	2.51	6.08	2.6
5.29	3.97	4.81	3.01	6.33	3.13
5.65	4.56	5.1	3.57	6.65	3.69
6.15	5.18	5.45	4.18	7.04	4.31
6.74	5.85	5.86	4.85	7.51	4.98
7.39	6.57	6.35	5.59	8.05	5.7
8.08	7.33	6.94	6.39	8.7	6.47
8.88	8.13	7.63	7.27	9.46	7.29
9.84	8.97	8.45	8.21	10.4	8.16
11	9.84	9.42	9.21	11.4	9.05
12.3	10.7	10.6	10.3	12.6	9.96
13.9	11.6	11.9	11.4	14	10.9
15.6	12.4	13.4	12.5	15.5	11.8
17.4	13.2	15.1	13.6	17.2	12.6
19.4	13.8	17	14.6	19.1	13.3
21.5	14.2	19.2	15.6	21.1	14
23.6	14.4	21.5	16.4	23.3	14.5
25.9	14.4	24.1	17.1	25.6	14.8
28.1	14.2	26.8	17.6	27.9	15
30.3	13.8	29.6	17.9	30.3	15
32.4	13.2	32.4	17.8	32.7	14.7
34.3	12.3	35.2	17.5	35	14.2
35.9	11.5	37.9	17	37.1	13.6
37.3	10.6	40.4	16.2	39	12.8
38.4	9.72	42.7	15.3	40.6	12
39.3	8.98	44.7	14.3	42	11.2
40.1	8.37	46.3	13.3	43.2	10.4
40.7	7.89	47.8	12.3	44.3	9.76
41.3	7.58	49	11.5	45.1	9.28
41.8	7.44	50	10.8	45.9	8.97
42.2	7.47	50.8	10.4	46.5	8.85
42.6	7.71	51.6	10.1	47.1	8.96
43.1	8.02	52.3	9.95	47.7	9.16
43.6	8.46	53	9.96	48.3	9.52
44.2	9.3	53.7	10.4	49	10.3
44.9	10.4	54.4	11.2	49.7	11.5
45.5	11.7	55	12.3	50.3	12.8
46.2	13.3	55.7	13.6	51.1	14.5
47.1	15.1	56.6	15.3	52	16.6
48.1	17.3	57.6	17.4	53.2	19
49.3	19.8	58.8	19.9	54.6	21.9
50.7	22.7	60.3	22.8	56.3	25.2
52.3	26.1	62.1	26.1	58.3	29
54.1	30	64.2	30	60.8	33.3
56.1	34.7	66.9	34.4

## Sheet: Fig. 3c
Exchange current densities of cells with different Li metal negative electrodes
	Bare Li		PVDF-Li		MgF2@PVDF-Li
Cylce number	Exchange current density (mA/cm2)	Standard Deviation	Exchange current density (mA/cm2)	Standard Deviation	Exchange current density (mA/cm2)	Standard Deviation
1	0.02647	0.00365	0.01542	0.00682	0.07618	0.00989
2	0.02467	0.00291	0.01973	0.00884	0.13343	0.00651
3	0.03765	0.00479	0.04004	0.02549	0.2082	0.03709
4	0.02886	0.00133	0.04976	0.03049	0.28191	0.00918

## Sheet: Fig. 4a
Coulombic efficiency of Li||Cu cells
Cylce number	Cu-CE (%)	NaF-CE (%)	MgF2-CE (%)	AlF3-CE (%)
1	97.4693	97.5223	96.0177	96.1426
2	95.3898	95.6637	96.4602	93.0107
3	96.2747	96.3097	96.1062	94.789
4	95.6464	96.5487	96.1062	94.2316
5	96.177	95.9211	96.9912	94.3466
6	96.4782	95.718	96.5487	94.0724
7	96.3451	95.6295	97.2566	94.6474
8	96.1419	95.771	97.6991	94.5413
9	96.4693	95.4433	96.6372	95.5675
10	96.2216	95.4433	97.2566	95.0987
11	95.9207	95.3552	97.0797	95.7357
12	95.5668	95.3552	97.3451	95.2579
13	95.8322	95.6029	97.6106	95.8153
14	96.5054	96.2134	96.9026	95.7003
15	96.115	96.0541	96.8142	96.4788
16	95.6907	96.1161	97.6991	97.337
17	94.912	95.6641	97.9646	96.4788
18	95.4602	95.7968	97.3451	96.815
19	95.7526	95.0797	97.8761	97.2043
20	95.9738	95.134	96.9026	96.7619
21	96.0357	97.107	97.4336	96.7885
22	96.0354	97.107	96.9912	96.9477
23	95.5841	96.7708	98.1416	96.6204
24	96.2311	96.912	97.8761	96.0099
25	95.9823	96.7879	97.8761	96.3107
26	95.531	95.7614	97.1681	97.5051
27	96.0708	96.5841	97.6106	97.0893
28	96.4248	95.5487	97.4336	95.8418
29	96.1239	96.5496	97.8761	95.8684
30	96.8321	96.5496	97.0797	95.7357
31	95.8057	97.3281	96.9912	94.8421
32	95.0801	96.4169	97.6991	95.1429
33	95.9292	96.6646	98.6726	95.9568
34	95.5845	96	97.7876	95.5056
35	96.2039	95.9469	97.1681	96.5139
36	94.8943	96.3009	96.7257	95.7264
37	95.611	96.7177	97.4336	96.6201
38	95.7526	96.2222	97.6106	95.0186
39	96.2835	96.0623	97.7876	95.1252
40	95.2575	95.4433	97.5221	93.8777
41	96.1157	95.7972	96.9912	93.9308
42	96.7265	95.4075	97.2566	94.9571
43	96.531	96.1681	96.9912	94.5413
44	95.2836	95.7788	97.2566	93.2053
45	98.3364	94.7699	97.2566	94.0989
46	96.9472	94.6372	98.5841	92.3472
47	97.1949	95.2478	97.7876	94.0635
48	97.1153	94.6111	97.5221	94.1603
49	95.0889	95.0274	97.7876	95.0451
50	95.2659	94.2405	97.4336	96.5319
51	96.9297	93.4619	97.5221	96.6469
52	96.93	93.1611	97.3451	94.8686
53	95.8949	93.6919	96.6372	95.8949
54	95.4968	94.8598	96.2832	95.426
55	96.0718	95.6383	97.5221	95.7357
56	96.5847	93.63	96.5487	95.7622
57	96.8587	94.6297	97.6106	94.5678
58	95.7176	94.497	97.7876	94.4793
59	97.5577	95.1606	96.0177	94.5324
60	97.5577	95.5764	97.5221	94.2582
61	95.6464	95.2756	98.0531	95.7357
62	94.5049	94.8598	98.3186	94.789
63	96.0453	95.081	98.5841	91.9313
64	96	93.4973	96.9026	93.4531
65	96.4425	92.3825	96.9026	96.4434
66	96.2485	92.6568	97.3451	94.6824
67	96.2835	91.0997	97.4336	95.6737
68	97.4515	94.3024	98.3186	93.4619
69	96.4431	92.7453	97.0797	92.7984
70	96.0803	93.4171	96.6372	141.352
71	97.0271	92.7188	97.2566	98.8322
72	98.1683	93.2761	95.3097	95.3995
73	97.0976	92.2145	97.4336	95.2844
74	94.85	92.2675	95.5752	97.3635
75	95.4437	89.6842	96.4602	96.4523
76	96.6643	91.5509	96.1062	94.8421
77	97.0625	93.1611	98.1416	95.8684
78	96.8062	91.2413	95.5752	95.7887
79	97.2483	90.9935	98.0531	95.5056
80	97.5845	93.2142	98.0531	100.849
81	97.5046	89.0206	97.5221	97.4781
82	98.8939	91.1351	97.8761	100
83	96.4605	87.437	99.646	105.265
84	96.9914	91.7721	98.1416	96.1242
85	97.6551	91.8871	95.5752	100.142
86	95.8053	94.0812	96.4602	100.584
87	96.0619	90.8785	95.8407	94.8947
88	96.0354	91.604	96.9026	95.6468
89	98.779	91.719	97.7876	96.0888
90	99.1064	93.3292	97.8761	98.6638
91	95.7176	92.1083	97.0797	97.4515
92	95.7618	91.1616	98.4956	96.0888
93	96.5847	97.2751	98.8496	96.3451
94	96.3104	93.4088	97.2566	97.8938
95	97.3898	100.442	96.2832	95.3451
96	97.6024	95.3375	98.4071	95.3451
97	97.8319	99.0532	97.0797	100.088
98	96.3097	95.5756	97.0797	95.9292
99	96.3097	95.8319	98.0531	96.5929
100	98.5843	91.1616	97.6106	101.664
101	98.7524	90.6927	98.2301	99.9734
102	96.0007	91.5244	98.3186	99.6106
103	94.9478	94.5767	98.0531	95.4783
104	96.6463	95.249	96.3717	95.5668
105	95.8857	91.2413	98.4956	99.5575
106	95.8322	92.993	96.9912	94.4867
107	97.1684	93.7716	97.7876	96.8673
108	96.956	86.0126	98.0531	96.9557
109	97.4869	92.55	96.8142	97.5575
110	97.7263	90.215	97.0797	97.8938
111	97.0622	88.5429	97.3451	100.469
112	97.7436	93.6118	97.2566	96.3982
113	97.2035	93.8241	97.6106	96.7876
114	99.2478	96.9734	98.1416	90.5495
115	97.9117	94.5324	97.0797	93.9563
116	96.3451	93.3027	96.8142	94.2306
117	95.6376	93.0019	97.6991	92.8767
118	97.1064	91.6925	98.0531	95.5756
119	98.8053	92.0287	97.6991	92.4084
120	98.8053	93.1062	96.5487	94.4523
121	96.8407	89.9115	96.7257	96.8147
122	99.0091	93.3292	96.1947	95.1159
123	98.6019	90.5246	96.9026	92.55
124	97.8938	93.4442	96.1947	95.5672
125	98.9469	92.7188	95.5752	92.6834
126	97.3011	92.5772	96.8142	91.8245
127	96.372	91.1086	96.0177	94.2134
128	96.6908	93.5769	95.8407	94.5939
129	98.319	90.4981	96.8142	96.2039
130	98.2482	98.5845	95.9292	94.1598
131	98.8938	95.1606	97.1681	92.6031
132	97.8053	90.7193	97.4336	94.4341
133	97.3367	96.408	98.0531	96.6466
134	96.408	95.4348	96.8142	96.0892
135	96.974	91.4086	97.7876	108.229
136	96.6292	96.5581	99.115	97.3719
137	96.1065	90.223	99.7345	94.8412
138	97.0888	95.1159	97.5221	94.9827
139	97.3894	93.8329	99.115	96.3451
140	96.4779	97.1863	98.1416	96.2304
141	96.8938	94.4435	99.5575	96.5401
142	97.2485	89.4709	99.292	95.0712
143	96.2753	93.1422	96.9912	95.1863
144	98.4429	94.1156	96.9026	92.435
145	96.5319	95.4513	96.8142	96.4251
146	96.0011	94.2748	97.0797	100.416
147	97.4432	94.6642	97.0797	97.5931
148	95.0619	94.8323	97.2566	92.6473
149	94.4425	95.4163	99.646	98.2745
150	97.3363	95.8584	96.9912	92.0177
151	98.0802	95.1951	98.4956	100.389
152	98.089	89.6381	98.1416	100.858
153	95.5841	93.8683	98.3186	101.301
154	97.4962	100.053	98.4071	97.3717
155	95.9745	95.2402	98.4956	90.9912
156	96.8327	96.1157	97.0797	96.7345
157	95.7522	103.415	96.9026	99.9203
158	97.0708	94.9129	98.3186	101.389
159	94.5939	98.8587	96.9026	101.027
160	97.4604	101.831	96.2832	96.3186
161	96.6021	100.327	96.9912	96.5133
162	96.4779	104.397	96.8142	98.1416
163	96.6994	94.7531	96.7257	94.4602
164	97.4073	98.0003	96.9912	99.115
165	96.7796	105.477	96.9026	96.5133
166	95.6737	93.2313	96.9912	96.1154
167	95.7611	98.9735	96.9026	98.9381
168	94.355	94.9743	97.5221	95.9026
169	95.1597	94.3638	97.0797	95.177
170	98.204	95.9391	96.9912	95.3982
171	99.5399	99.4869	97.2566	100.92
172	93.5575	92.665	97.6991	99.3628
173	95.3375	97.5847	96.8142	97.0974
174	95.8949	97.4606	96.8142	99.1328
175	97.6112	96.2134	98.3186	95.3451
176	98.0005	97.6372	97.8761	98.4779
177	95.3641	95.9381	97.6106	97.5929
178	97.2751	96.5398	97.5221	95.7611
179	99.0533	98.2748	96.9026	100
180	97.1858	95.3906	99.292	95.0974
181	93.5315	95.4437	98.1416	94.3451
182	94.1495	95.3906	96.3717	96.7876
183	93.8423	100.31	96.7257	99.3894
184	97.7524	96.0541	97.2566	98.1681
185	97.0804	95.2756	97.8761	98.6726
186	99.8054	94.1962	98.0531	98.1416
187	99.6373	94.5236	99.469	98.0885
188	98.2482	92.7807	97.4336	94.0177
189	98.496	90.8077	98.4956	103.08
190	99.1148	92.7895	97.1681	101.195
191	93.5575	89.8602	96.1947	99.8319
192	89	92.2498	97.6106	98.6991
193	87	93.6123	96.1062	96.1239
194	85	95.1075	96.1062	93.9292
195		90.4627	96.3717	97.531
196		91.9756	96.6372	95.2301
197		97.1954	98.8496	95.5664
198		94.2665	98.1416	94.292
199		93.364	96.5487	97.5044
200		95.4256	98.4956	96.6195
201		87.3286	94.8673	95.0708
202		86.6384	95.6637	97.0619
203		100.858	95.9292	96.4513
204		98.1593	98.3186	101.106
205		97.8057	94.9557	99.6637
206		96.7088	96.1062	100.416
207		93.5504	97.7876	100.805
208		96.2301	95.3982	100.832
209		97.0619	95.9292	99.6637
210		93.6908	95.2212	102.133
211		94.9916	97.3451	97.2566
212		96.992	96.0177	98.6726
213		94.6917	96.2832	97.115
214		93.7522	95.1327	97.0619
215		96.2127	96.2832	96.646
216		96.3369	95.6637	98.6991
217		95.1774	96.3717	96.7257
218		94.1947	96.4602	96.9203
219		94.6651	95.3982	96.4779
220		95.4159	95.8407	96.3186
221		96.3894	96.9912	96.6991
222		95.3641	98.2301	95.9026
223		97.5405	95.9292	96.3186
224		95.691	98.3186	97.0885
225		92.9912	96.0177	94.3451
226		95.3009	96.3717	95.4602
227		95.9211	96.5487	94.2655
228		95.0456	94.4248	95.3717
229		97.452	97.8761	94.8496
230		96.6201	98.9381	95.1239
231		94.0542	97.9646	95.4867
232		91.8864	94.9557	96.4779
233		92.7446	98.1416	95.9292
234		92.6031	96.9026	96.2035
235		95.4167	96.0177	95.5929
236		92.2145	97.4336	96.9557
237		93.4088	96.9026	94.9557
238		96.523	96.1947	95.5133
239		95.0093	94.6903	92.8496
240		93.108	95.3982	96.0088
241		98.2656	95.2212	93.9823
242		94.6726	98.1416	94.7876
243		93.2401	96.2832	96.2832
244		94.4695	98.8496	93.708
245		95.0531	99.292	94.8142
246		99.8584	98.0531	95.292
247		95.7349	96.4602	94.2035
248		98.3808	94.9557	93.6549
249		95.8496	96.5487	93.0708
250		93.7622	95.3097	94.2035
251		94.8863	94.3363	96.3982
252		91.4713	97.8761	95.3451
253		91.6025	97.6106	94.4867
254		90.4964	95.7522	98.2832
255		89.2399	96.6372	95.4248
256		92.3805	97.0797	90.7699
257		90.8319	97.4336
258		92.727	98.5841
259		93.1157	93.9823
260		90.8681	95.6637
261		94.3102	96.1947
262		87.8439	97.6991
263		92.957	96.6372
264		90.0195	95.5752
265		87.2954	96.9912
266		85.5702	97.6106
267		87.9136	98.0531
268			97.9646
269			97.5221
270			98.0531
271			94.5133
272			95.1327
273			96.0177
274			96.9026
275			96.6372
276			95.0443
277			97.8761
278			97.8761
279			97.9646
280			96.3717
281			97.8761
282			98.9381
283			98.6726
284			100.088
285			98.8496
286			100.619
287			100.973
288			96.9912
289			100.796
290			100.708
291			99.115
292			97.9646
293			96.4602
294			96.6372
295			99.0266
296			97.8761
297			96.9912
298			97.7876
299			96.9026
300			98.1416
301			94.3363
302			96.3717
303			97.3451
304			96.5487
305			97.0797
306			97.6106
307			95.4867
308			95.9292
309			96.6372
310			98.3186
311			99.469
312			96.1947
313			96.1947
314			95.8407
315			97.5221
316			97.6106
317			95.1327
318			93.9823
319			98.2301
320			99.5575
321			96.9912
322			98.3186
323			97.0797
324			97.4336
325			97.7876
326			95.8407
327			97.7876
328			96.4602
329			99.7345
330			97.2566
331			95.7522
332			101.681
333			94.8673
334			99.292
335			96.9912
336			95.9292
337			94.4248
338			96.5487
339			99.115
340			96.9026
341			99.2035
342			96.5487
343			97.8761
344			96.9026
345			95.0443
346			95.5752
347			94.9557
348			97.2566
349			96.4602
350			94.1593
351			97.6106
352			94.6903
353			96.9026
354			91.6814
355			99.2035
356			99.292
357			96.7257
358			96.2832
359			94.7788
360			95.8407
361			96.1062
362			93.4513
363			95.9292
364			96.7257
365			97.3451
366			97.8761
367			98.0531
368			92.3894
369			94.5133
370			96.9912
371			93.3628
372			94.0708
373			97.7876
374			96.0177
375			96.4602
376			95.3097
377			97.4336
378			95.8407
379			96.1947
380			91.7699
381			93.0088
382			96.6372
383			99.2035
384			91.6814
385			94.8673
386			95.7522
387			94.1593
388			93.9823
389			89.9115
390			100.442
391			93.3628
392			100
393			93.0974
394			97.1681
395			94.0708
396			94.8673
397			96.1947
398			92.6549
399			91.5929
400			93.9823
401			89.5575
402			95.4867
403			97.0797
404			93.2743
405			94.0708
406			94.6018
407			93.2743
408			95.4867
409			90.6195
410			97.1681
411			95.0443
412			96.1947
413			92.9203
414			94.5133
415			96.4602
416			98.3186
417			98.3186
418			97.5221
419			89.0266
420			96.4602
421			97.3451
422			95.7522
423			97.6991
424			96.6372
425			94.5133
426			92.6549
427			92.9203
428			92.1239
429			90.9734
430			89.292
431			93.0974
432			96.9912
433			91.1504
434			89.0266
435			97.4336
436			97.5221
437			90.6195
438			94.5133
439			93.0974
440			91.5044
441			94.6903
442			93.5398
443			92.9203
444			94.8673
445			95.0443
446			96.3717
447			94.7788
448			94.3363
449			87.1681
450			94.7788
451			94.0708
452			92.2124
453			93.5398
454			93.8938
455			89.646
456			89.115
457			90.6195
458			87.3451
459			93.9823
460			92.0354
461			93.8938
462			95.9292
463			98.6726
464			93.0088
465			88.5841
466			92.3894
467			91.6814
468			94.9557
469			90.885
470			93.6283
471			98.8496
472			95.3982
473			93.0974
474			93.9823
475			94.8673
476			98.2301
477			90.708
478			94.3363
479			97.9646
480			96.3717
481			89.115
482			87.0797
483			86.0177
484			95.8407
485			90.4425
486			90.4425
487			93.7168
488			91.3274
489			85.9292
490			96.3717
491			85.6637
492			91.6814
493			95.1327
494			93.1858
495			86.5487
496			90
497			93.2743
498			88.0531
499			92.8319
500			94.7788
			--
			--
			--
			--
			--
			--
			--
			--

## Sheet: Fig. 4b
Voltage profiles of Li||Cu cells (1 mA/cm2)									Voltage profiles of Li||Cu cells (3 mA/cm2)									Voltage profiles of Li||Cu cells (5 mA/cm2)
Cu		NaF		MgF2		AlF3			0	0.0409	0	0.0415	0	0.0164	0	0.0269		0	0.0601	0	0.0452	0	0.0356	0	0.0527
Capacity (mAh/cm2)	Voltage (V vs. Li/Li+)	Capacity (mAh/cm2)	Voltage (V vs. Li/Li+)	Capacity (mAh/cm2)	Voltage (V vs. Li/Li+)	Capacity (mAh/cm2)	Voltage (V vs. Li/Li+)		Capacity (mAh/cm2)	Voltage (V vs. Li/Li+)	Capacity (mAh/cm2)	Voltage (V vs. Li/Li+)	Capacity (mAh/cm2)	Voltage (V vs. Li/Li+)	Capacity (mAh/cm2)	Voltage (V vs. Li/Li+)		Capacity (mAh/cm2)	Voltage (V vs. Li/Li+)	Capacity (mAh/cm2)	Voltage (V vs. Li/Li+)	Capacity (mAh/cm2)	Voltage (V vs. Li/Li+)	Capacity (mAh/cm2)	Voltage (V vs. Li/Li+)
0	0.0254	0	0.0099	0	0.0062	0	0.0077		0.00796	0.0455	0.01584	0.0461	0.00796	0.0204	0.01416	0.0316		0.01416	0.0623	0.01584	0.0489	0.01416	0.0403	0.01416	0.053
0.00531	0.0263	0.00531	0.013	0.00265	0.0086	0.00531	0.0108		0.01681	0.0461	0.03248	0.0468	0.01681	0.0213	0.02743	0.0325		0.02743	0.0626	0.03248	0.0492	0.02743	0.0412	0.02743	0.0517
0.01088	0.0266	0.0108	0.0133	0.00531	0.0093	0.0108	0.0111		0.02478	0.0471	0.0492	0.0468	0.02478	0.022	0.04159	0.0328		0.04159	0.0623	0.0492	0.0496	0.04159	0.0418	0.04159	0.0508
0.01637	0.0266	0.01637	0.0133	0.00796	0.0096	0.01637	0.0111		0.03363	0.0471	0.06584	0.0471	0.03363	0.022	0.05575	0.0331		0.05575	0.062	0.06584	0.0496	0.05575	0.0418	0.05575	0.0496
0.02195	0.0266	0.02195	0.0133	0.0115	0.0096	0.02186	0.0111		0.04159	0.0471	0.08257	0.0471	0.04159	0.022	0.06903	0.0331		0.06903	0.0616	0.08257	0.0496	0.06903	0.0418	0.06903	0.0489
0.02752	0.0266	0.02726	0.0133	0.01416	0.0096	0.02743	0.0111		0.05044	0.0474	0.0992	0.0471	0.05044	0.0223	0.08319	0.0334		0.08319	0.0613	0.0992	0.0496	0.08319	0.0421	0.08319	0.048
0.0331	0.0266	0.03283	0.0133	0.01681	0.0096	0.03301	0.0114		0.05841	0.0474	0.11593	0.0471	0.05841	0.0223	0.09735	0.0334		0.09735	0.061	0.11593	0.0496	0.09735	0.0421	0.09735	0.0477
0.03867	0.0266	0.03832	0.0133	0.01947	0.0099	0.0385	0.0111		0.06637	0.0474	0.13257	0.0471	0.06637	0.0223	0.1115	0.0334		0.1115	0.0604	0.13257	0.0496	0.1115	0.0421	0.1115	0.0471
0.04425	0.0266	0.04389	0.0133	0.02212	0.0099	0.04407	0.0114		0.07522	0.0474	0.14841	0.0471	0.07522	0.0223	0.12478	0.0334		0.12478	0.0601	0.1492	0.0496	0.12478	0.0421	0.12478	0.0465
0.04973	0.0266	0.04947	0.0133	0.02478	0.0099	0.04965	0.0111		0.08319	0.0474	0.16504	0.0471	0.08319	0.0223	0.13894	0.0334		0.13894	0.0595	0.16593	0.0496	0.13894	0.0418	0.13894	0.0461
0.05531	0.0266	0.05504	0.0133	0.02743	0.0099	0.05513	0.0111		0.09204	0.0474	0.18177	0.0471	0.09204	0.0223	0.1531	0.0334		0.1531	0.0595	0.18257	0.0496	0.1531	0.0421	0.1531	0.0455
0.06088	0.0266	0.06062	0.0133	0.03097	0.0099	0.06071	0.0111		0.1	0.0474	0.19841	0.0471	0.1	0.0223	0.16637	0.0334		0.16637	0.0589	0.19929	0.0492	0.16637	0.0418	0.16637	0.0452
0.06646	0.0266	0.06611	0.0133	0.03363	0.0099	0.06628	0.0111		0.10796	0.0474	0.21513	0.0471	0.10796	0.0223	0.18053	0.0334		0.18053	0.0585	0.21593	0.0492	0.18053	0.0418	0.18053	0.0446
0.07204	0.0263	0.07168	0.0133	0.03628	0.0099	0.07177	0.0111		0.11681	0.0474	0.23177	0.0471	0.11681	0.0223	0.19469	0.0334		0.19469	0.0582	0.23257	0.0492	0.19469	0.0418	0.19469	0.0443
0.07761	0.0263	0.07726	0.0133	0.03894	0.0099	0.07735	0.0111		0.12478	0.0474	0.24841	0.0471	0.12478	0.0223	0.20796	0.0334		0.20796	0.0579	0.24929	0.0492	0.20796	0.0418	0.20796	0.044
0.08319	0.0263	0.08283	0.0133	0.04159	0.0096	0.08292	0.0111		0.13363	0.0474	0.26513	0.0471	0.13363	0.0223	0.22212	0.0334		0.22212	0.0576	0.26593	0.0492	0.22212	0.0418	0.22212	0.044
0.08867	0.0263	0.08841	0.0133	0.04425	0.0099	0.08841	0.0111		0.14159	0.0474	0.28177	0.0471	0.14159	0.0223	0.23628	0.0334		0.23628	0.0573	0.28265	0.0492	0.23628	0.0418	0.23628	0.0437
0.09425	0.0263	0.09398	0.0133	0.0469	0.0099	0.09398	0.0111		0.15044	0.0474	0.2985	0.0471	0.15044	0.0223	0.25044	0.0334		0.25044	0.057	0.29929	0.0492	0.25044	0.0418	0.25044	0.0434
0.09982	0.0263	0.09947	0.0133	0.05044	0.0099	0.09956	0.0111		0.15841	0.0474	0.31513	0.0471	0.15841	0.0223	0.26372	0.0334		0.26372	0.057	0.31602	0.0492	0.26372	0.0418	0.26372	0.0434
0.1054	0.0263	0.10504	0.0133	0.0531	0.0099	0.10504	0.0111		0.16637	0.0474	0.33186	0.0468	0.16637	0.0223	0.27788	0.0334		0.27788	0.0567	0.33265	0.0492	0.27788	0.0418	0.27788	0.043
0.11097	0.0263	0.11062	0.0133	0.05575	0.0099	0.11062	0.0111		0.17522	0.0474	0.3485	0.0468	0.17522	0.0223	0.29204	0.0334		0.29204	0.0564	0.34929	0.0492	0.29204	0.0418	0.29204	0.0427
0.11655	0.0263	0.11619	0.0133	0.05841	0.0099	0.11611	0.0111		0.18319	0.0474	0.36513	0.0468	0.18319	0.0223	0.30531	0.0334		0.30531	0.0561	0.36602	0.0492	0.30531	0.0415	0.30531	0.0427
0.12204	0.0263	0.12177	0.0133	0.06106	0.0099	0.12168	0.0111		0.19204	0.0474	0.38186	0.0468	0.19204	0.0223	0.31947	0.0334		0.31947	0.0558	0.38265	0.0489	0.31947	0.0418	0.31947	0.0424
0.12761	0.0263	0.12726	0.0133	0.06372	0.0099	0.12726	0.0111		0.2	0.0474	0.3985	0.0468	0.2	0.0223	0.33363	0.0334		0.33363	0.0558	0.39938	0.0489	0.33363	0.0415	0.33363	0.0424
0.13292	0.026	0.13283	0.0133	0.06637	0.0099	0.13274	0.0111		0.20796	0.0474	0.41522	0.0468	0.20796	0.0223	0.3469	0.0334		0.3469	0.0554	0.41602	0.0489	0.3469	0.0415	0.3469	0.0421
0.1385	0.026	0.13841	0.0133	0.06991	0.0099	0.13832	0.0111		0.21681	0.0474	0.43186	0.0471	0.21681	0.0223	0.36106	0.0334		0.36106	0.0551	0.43274	0.0489	0.36106	0.0415	0.36106	0.0421
0.14407	0.026	0.14398	0.0133	0.07257	0.0099	0.14389	0.0111		0.22478	0.0474	0.44858	0.0468	0.22478	0.0223	0.37522	0.0334		0.37522	0.0551	0.44938	0.0489	0.37522	0.0415	0.37522	0.0421
0.14965	0.026	0.14956	0.0133	0.07522	0.0099	0.14938	0.0111		0.23363	0.0474	0.46522	0.0468	0.23363	0.0223	0.38938	0.0334		0.38938	0.0548	0.46602	0.0489	0.38938	0.0415	0.38938	0.0418
0.15513	0.026	0.15504	0.0133	0.07788	0.0099	0.15496	0.0114		0.24159	0.0474	0.48186	0.0468	0.24159	0.0223	0.40265	0.0334		0.40265	0.0548	0.48274	0.0489	0.40265	0.0415	0.40265	0.0418
0.16071	0.026	0.16062	0.0133	0.08053	0.0099	0.16053	0.0111		0.25044	0.0474	0.49858	0.0468	0.24956	0.0223	0.41681	0.0334		0.41681	0.0545	0.49938	0.0489	0.41681	0.0415	0.41681	0.0418
0.16628	0.026	0.16619	0.0133	0.08319	0.0099	0.16602	0.0114		0.25841	0.0474	0.51522	0.0468	0.25841	0.0223	0.43097	0.0334		0.43097	0.0542	0.51611	0.0489	0.43097	0.0415	0.43097	0.0418
0.17186	0.026	0.17177	0.0133	0.08584	0.0099	0.17159	0.0114		0.26637	0.0474	0.53195	0.0468	0.26637	0.0223	0.44425	0.0334		0.44425	0.0545	0.53274	0.0489	0.44425	0.0415	0.44425	0.0415
0.17743	0.026	0.17735	0.0133	0.08938	0.0099	0.17717	0.0114		0.27522	0.0471	0.54858	0.0471	0.27522	0.0223	0.45841	0.0334		0.45841	0.0542	0.54947	0.0489	0.45841	0.0415	0.45841	0.0415
0.18301	0.026	0.18283	0.0133	0.09204	0.0099	0.18265	0.0111		0.28319	0.0474	0.56531	0.0471	0.28319	0.0223	0.47257	0.0334		0.47257	0.0539	0.56611	0.0489	0.47257	0.0415	0.47257	0.0412
0.1885	0.026	0.18841	0.0133	0.09469	0.0099	0.18823	0.0111		0.29204	0.0471	0.58195	0.0471	0.29204	0.0223	0.48584	0.0334		0.48584	0.0539	0.58274	0.0489	0.48584	0.0415	0.48584	0.0415
0.19407	0.026	0.19398	0.0133	0.09735	0.0099	0.19381	0.0111		0.3	0.0474	0.59858	0.0471	0.3	0.0223	0.5	0.0334		0.5	0.0539	0.59947	0.0489	0.5	0.0415	0.5	0.0412
0.19965	0.026	0.19956	0.0136	0.1	0.0099	0.19929	0.0114		0.30885	0.0474	0.61531	0.0471	0.30796	0.0223	0.51416	0.0334		0.51416	0.0536	0.61611	0.0489	0.51416	0.0415	0.51416	0.0412
0.20522	0.026	0.20513	0.0133	0.10265	0.0099	0.20487	0.0114		0.31681	0.0474	0.63195	0.0471	0.31681	0.0223	0.52832	0.0334		0.52743	0.0533	0.63283	0.0489	0.52743	0.0415	0.52832	0.0412
0.2108	0.026	0.21071	0.0133	0.10531	0.0099	0.21035	0.0111		0.32478	0.0474	0.64867	0.0471	0.32478	0.0223	0.54159	0.0334		0.54159	0.0533	0.64947	0.0489	0.54159	0.0415	0.54159	0.0412
0.21637	0.026	0.21619	0.0133	0.10885	0.0099	0.21593	0.0114		0.33363	0.0474	0.66531	0.0471	0.33363	0.0223	0.55575	0.0334		0.55575	0.0533	0.66611	0.0492	0.55575	0.0415	0.55575	0.0409
0.22186	0.026	0.22177	0.0133	0.1115	0.0099	0.2215	0.0111		0.34159	0.0471	0.68195	0.0471	0.34159	0.0223	0.56991	0.0334		0.56991	0.0527	0.68283	0.0492	0.56991	0.0415	0.56991	0.0409
0.22743	0.026	0.22735	0.0133	0.11416	0.0099	0.22699	0.0114		0.35044	0.0474	0.69867	0.0471	0.35044	0.0223	0.58319	0.0334		0.58319	0.0527	0.69947	0.0492	0.58319	0.0415	0.58319	0.0412
0.23301	0.026	0.23292	0.0136	0.11681	0.0099	0.23257	0.0111		0.35841	0.0471	0.71531	0.0471	0.35841	0.0223	0.59735	0.0334		0.59735	0.0527	0.71619	0.0492	0.59735	0.0415	0.59735	0.0409
0.23858	0.026	0.2385	0.0133	0.11947	0.0099	0.23814	0.0114		0.36637	0.0471	0.73204	0.0474	0.36637	0.0223	0.6115	0.0334		0.6115	0.0527	0.73283	0.0492	0.6115	0.0415	0.6115	0.0409
0.24416	0.026	0.24398	0.0133	0.12212	0.0099	0.24363	0.0114		0.37522	0.0474	0.74867	0.0474	0.37522	0.0223	0.62478	0.0334		0.62478	0.0527	0.74956	0.0496	0.62478	0.0415	0.62478	0.0406
0.24973	0.026	0.24956	0.0133	0.12478	0.0099	0.2492	0.0114		0.38319	0.0471	0.7654	0.0477	0.38319	0.0223	0.63894	0.0334		0.63894	0.0523	0.76619	0.0496	0.63894	0.0415	0.63894	0.0409
0.25531	0.026	0.25513	0.0136	0.12832	0.0099	0.25478	0.0114		0.39204	0.0474	0.78204	0.0477	0.39204	0.0223	0.6531	0.0334		0.6531	0.0523	0.78283	0.0499	0.6531	0.0415	0.6531	0.0406
0.2608	0.026	0.26071	0.0136	0.13097	0.0099	0.26027	0.0114		0.4	0.0474	0.79867	0.0477	0.4	0.0223	0.66726	0.0334		0.66637	0.0523	0.79956	0.0499	0.66637	0.0415	0.66726	0.0406
0.26637	0.026	0.26628	0.0136	0.13363	0.0099	0.26584	0.0114		0.40885	0.0474	0.8154	0.048	0.40796	0.0223	0.68053	0.0337		0.68053	0.0523	0.81619	0.0502	0.68053	0.0418	0.68053	0.0406
0.27195	0.026	0.27177	0.0136	0.13628	0.0099	0.27142	0.0114		0.41681	0.0474	0.83204	0.0483	0.41681	0.0223	0.69469	0.0337		0.69469	0.0523	0.83204	0.0505	0.69469	0.0418	0.69469	0.0406
0.27752	0.026	0.27735	0.0136	0.13894	0.0099	0.2769	0.0114		0.42478	0.0474	0.84876	0.0486	0.42478	0.0223	0.70885	0.0337		0.70885	0.0523	0.84876	0.0508	0.70885	0.0418	0.70885	0.0406
0.2831	0.026	0.28292	0.0136	0.14159	0.0099	0.28248	0.0114		0.43363	0.0474	0.8654	0.0489	0.43363	0.0223	0.72212	0.0337		0.72212	0.0523	0.8654	0.0514	0.72212	0.0421	0.72212	0.0406
0.28867	0.026	0.2885	0.0136	0.14425	0.0099	0.28805	0.0114		0.44159	0.0474	0.88212	0.0496	0.44159	0.0223	0.73628	0.0337		0.73628	0.0523	0.88212	0.0523	0.73628	0.0418	0.73628	0.0406
0.29416	0.0257	0.29407	0.0136	0.14779	0.0099	0.29354	0.0114		0.45044	0.0474	0.89876	0.0505	0.44956	0.0223	0.75044	0.0341		0.75044	0.0523	0.89876	0.0533	0.75044	0.0418	0.75044	0.0406
0.29973	0.0257	0.29965	0.0136	0.15044	0.0099	0.29912	0.0114		0.45841	0.0474	0.9154	0.0517	0.45841	0.0223	0.7646	0.0341		0.76372	0.0523	0.9154	0.0558	0.76372	0.0421	0.7646	0.0409
0.30531	0.026	0.30513	0.0136	0.1531	0.0099	0.3046	0.0114		0.46637	0.0471	0.93212	0.0539	0.46637	0.0223	0.77788	0.0344		0.77788	0.0523	0.93212	0.0592	0.77788	0.0424	0.77788	0.0409
0.31088	0.0257	0.31071	0.0136	0.15575	0.0099	0.31018	0.0114		0.47522	0.0474	0.94876	0.0592	0.47522	0.0223	0.79204	0.0344		0.79204	0.0523	0.94876	0.0849	0.79204	0.0424	0.79204	0.0409
0.31646	0.026	0.31628	0.0133	0.15841	0.0099	0.31575	0.0114		0.48319	0.0474	0.96549	0.9083	0.48319	0.0223	0.80619	0.0347		0.80531	0.0527	0.96212	1.582	0.80531	0.0424	0.80619	0.0412
0.32204	0.0257	0.32186	0.0133	0.16106	0.0099	0.32124	0.0114		0.49204	0.0474	0.96876	1.5463	0.49204	0.0223	0.81947	0.035		0.81947	0.0527	--		0.81947	0.0427	0.81947	0.0412
0.32761	0.0257	0.32743	0.0133	0.16372	0.0099	0.32681	0.0114		0.5	0.0471	--		0.5	0.0223	0.83363	0.0353		0.83363	0.0533	0	0.478	0.83363	0.043	0.83363	0.0415
0.3331	0.0257	0.33292	0.0133	0.16726	0.0099	0.33239	0.0114		0.50885	0.0474	0	0.416	0.50796	0.0223	0.84779	0.0356		0.84779	0.0539	0.01584	-0.0623	0.84779	0.0434	0.84779	0.0421
0.33867	0.0257	0.3385	0.0133	0.16991	0.0099	0.33788	0.0114		0.51681	0.0471	0.01584	-0.0592	0.51681	0.0226	0.86106	0.0362		0.86106	0.0542	0.03248	-0.0573	0.86106	0.0437	0.86106	0.0424
0.34425	0.0257	0.34407	0.0133	0.17257	0.0099	0.34345	0.0114		0.52478	0.0471	0.03248	-0.0542	0.52478	0.0226	0.87522	0.0368		0.87522	0.0551	0.0492	-0.0548	0.87522	0.0443	0.87522	0.0434
0.34982	0.0257	0.34965	0.0133	0.17522	0.0099	0.34903	0.0114		0.53363	0.0474	0.0492	-0.052	0.53363	0.0226	0.88938	0.0384		0.88938	0.0564	0.06584	-0.0536	0.88938	0.0455	0.88938	0.0443
0.3554	0.0257	0.35522	0.0133	0.17788	0.0099	0.35451	0.0114		0.54159	0.0471	0.06584	-0.0508	0.54159	0.0226	0.90265	0.0396		0.90265	0.0585	0.08257	-0.0523	0.90265	0.0468	0.90265	0.0461
0.36097	0.0257	0.36071	0.0133	0.18053	0.0099	0.36009	0.0114		0.55044	0.0474	0.08257	-0.0499	0.55044	0.0226	0.91681	0.0418		0.91681	0.0623	0.0992	-0.0517	0.91681	0.0486	0.91681	0.0486
0.36646	0.0257	0.36628	0.0133	0.18319	0.0099	0.36566	0.0114		0.55841	0.0474	0.0992	-0.0492	0.55841	0.0226	0.93097	0.0452		0.93097	0.0713	0.11593	-0.0511	0.93097	0.052	0.93097	0.0545
0.37204	0.0257	0.37186	0.0133	0.18584	0.0099	0.37115	0.0114		0.56726	0.0474	0.11593	-0.0486	0.56637	0.0229	0.94513	0.0582		0.94425	0.0985	0.13257	-0.0508	0.94425	0.0663	0.94513	0.0713
0.37761	0.0257	0.37743	0.0133	0.18938	0.0099	0.37673	0.0114		0.57522	0.0474	0.13257	-0.0483	0.57522	0.0229	0.95841	0.2415		0.95841	0.2666	0.1492	-0.0505	0.95841	0.9331	0.95841	0.3007
0.38292	0.0257	0.38301	0.0133	0.19204	0.0099	0.3823	0.0114		0.58319	0.0474	0.1492	-0.048	0.58319	0.0229	0.96549	1.6697		0.97257	0.8531	0.16593	-0.0502	0.96283	1.7072	0.96726	1.6579
0.3885	0.0257	0.38858	0.013	0.19469	0.0099	0.38779	0.0114		0.59204	0.0474	0.16593	-0.0477	0.59204	0.0229	--			0.97788	1.5541	0.18257	-0.0499	--		--
0.39407	0.0257	0.39407	0.0133	0.19735	0.0099	0.39336	0.0114		0.6	0.0474	0.18257	-0.0474	0.6	0.0229	0	0.2641		--		0.19929	-0.0496	0	0.1996	0	0.3698
0.39956	0.0257	0.39965	0.0133	0.2	0.0099	0.39894	0.0114		0.60885	0.0474	0.19929	-0.0471	0.60796	0.0229	0.01416	-0.0536		0	0.4706	0.21593	-0.0492	0.01416	-0.0629	0.01416	-0.062
0.40513	0.0257	0.40522	0.013	0.20265	0.0099	0.40442	0.0114		0.61681	0.0474	0.21593	-0.0471	0.61681	0.0232	0.02743	-0.048		0.01416	-0.0691	0.23257	-0.0492	0.02743	-0.0564	0.02743	-0.0561
0.41071	0.0257	0.4108	0.0133	0.20531	0.0099	0.41	0.0114		0.62478	0.0474	0.23257	-0.0468	0.62478	0.0229	0.04159	-0.0455		0.02743	-0.0641	0.24929	-0.0489	0.04159	-0.0539	0.04159	-0.0536
0.41628	0.0257	0.41637	0.013	0.20885	0.0099	0.41549	0.0114		0.63363	0.0474	0.24929	-0.0468	0.63363	0.0232	0.05575	-0.044		0.04159	-0.0629	0.26593	-0.0486	0.05575	-0.052	0.05575	-0.0523
0.42186	0.0257	0.42186	0.013	0.2115	0.0099	0.42106	0.0114		0.64159	0.0474	0.26593	-0.0465	0.64159	0.0232	0.06903	-0.043		0.05575	-0.062	0.28265	-0.0486	0.06903	-0.0511	0.06903	-0.0514
0.42743	0.0257	0.42743	0.013	0.21416	0.0099	0.42664	0.0114		0.65044	0.0477	0.28265	-0.0461	0.65044	0.0232	0.08319	-0.0424		0.06903	-0.0616	0.29929	-0.0486	0.08319	-0.0502	0.08319	-0.0508
0.43292	0.0257	0.43301	0.013	0.21681	0.0099	0.43212	0.0114		0.65841	0.0474	0.29929	-0.0461	0.65841	0.0232	0.09735	-0.0418		0.08319	-0.0607	0.31602	-0.0486	0.09735	-0.0496	0.09735	-0.0502
0.4385	0.0257	0.43858	0.013	0.21947	0.0099	0.4377	0.0114		0.66726	0.0474	0.31602	-0.0461	0.66637	0.0235	0.1115	-0.0415		0.09735	-0.0601	0.33265	-0.0483	0.1115	-0.0489	0.1115	-0.0496
0.44407	0.0257	0.44381	0.013	0.22212	0.0099	0.44327	0.0114		0.67522	0.0477	0.33265	-0.0461	0.67522	0.0235	0.12478	-0.0409		0.1115	-0.0601	0.34929	-0.0483	0.12478	-0.0486	0.12478	-0.0492
0.44965	0.0257	0.44938	0.013	0.22478	0.0099	0.44876	0.0114		0.68319	0.0477	0.34929	-0.0458	0.68319	0.0235	0.13894	-0.0409		0.12478	-0.0601	0.36602	-0.048	0.13894	-0.0483	0.13894	-0.0489
0.45522	0.0257	0.45496	0.0133	0.22832	0.0099	0.45434	0.0114		0.69204	0.0477	0.36602	-0.0458	0.69204	0.0235	0.1531	-0.0406		0.13894	-0.0598	0.38265	-0.048	0.1531	-0.0477	0.1531	-0.0486
0.4608	0.0257	0.46053	0.013	0.23097	0.0099	0.45991	0.0114		0.7	0.0477	0.38265	-0.0455	0.7	0.0238	0.16637	-0.0403		0.1531	-0.0598	0.39938	-0.048	0.16637	-0.0477	0.16637	-0.0483
0.46637	0.0257	0.46611	0.0133	0.23363	0.0099	0.4654	0.0114		0.70885	0.048	0.39938	-0.0455	0.70796	0.0238	0.18053	-0.0399		0.16637	-0.0595	0.41602	-0.048	0.18053	-0.0474	0.18053	-0.048
0.47186	0.0257	0.47168	0.0133	0.23628	0.0099	0.47097	0.0114		0.71681	0.0477	0.41602	-0.0455	0.71681	0.0238	0.19469	-0.0396		0.18053	-0.0595	0.43274	-0.048	0.19469	-0.0471	0.19469	-0.0477
0.47743	0.0257	0.47717	0.0133	0.23894	0.0099	0.47655	0.0114		0.72478	0.048	0.43274	-0.0455	0.72478	0.0238	0.20796	-0.0396		0.19469	-0.0595	0.44938	-0.0477	0.20796	-0.0468	0.20796	-0.0474
0.48301	0.0257	0.48274	0.0133	0.24159	0.0099	0.48204	0.0114		0.73363	0.048	0.44938	-0.0455	0.73363	0.0241	0.22212	-0.0393		0.20796	-0.0592	0.46602	-0.0477	0.22212	-0.0468	0.22212	-0.0474
0.48858	0.0257	0.48832	0.0133	0.24425	0.0099	0.48761	0.0114		0.74159	0.048	0.46602	-0.0455	0.74159	0.0241	0.23628	-0.0393		0.22212	-0.0592	0.48274	-0.0477	0.23628	-0.0465	0.23628	-0.0474
0.49416	0.0257	0.49389	0.0133	0.24779	0.0099	0.49319	0.0114		0.75044	0.0483	0.48274	-0.0452	0.75044	0.0241	0.25044	-0.039		0.23628	-0.0592	0.49938	-0.0477	0.25044	-0.0465	0.25044	-0.0471
0.49973	0.0257	0.49947	0.0133	0.25044	0.0099	0.49867	0.0114		0.75841	0.0483	0.49938	-0.0452	0.75841	0.0244	0.26372	-0.039		0.25044	-0.0592	0.51611	-0.0477	0.26372	-0.0461	0.26372	-0.0471
0.50522	0.0257	0.50496	0.0133	0.2531	0.0099	0.50398	0.0114		0.76726	0.0483	0.51611	-0.0452	0.76637	0.0244	0.27788	-0.0387		0.26372	-0.0592	0.53274	-0.0477	0.27788	-0.0461	0.27788	-0.0468
0.5108	0.0257	0.51053	0.0133	0.25575	0.0099	0.50947	0.0117		0.77522	0.0486	0.53274	-0.0452	0.77522	0.0248	0.29204	-0.0387		0.27788	-0.0592	0.54947	-0.0474	0.29204	-0.0461	0.29204	-0.0465
0.51637	0.0257	0.51611	0.0133	0.25841	0.0099	0.51504	0.0114		0.78319	0.0489	0.54947	-0.0452	0.78319	0.0248	0.30531	-0.0387		0.29204	-0.0595	0.56611	-0.0474	0.30531	-0.0458	0.30531	-0.0465
0.52195	0.0257	0.52168	0.0133	0.26106	0.0099	0.52062	0.0114		0.79204	0.0489	0.56611	-0.0452	0.79204	0.0248	0.31947	-0.0384		0.30531	-0.0595	0.58274	-0.0474	0.31947	-0.0452	0.31947	-0.0465
0.52752	0.0257	0.52726	0.0133	0.26372	0.0099	0.52611	0.0114		0.8	0.0489	0.58274	-0.0449	0.8	0.0251	0.33363	-0.0384		0.31947	-0.0595	0.59947	-0.0474	0.33363	-0.0452	0.33363	-0.0461
0.5331	0.0257	0.53283	0.0133	0.26726	0.0099	0.53168	0.0117		0.80885	0.0492	0.59947	-0.0449	0.80796	0.0251	0.3469	-0.0384		0.33363	-0.0595	0.61611	-0.0474	0.3469	-0.0452	0.3469	-0.0461
0.53867	0.0257	0.53832	0.0133	0.26991	0.0099	0.53726	0.0117		0.81681	0.0496	0.61611	-0.0449	0.81681	0.0251	0.36106	-0.0378		0.3469	-0.0595	0.63283	-0.0474	0.36106	-0.0452	0.36106	-0.0461
0.54416	0.0257	0.54389	0.0133	0.27257	0.0099	0.54274	0.0117		0.82566	0.0496	0.63283	-0.0449	0.82478	0.0254	0.37522	-0.0378		0.36106	-0.0595	0.64947	-0.0474	0.37522	-0.0449	0.37522	-0.0455
0.54973	0.0257	0.54947	0.0133	0.27522	0.0099	0.54832	0.0117		0.83363	0.0499	0.64947	-0.0449	0.83363	0.0257	0.38938	-0.0378		0.37522	-0.0595	0.66611	-0.0474	0.38938	-0.0449	0.38938	-0.0455
0.55531	0.0257	0.55504	0.0133	0.27788	0.0099	0.55389	0.0117		0.84159	0.0502	0.66611	-0.0449	0.84159	0.0257	0.40265	-0.0378		0.38938	-0.0595	0.68283	-0.0474	0.40265	-0.0449	0.40265	-0.0455
0.56088	0.0257	0.56062	0.0133	0.28053	0.0099	0.55938	0.0117		0.85044	0.0505	0.68283	-0.0449	0.84956	0.026	0.41681	-0.0378		0.40265	-0.0595	0.69947	-0.0474	0.41681	-0.0449	0.41681	-0.0455
0.56646	0.0257	0.56611	0.0133	0.28319	0.0099	0.56496	0.0117		0.85841	0.0508	0.69947	-0.0449	0.85841	0.0263	0.43097	-0.0375		0.41681	-0.0595	0.71619	-0.0474	0.43097	-0.0449	0.43097	-0.0452
0.57204	0.0257	0.57142	0.0133	0.28673	0.0099	0.57044	0.0117		0.86726	0.0511	0.71619	-0.0449	0.86637	0.0266	0.44425	-0.0375		0.43097	-0.0595	0.73283	-0.0477	0.44425	-0.0446	0.44425	-0.0452
0.57752	0.0257	0.57699	0.0133	0.28938	0.0099	0.57602	0.0117		0.87522	0.0517	0.73283	-0.0449	0.87522	0.0266	0.45841	-0.0375		0.44425	-0.0598	0.74956	-0.0477	0.45841	-0.0446	0.45841	-0.0452
0.5831	0.0257	0.58257	0.0136	0.29204	0.0099	0.58159	0.0117		0.88319	0.052	0.74956	-0.0449	0.88319	0.0269	0.47257	-0.0375		0.45841	-0.0598	0.76619	-0.0477	0.47257	-0.0446	0.47257	-0.0452
0.58867	0.0257	0.58814	0.0133	0.29469	0.0099	0.58708	0.0117		0.89204	0.053	0.76619	-0.0449	0.89204	0.0275	0.48584	-0.0372		0.47257	-0.0598	0.78283	-0.0477	0.48584	-0.0446	0.48584	-0.0452
0.59425	0.0257	0.59363	0.0136	0.29735	0.0099	0.59265	0.0117		0.9	0.0539	0.78283	-0.0449	0.9	0.0282	0.5	-0.0372		0.48584	-0.0598	0.79956	-0.048	0.5	-0.0446	0.5	-0.0452
0.59982	0.0257	0.5992	0.0136	0.3	0.0099	0.59823	0.0117		0.90885	0.0554	0.79956	-0.0449	0.90796	0.0285	0.51416	-0.0372		0.5	-0.0598	0.81619	-0.048	0.51416	-0.0446	0.51416	-0.0452
0.6054	0.0257	0.60478	0.0136	0.30265	0.0099	0.60372	0.0117		0.91681	0.0579	0.81619	-0.0452	0.91681	0.0294	0.52832	-0.0372		0.51416	-0.0598	0.83292	-0.0483	0.52743	-0.0446	0.52743	-0.0449
0.61097	0.0257	0.61035	0.0136	0.30619	0.0099	0.60929	0.0117		0.92566	0.0644	0.83292	-0.0452	0.92478	0.0306	0.54159	-0.0372		0.52832	-0.0598	0.84956	-0.0483	0.54159	-0.0443	0.54159	-0.0449
0.61646	0.0257	0.61593	0.0136	0.30885	0.0099	0.61487	0.0117		0.93363	0.1131	0.84956	-0.0455	0.93363	0.0322	0.55575	-0.0372		0.54159	-0.0598	0.86628	-0.0486	0.55575	-0.0443	0.55575	-0.0449
0.62204	0.0257	0.62142	0.0136	0.3115	0.0099	0.62035	0.0117		0.94159	1.3371	0.86628	-0.0455	0.94159	0.0344	0.56991	-0.0372		0.55575	-0.0598	0.88292	-0.0489	0.56991	-0.0443	0.56991	-0.0449
0.62761	0.026	0.62699	0.0136	0.31416	0.0099	0.62593	0.0117		0.94336	1.6217	0.88292	-0.0458	0.94956	0.0399	0.58319	-0.0372		0.56991	-0.0598	0.89956	-0.0496	0.58319	-0.0443	0.58319	-0.0452
0.63319	0.026	0.63257	0.0136	0.31681	0.0099	0.6315	0.0117		--		0.89956	-0.0461	0.95841	0.1509	0.59735	-0.0372		0.58319	-0.0601	0.91628	-0.0499	0.59735	-0.0443	0.59735	-0.0452
0.63876	0.026	0.63814	0.0136	0.31947	0.0099	0.63699	0.0117		0	0.1946	0.91628	-0.0465	0.9646	1.5826	0.6115	-0.0372		0.59735	-0.0598	0.93292	-0.0505	0.6115	-0.0443	0.6115	-0.0449
0.64434	0.026	0.64372	0.0136	0.32212	0.0099	0.64257	0.0117		0.00796	-0.0706	0.93292	-0.0471	--		0.62478	-0.0368		0.6115	-0.0598	0.94965	-0.0508	0.62478	-0.0443	0.62478	-0.0452
0.64982	0.026	0.6492	0.0136	0.32566	0.0099	0.64814	0.0124		0.01681	-0.0647	0.94965	-0.0477	0	0.3639	0.63894	-0.0372		0.62478	-0.0601	0.96628	-0.0511	0.63894	-0.0443	0.63894	-0.0452
0.6554	0.0263	0.65478	0.0136	0.32832	0.0099	0.65363	0.0124		0.02478	-0.0626	0.96628	-0.0483	0.00796	-0.0486	0.6531	-0.0368		0.63894	-0.0601	0.98292	-0.0514	0.6531	-0.0443	0.6531	-0.0452
0.66097	0.0266	0.66035	0.0139	0.33097	0.0099	0.6592	0.0117		0.03363	-0.0607	0.98292	-0.0489	0.01681	-0.0403	0.66637	-0.0372		0.6531	-0.0601	0.99965	-0.0514	0.66637	-0.0443	0.66637	-0.0452
0.66655	0.0266	0.66593	0.0139	0.33363	0.0099	0.66469	0.0117		0.04159	-0.0601	0.99965	-0.0496	0.02478	-0.0375	0.68053	-0.0368		0.66637	-0.0601	1.00044	-0.0514	0.68053	-0.0443	0.68053	-0.0452
0.67212	0.0266	0.6715	0.0139	0.33628	0.0099	0.67027	0.0124		0.04956	-0.0592	1.00044	-0.0496	0.03363	-0.0356	0.69469	-0.0372		0.68053	-0.0601	--		0.69469	-0.0443	0.69469	-0.0452
0.6777	0.0266	0.67708	0.0139	0.33894	0.0099	0.67584	0.0124		0.05841	-0.0585	--		0.04159	-0.0344	0.70885	-0.0372		0.69469	-0.0604	--		0.70885	-0.0443	0.70885	-0.0455
0.68327	0.0269	0.68257	0.0139	0.34159	0.0099	0.68133	0.0124		0.06637	-0.0582	--	--	0.05044	-0.0334	0.72212	-0.0372		0.70885	-0.0604	--		0.72212	-0.0443	0.72212	-0.0461
0.68876	0.0269	0.68814	0.0139	0.34513	0.0099	0.6869	0.0124		0.07522	-0.0576	--	--	0.05841	-0.0328	0.73628	-0.0372		0.72212	-0.0604	--		0.73628	-0.0443	0.73628	-0.0465
0.69434	0.0269	0.69372	0.0139	0.34779	0.0099	0.69248	0.0124		0.08319	-0.0573	--	--	0.06637	-0.0322	0.75044	-0.0372		0.73628	-0.0607	--		0.75044	-0.0446	0.75044	-0.0465
0.69991	0.0272	0.69929	0.0139	0.35044	0.0099	0.69796	0.0124		0.09204	-0.057	--	--	0.07522	-0.0319	0.76372	-0.0372		0.75044	-0.0607	--		0.76372	-0.0446	0.76372	-0.0471
0.70549	0.0272	0.70487	0.0139	0.3531	0.0099	0.70354	0.0124		0.1	-0.0567	--	--	0.08319	-0.0313	0.77788	-0.0372		0.76372	-0.061	--		0.77788	-0.0446	0.77788	-0.0474
0.71106	0.0272	0.71035	0.0139	0.35575	0.0099	0.70912	0.0124		0.10796	-0.0564	--	--	0.09204	-0.031	0.79204	-0.0372		0.77788	-0.0616	--		0.79204	-0.0446	0.79204	-0.048
0.71664	0.0275	0.71593	0.0139	0.35841	0.0099	0.7146	0.0124		0.11681	-0.0564	--	--	0.1	-0.0306	0.80531	-0.0375		0.79204	-0.0616	--		0.80531	-0.0446	0.80531	-0.0486
0.72212	0.0275	0.7215	0.0139	0.36106	0.0099	0.72018	0.0124		0.12478	-0.0558	--	--	0.10796	-0.0303	0.81947	-0.0375		0.80531	-0.062	--		0.81947	-0.0449	0.81947	-0.0492
0.7277	0.0275	0.72708	0.0139	0.3646	0.0099	0.72575	0.0124		0.13363	-0.0558	--	--	0.11681	-0.0303	0.83363	-0.0375		0.81947	-0.062	--		0.83363	-0.0449	0.83363	-0.0502
0.73301	0.0275	0.73265	0.0139	0.36726	0.0099	0.73124	0.0124		0.14159	-0.0558	--	--	0.12478	-0.03	0.84779	-0.0378		0.83363	-0.0626	--		0.84779	-0.0449	0.84779	-0.0511
0.73858	0.0275	0.73814	0.0139	0.36991	0.0099	0.73681	0.0127		0.14956	-0.0554	--	--	0.13363	-0.0297	0.86106	-0.0384		0.84779	-0.0626	--		0.86106	-0.0452	0.86106	-0.0517
0.74416	0.0275	0.74372	0.0139	0.37257	0.0099	0.74239	0.0127		0.15841	-0.0551	--	--	0.14159	-0.0291	0.87522	-0.0384		0.86106	-0.0629	--		0.87522	-0.0458	0.87522	-0.0527
0.74973	0.0279	0.74929	0.0136	0.37522	0.0099	0.74788	0.0127		0.16637	-0.0551	--	--	0.15044	-0.0291	0.88938	-0.0387		0.87522	-0.0629	--		0.88938	-0.0461	0.88938	-0.0533
0.75522	0.0279	0.75487	0.0139	0.37788	0.0099	0.75345	0.0127		0.17522	-0.0548	--	--	0.15841	-0.0291	0.90265	-0.039		0.88938	-0.0629	--		0.90265	-0.0465	0.90265	-0.0536
0.7608	0.0279	0.76044	0.0139	0.38053	0.0099	0.75903	0.0127		0.18319	-0.0548	--	--	0.16637	-0.0288	0.91681	-0.0396		0.90265	-0.0629	--		0.91681	-0.0468	0.91681	-0.0542
0.76637	0.0279	0.76602	0.0139	0.38407	0.0099	0.76451	0.0127		0.19204	-0.0548	--	--	0.17522	-0.0285	0.93097	-0.0399		0.91681	-0.0629	--		0.93097	-0.0471	0.93097	-0.0545
0.77195	0.0279	0.7715	0.0139	0.38673	0.0099	0.77009	0.0127		0.2	-0.0545	--	--	0.18319	-0.0285	0.94425	-0.0406		0.93097	-0.0629	--		0.94425	-0.0477	0.94425	-0.0542
0.77752	0.0279	0.77708	0.0139	0.38938	0.0099	0.77558	0.0127		0.20796	-0.0545	--	--	0.19204	-0.0285	0.95841	-0.0409		0.94425	-0.0629	--		0.95841	-0.048	0.95841	-0.0542
0.7831	0.0279	0.78265	0.0139	0.39204	0.0099	0.78115	0.013		0.21681	-0.0542	--	--	0.2	-0.0285	0.97257	-0.0415		0.95841	-0.0629	--		0.97257	-0.0483	0.97257	-0.0542
0.78858	0.0279	0.78823	0.0139	0.39469	0.0099	0.78673	0.013		0.22478	-0.0542	--	--	0.20796	-0.0282	0.98673	-0.0418		0.97257	-0.0626	--		0.98673	-0.0486	0.98673	-0.0542
0.79416	0.0279	0.79381	0.0139	0.39735	0.0099	0.79221	0.013		0.23363	-0.0542	--	--	0.21681	-0.0282	1	-0.0421		0.98673	-0.0626	--		1	-0.0489	1	-0.0536
0.79973	0.0279	0.79929	0.0139	0.4	0.0099	0.79779	0.013		0.24159	-0.0536	--	--	0.22478	-0.0279	--			1	-0.0626	--		--		--
0.80531	0.0279	0.80487	0.0139	0.40354	0.0099	0.80336	0.013		0.24956	-0.0536	--	--	0.23363	-0.0279	--	--		--		--	--	--	--	--	--
0.81088	0.0279	0.81044	0.0142	0.40619	0.0099	0.80885	0.0133		0.25841	-0.0536	--	--	0.24159	-0.0279	--	--		--	--	--	--	--	--	--	--
0.81646	0.0279	0.81602	0.0142	0.40885	0.0099	0.81442	0.0133		0.26637	-0.0536	--	--	0.24956	-0.0279	--	--		--	--	--	--	--	--	--	--
0.82204	0.0282	0.82159	0.0142	0.4115	0.0099	0.82	0.0133		0.27522	-0.0533	--	--	0.25841	-0.0275	--	--		--	--	--	--	--	--	--	--
0.82752	0.0282	0.82717	0.0145	0.41416	0.0102	0.82549	0.0133		0.28319	-0.0533	--	--	0.26637	-0.0275	--	--		--	--	--	--	--	--	--	--
0.8331	0.0282	0.83265	0.0145	0.41681	0.0099	0.83106	0.0136		0.29204	-0.0533	--	--	0.27522	-0.0275	--	--		--	--	--	--	--	--	--	--
0.83841	0.0282	0.83823	0.0145	0.41947	0.0099	0.83664	0.0136		0.3	-0.0533	--	--	0.28319	-0.0275	--	--		--	--	--	--	--	--	--	--
0.84398	0.0285	0.84381	0.0148	0.42301	0.0099	0.84212	0.0139		0.30796	-0.053	--	--	0.29204	-0.0272	--	--		--	--	--	--	--	--	--	--
0.84956	0.0285	0.84938	0.0148	0.42566	0.0099	0.8477	0.0139		0.31681	-0.053	--	--	0.3	-0.0272	--	--		--	--	--	--	--	--	--	--
0.85504	0.0285	0.85496	0.0151	0.42832	0.0099	0.85327	0.0139		0.32478	-0.0533	--	--	0.30796	-0.0272	--	--		--	--	--	--	--	--	--	--
0.86062	0.0285	0.86044	0.0151	0.43097	0.0099	0.85876	0.0139		0.33363	-0.053	--	--	0.31681	-0.0269	--	--		--	--	--	--	--	--	--	--
0.86619	0.0288	0.86602	0.0155	0.43363	0.0099	0.86434	0.0142		0.34159	-0.053	--	--	0.32478	-0.0269	--	--		--	--	--	--	--	--	--	--
0.87177	0.0291	0.87159	0.0158	0.43628	0.0099	0.86991	0.0142		0.34956	-0.053	--	--	0.33363	-0.0269	--	--		--	--	--	--	--	--	--	--
0.87735	0.0291	0.87717	0.0158	0.43894	0.0102	0.8754	0.0145		0.35841	-0.053	--	--	0.34159	-0.0269	--	--		--	--	--	--	--	--	--	--
0.88292	0.0294	0.88274	0.0161	0.44248	0.0102	0.88097	0.0148		0.36637	-0.0527	--	--	0.35044	-0.0269	--	--		--	--	--	--	--	--	--	--
0.88841	0.0297	0.88823	0.0161	0.44513	0.0102	0.88646	0.0151		0.37522	-0.0527	--	--	0.35841	-0.0269	--	--		--	--	--	--	--	--	--	--
0.89398	0.03	0.89381	0.0164	0.44779	0.0099	0.89204	0.0155		0.38319	-0.0527	--	--	0.36637	-0.0266	--	--		--	--	--	--	--	--	--	--
0.89956	0.0306	0.89938	0.0167	0.45044	0.0099	0.89761	0.0158		0.39204	-0.0527	--	--	0.37522	-0.0266	--	--		--	--	--	--	--	--	--	--
0.90513	0.031	0.90496	0.017	0.4531	0.0099	0.9031	0.0161		0.4	-0.0527	--	--	0.38319	-0.0266	--	--		--	--	--	--	--	--	--	--
0.91071	0.0316	0.91053	0.0176	0.45575	0.0099	0.90867	0.0164		0.40796	-0.0527	--	--	0.39204	-0.0266	--	--		--	--	--	--	--	--	--	--
0.91628	0.0322	0.91611	0.0179	0.45841	0.0102	0.91425	0.017		0.41681	-0.0527	--	--	0.4	-0.0266	--	--		--	--	--	--	--	--	--	--
0.9215	0.0328	0.92159	0.0186	0.46195	0.0099	0.91973	0.0176		0.42478	-0.0523	--	--	0.40796	-0.0266	--	--		--	--	--	--	--	--	--	--
0.92708	0.0341	0.92717	0.0195	0.4646	0.0099	0.92531	0.0182		0.43363	-0.0523	--	--	0.41681	-0.0266	--	--		--	--	--	--	--	--	--	--
0.93265	0.0356	0.93274	0.0201	0.46726	0.0102	0.93088	0.0192		0.44159	-0.0523	--	--	0.42478	-0.0263	--	--		--	--	--	--	--	--	--	--
0.93823	0.0381	0.93832	0.0213	0.46991	0.0102	0.93637	0.0207		0.44956	-0.0523	--	--	0.43363	-0.0263	--	--		--	--	--	--	--	--	--	--
0.94381	0.0434	0.94389	0.0235	0.47257	0.0102	0.94195	0.0226		0.45841	-0.0523	--	--	0.44159	-0.0263	--	--		--	--	--	--	--	--	--	--
0.94938	0.0579	0.94938	0.031	0.47522	0.0102	0.94752	0.03		0.46637	-0.0523	--	--	0.44956	-0.0263	--	--		--	--	--	--	--	--	--	--
0.95487	0.3177	0.95496	0.0759	0.47788	0.0099	0.95301	0.0508		0.47522	-0.0523	--	--	0.45841	-0.0263	--	--		--	--	--	--	--	--	--	--
0.96044	0.8727	0.96053	0.8798	0.48142	0.0099	0.95858	0.4039		0.48319	-0.0523	--	--	0.46637	-0.0263	--	--		--	--	--	--	--	--	--	--
0.96602	1.3678	0.96558	1.5045	0.48407	0.0102	0.96416	1.2465		0.49204	-0.052	--	--	0.47522	-0.0263	--	--		--	--	--	--	--	--	--	--
0.96823	1.5017	--		0.48673	0.0102	0.96637	1.5066		0.5	-0.0523	--	--	0.48319	-0.0263	--	--		--	--	--	--	--	--	--	--
--		0	0.7285	0.48938	0.0102	--			0.50796	-0.0523	--	--	0.49204	-0.0263	--	--		--	--	--	--	--	--	--	--
0	0.9064	0.00531	-0.0461	0.49204	0.0102	0	0.624		0.51681	-0.052	--	--	0.5	-0.026	--	--		--	--	--	--	--	--	--	--
0.00531	0.3462	0.01088	-0.0257	0.49469	0.0102	0.00531	-0.0406		0.52478	-0.052	--	--	0.50796	-0.0263	--	--		--	--	--	--	--	--	--	--
0.01088	-0.0595	0.01637	-0.0223	0.49735	0.0102	0.0108	-0.0291		0.53363	-0.052	--	--	0.51681	-0.0263	--	--		--	--	--	--	--	--	--	--
0.01637	-0.0362	0.02195	-0.0207	0.50088	0.0102	0.01637	-0.0238		0.54159	-0.052	--	--	0.52478	-0.026	--	--		--	--	--	--	--	--	--	--
0.02195	-0.0337	0.02752	-0.0195	0.50354	0.0102	0.02186	-0.0213		0.54956	-0.052	--	--	0.53363	-0.026	--	--		--	--	--	--	--	--	--	--
0.02752	-0.0325	0.0331	-0.0186	0.50619	0.0102	0.02743	-0.0201		0.55841	-0.052	--	--	0.54159	-0.026	--	--		--	--	--	--	--	--	--	--
0.0331	-0.0316	0.03867	-0.0179	0.50885	0.0102	0.03301	-0.0192		0.56637	-0.052	--	--	0.55044	-0.026	--	--		--	--	--	--	--	--	--	--
0.03867	-0.0313	0.04416	-0.0173	0.5115	0.0102	0.0385	-0.0182		0.57522	-0.052	--	--	0.55841	-0.026	--	--		--	--	--	--	--	--	--	--
0.04425	-0.0306	0.04973	-0.017	0.51416	0.0102	0.04407	-0.0176		0.58319	-0.052	--	--	0.56637	-0.026	--	--		--	--	--	--	--	--	--	--
0.04973	-0.0303	0.05531	-0.0167	0.51681	0.0102	0.04965	-0.0173		0.59204	-0.052	--	--	0.57522	-0.026	--	--		--	--	--	--	--	--	--	--
0.05531	-0.03	0.06088	-0.0164	0.51947	0.0102	0.05513	-0.0167		0.6	-0.052	--	--	0.58319	-0.026	--	--		--	--	--	--	--	--	--	--
0.06088	-0.03	0.06646	-0.0161	0.52301	0.0102	0.06071	-0.0164		0.60796	-0.052	--	--	0.59204	-0.026	--	--		--	--	--	--	--	--	--	--
0.06646	-0.0297	0.07204	-0.0158	0.52566	0.0102	0.06628	-0.0164		0.61681	-0.052	--	--	0.6	-0.0257	--	--		--	--	--	--	--	--	--	--
0.07204	-0.0294	0.07752	-0.0155	0.52832	0.0102	0.07177	-0.0161		0.62478	-0.052	--	--	0.60796	-0.0257	--	--		--	--	--	--	--	--	--	--
0.07761	-0.0294	0.0831	-0.0155	0.53097	0.0102	0.07735	-0.0158		0.63363	-0.052	--	--	0.61681	-0.026	--	--		--	--	--	--	--	--	--	--
0.08319	-0.0294	0.08867	-0.0151	0.53363	0.0102	0.08292	-0.0155		0.64159	-0.052	--	--	0.62478	-0.026	--	--		--	--	--	--	--	--	--	--
0.08867	-0.0291	0.09425	-0.0151	0.53628	0.0102	0.08841	-0.0155		0.64956	-0.052	--	--	0.63363	-0.0257	--	--		--	--	--	--	--	--	--	--
0.09425	-0.0291	0.09982	-0.0148	0.53894	0.0102	0.09398	-0.0151		0.65841	-0.052	--	--	0.64159	-0.0257	--	--		--	--	--	--	--	--	--	--
0.09982	-0.0288	0.10531	-0.0145	0.54248	0.0102	0.09956	-0.0151		0.66637	-0.052	--	--	0.65044	-0.026	--	--		--	--	--	--	--	--	--	--
0.1054	-0.0288	0.11088	-0.0145	0.54513	0.0102	0.10504	-0.0145		0.67522	-0.052	--	--	0.65841	-0.0257	--	--		--	--	--	--	--	--	--	--
0.11097	-0.0288	0.11646	-0.0145	0.54779	0.0102	0.11062	-0.0145		0.68319	-0.052	--	--	0.66637	-0.0257	--	--		--	--	--	--	--	--	--	--
0.11655	-0.0288	0.12204	-0.0142	0.55044	0.0102	0.11619	-0.0145		0.69204	-0.052	--	--	0.67522	-0.0257	--	--		--	--	--	--	--	--	--	--
0.12204	-0.0288	0.12761	-0.0142	0.5531	0.0102	0.12168	-0.0142		0.7	-0.052	--	--	0.68319	-0.0257	--	--		--	--	--	--	--	--	--	--
0.12761	-0.0285	0.1331	-0.0142	0.55575	0.0102	0.12726	-0.0142		0.70796	-0.052	--	--	0.69204	-0.026	--	--		--	--	--	--	--	--	--	--
0.13319	-0.0285	0.13867	-0.0142	0.55841	0.0102	0.13283	-0.0142		0.71681	-0.052	--	--	0.7	-0.0257	--	--		--	--	--	--	--	--	--	--
0.13876	-0.0285	0.14425	-0.0139	0.56195	0.0102	0.13832	-0.0139		0.72478	-0.0523	--	--	0.70796	-0.026	--	--		--	--	--	--	--	--	--	--
0.14434	-0.0285	0.14982	-0.0139	0.5646	0.0102	0.14389	-0.0139		0.73363	-0.052	--	--	0.71681	-0.0257	--	--		--	--	--	--	--	--	--	--
0.14991	-0.0285	0.1554	-0.0139	0.56726	0.0102	0.14938	-0.0139		0.74159	-0.052	--	--	0.72478	-0.0257	--	--		--	--	--	--	--	--	--	--
0.15549	-0.0282	0.16097	-0.0139	0.56991	0.0102	0.15496	-0.0136		0.74956	-0.0523	--	--	0.73363	-0.0257	--	--		--	--	--	--	--	--	--	--
0.16097	-0.0282	0.16646	-0.0136	0.57257	0.0102	0.16053	-0.0136		0.75841	-0.052	--	--	0.74159	-0.0257	--	--		--	--	--	--	--	--	--	--
0.16655	-0.0282	0.17204	-0.0136	0.57522	0.0102	0.16602	-0.0136		0.76637	-0.0523	--	--	0.75044	-0.026	--	--		--	--	--	--	--	--	--	--
0.17212	-0.0282	0.17761	-0.0136	0.57788	0.0102	0.17159	-0.0136		0.77522	-0.0523	--	--	0.75841	-0.0257	--	--		--	--	--	--	--	--	--	--
0.1777	-0.0282	0.18319	-0.0136	0.58142	0.0102	0.17717	-0.0136		0.78319	-0.0523	--	--	0.76637	-0.0257	--	--		--	--	--	--	--	--	--	--
0.18327	-0.0282	0.18876	-0.0136	0.58407	0.0102	0.18265	-0.0133		0.79204	-0.0523	--	--	0.77522	-0.026	--	--		--	--	--	--	--	--	--	--
0.18885	-0.0282	0.19425	-0.0136	0.58673	0.0102	0.18823	-0.0133		0.8	-0.0523	--	--	0.78319	-0.0257	--	--		--	--	--	--	--	--	--	--
0.19434	-0.0282	0.19982	-0.0136	0.58938	0.0102	0.19381	-0.0133		0.80796	-0.0523	--	--	0.79204	-0.026	--	--		--	--	--	--	--	--	--	--
0.19991	-0.0279	0.2054	-0.0136	0.59204	0.0102	0.19929	-0.0133		0.81681	-0.0523	--	--	0.8	-0.026	--	--		--	--	--	--	--	--	--	--
0.20549	-0.0279	0.21097	-0.0136	0.59469	0.0102	0.20487	-0.0133		0.82478	-0.0527	--	--	0.80796	-0.0257	--	--		--	--	--	--	--	--	--	--
0.21106	-0.0279	0.21655	-0.0136	0.59735	0.0102	0.21044	-0.013		0.83363	-0.0527	--	--	0.81681	-0.026	--	--		--	--	--	--	--	--	--	--
0.21664	-0.0279	0.22204	-0.0136	0.60088	0.0102	0.21593	-0.013		0.84159	-0.0527	--	--	0.82478	-0.026	--	--		--	--	--	--	--	--	--	--
0.22221	-0.0279	0.22761	-0.0133	0.60354	0.0102	0.22124	-0.013		0.84956	-0.053	--	--	0.83363	-0.026	--	--		--	--	--	--	--	--	--	--
0.2277	-0.0279	0.23319	-0.0133	0.60619	0.0102	0.22673	-0.013		0.85841	-0.053	--	--	0.84159	-0.026	--	--		--	--	--	--	--	--	--	--
0.23327	-0.0279	0.23876	-0.0133	0.60885	0.0102	0.2323	-0.013		0.86637	-0.053	--	--	0.84956	-0.0263	--	--		--	--	--	--	--	--	--	--
0.23885	-0.0279	0.24434	-0.0133	0.6115	0.0102	0.23788	-0.013		0.87522	-0.053	--	--	0.85841	-0.0263	--	--		--	--	--	--	--	--	--	--
0.24442	-0.0279	0.24982	-0.0133	0.61416	0.0102	0.24336	-0.013		0.88319	-0.0533	--	--	0.86637	-0.0263	--	--		--	--	--	--	--	--	--	--
0.25	-0.0279	0.2554	-0.0133	0.61681	0.0102	0.24894	-0.013		0.89204	-0.0533	--	--	0.87522	-0.0263	--	--		--	--	--	--	--	--	--	--
0.25558	-0.0279	0.26097	-0.0133	0.62035	0.0102	0.25451	-0.0127		0.9	-0.0536	--	--	0.88319	-0.0266	--	--		--	--	--	--	--	--	--	--
0.26115	-0.0275	0.26655	-0.0133	0.62301	0.0102	0.26	-0.0127		0.90796	-0.0542	--	--	0.89204	-0.0266	--	--		--	--	--	--	--	--	--	--
0.26664	-0.0275	0.27212	-0.0133	0.62566	0.0102	0.26558	-0.0127		0.91681	-0.0542	--	--	0.9	-0.0266	--	--		--	--	--	--	--	--	--	--
0.27221	-0.0275	0.2777	-0.013	0.62832	0.0102	0.27115	-0.0127		0.92478	-0.0542	--	--	0.90796	-0.0266	--	--		--	--	--	--	--	--	--	--
0.27779	-0.0275	0.28319	-0.0133	0.63097	0.0102	0.27664	-0.0127		0.93363	-0.0545	--	--	0.91681	-0.0269	--	--		--	--	--	--	--	--	--	--
0.28336	-0.0275	0.28876	-0.013	0.63363	0.0105	0.28221	-0.0127		0.94159	-0.0548	--	--	0.92478	-0.0269	--	--		--	--	--	--	--	--	--	--
0.28894	-0.0275	0.29434	-0.013	0.63628	0.0102	0.28779	-0.0127		0.94956	-0.0548	--	--	0.93363	-0.0272	--	--		--	--	--	--	--	--	--	--
0.29451	-0.0275	0.29991	-0.013	0.63982	0.0102	0.29327	-0.0127		0.95841	-0.0551	--	--	0.94159	-0.0272	--	--		--	--	--	--	--	--	--	--
0.3	-0.0275	0.30549	-0.013	0.64248	0.0102	0.29885	-0.0127		0.96637	-0.0554	--	--	0.94956	-0.0275	--	--		--	--	--	--	--	--	--	--
0.30558	-0.0275	0.31097	-0.013	0.64513	0.0105	0.30442	-0.0127		0.97522	-0.0554	--	--	0.95841	-0.0279	--	--		--	--	--	--	--	--	--	--
0.31115	-0.0275	0.31655	-0.0127	0.64779	0.0105	0.30991	-0.0127		0.98319	-0.0558	--	--	0.96637	-0.0282	--	--		--	--	--	--	--	--	--	--
0.31673	-0.0275	0.32212	-0.0127	0.65044	0.0105	0.31549	-0.0124		0.99204	-0.0561	--	--	0.97522	-0.0285	--	--		--	--	--	--	--	--	--	--
0.3223	-0.0275	0.3277	-0.0127	0.6531	0.0105	0.32106	-0.0127		1	-0.0561	--	--	0.98319	-0.0288	--	--		--	--	--	--	--	--	--	--
0.32788	-0.0275	0.33327	-0.0124	0.65575	0.0105	0.32655	-0.0124		1.00088	-0.0561	--	--	0.99204	-0.0291	--	--		--	--	--	--	--	--	--	--
0.33345	-0.0275	0.33876	-0.0124	0.65929	0.0105	0.33212	-0.0124		--		--	--	1	-0.0297	--	--		--	--	--	--	--	--	--	--
0.33894	-0.0272	0.34434	-0.0124	0.66195	0.0102	0.33761	-0.0124		--	--	--	--	--		--	--		--	--	--	--	--	--	--	--
0.34451	-0.0272	0.34991	-0.0124	0.6646	0.0102	0.34319	-0.0124		--	--	--	--	--	--	--	--		--	--	--	--	--	--	--	--
0.35009	-0.0272	0.35549	-0.0124	0.66726	0.0102	0.3485	-0.0124		--	--	--	--	--	--	--	--		--	--	--	--	--	--	--	--
0.35566	-0.0272	0.36106	-0.0124	0.66991	0.0105	0.35398	-0.0124		--	--	--	--	--	--	--	--		--	--	--	--	--	--	--	--
0.36124	-0.0272	0.36664	-0.0124	0.67257	0.0105	0.35956	-0.0124		--	--	--	--	--	--	--	--		--	--	--	--	--	--	--	--
0.36681	-0.0272	0.37212	-0.0124	0.67522	0.0105	0.36513	-0.0124		--	--	--	--	--	--	--	--		--	--	--	--	--	--	--	--
0.3723	-0.0272	0.3777	-0.0124	0.67876	0.0105	0.37062	-0.0124		--	--	--	--	--	--	--	--		--	--	--	--	--	--	--	--
0.37788	-0.0272	0.38327	-0.0124	0.68142	0.0105	0.37619	-0.0124		--	--	--	--	--	--	--	--		--	--	--	--	--	--	--	--
0.38345	-0.0272	0.38885	-0.0124	0.68407	0.0105	0.38177	-0.0124		--	--	--	--	--	--	--	--		--	--	--	--	--	--	--	--
0.38903	-0.0272	0.39442	-0.0124	0.68673	0.0105	0.38726	-0.012		--	--	--	--	--	--	--	--		--	--	--	--	--	--	--	--
0.3946	-0.0272	0.39991	-0.0124	0.68938	0.0105	0.39283	-0.012		--	--	--	--	--	--	--	--		--	--	--	--	--	--	--	--
0.40018	-0.0272	0.40549	-0.0124	0.69204	0.0105	0.39841	-0.012		--	--	--	--	--	--	--	--		--	--	--	--	--	--	--	--
0.40575	-0.0272	0.41106	-0.0124	0.69469	0.0105	0.40389	-0.012		--	--	--	--	--	--	--	--		--	--	--	--	--	--	--	--
0.41124	-0.0272	0.41664	-0.0124	0.69823	0.0105	0.40947	-0.012		--	--	--	--	--	--	--	--		--	--	--	--	--	--	--	--
0.41681	-0.0272	0.42221	-0.0124	0.70088	0.0105	0.41496	-0.012		--	--	--	--	--	--	--	--		--	--	--	--	--	--	--	--
0.42239	-0.0272	0.4277	-0.0124	0.70354	0.0105	0.42053	-0.012		--	--	--	--	--	--	--	--		--	--	--	--	--	--	--	--
0.42796	-0.0272	0.43327	-0.0124	0.70619	0.0105	0.42611	-0.012		--	--	--	--	--	--	--	--		--	--	--	--	--	--	--	--
0.43354	-0.0272	0.43885	-0.0124	0.70885	0.0105	0.43159	-0.012		--	--	--	--	--	--	--	--		--	--	--	--	--	--	--	--
0.43912	-0.0272	0.44442	-0.0124	0.7115	0.0105	0.43717	-0.012		--	--	--	--	--	--	--	--		--	--	--	--	--	--	--	--
0.4446	-0.0272	0.45	-0.0124	0.71416	0.0105	0.44274	-0.012		--	--	--	--	--	--	--	--		--	--	--	--	--	--	--	--
0.45018	-0.0272	0.45558	-0.0124	0.7177	0.0105	0.44823	-0.012		--	--	--	--	--	--	--	--		--	--	--	--	--	--	--	--
0.45575	-0.0272	0.46106	-0.0124	0.72035	0.0105	0.45381	-0.012		--	--	--	--	--	--	--	--		--	--	--	--	--	--	--	--
0.46133	-0.0272	0.46664	-0.0124	0.72301	0.0108	0.45938	-0.012		--	--	--	--	--	--	--	--		--	--	--	--	--	--	--	--
0.4669	-0.0272	0.47221	-0.0124	0.72566	0.0108	0.46487	-0.012		--	--	--	--	--	--	--	--		--	--	--	--	--	--	--	--
0.47248	-0.0272	0.47779	-0.0124	0.72832	0.0105	0.47044	-0.0117		--	--	--	--	--	--	--	--		--	--	--	--	--	--	--	--
0.47796	-0.0272	0.48336	-0.0124	0.73097	0.0105	0.47602	-0.0117		--	--	--	--	--	--	--	--		--	--	--	--	--	--	--	--
0.48354	-0.0272	0.48885	-0.0124	0.73363	0.0108	0.4815	-0.0117		--	--	--	--	--	--	--	--		--	--	--	--	--	--	--	--
0.48912	-0.0272	0.49442	-0.0124	0.73717	0.0108	0.48708	-0.0117		--	--	--	--	--	--	--	--		--	--	--	--	--	--	--	--
0.49469	-0.0272	0.5	-0.0124	0.73982	0.0108	0.49265	-0.0117		--	--	--	--	--	--	--	--		--	--	--	--	--	--	--	--
0.50027	-0.0272	0.50558	-0.0124	0.74248	0.0108	0.49814	-0.0117		--	--	--	--	--	--	--	--		--	--	--	--	--	--	--	--
0.50584	-0.0272	0.51115	-0.0124	0.74513	0.0108	0.50372	-0.0117		--	--	--	--	--	--	--	--		--	--	--	--	--	--	--	--
0.51142	-0.0272	0.51664	-0.012	0.74779	0.0108	0.50929	-0.0117		--	--	--	--	--	--	--	--		--	--	--	--	--	--	--	--
0.5169	-0.0272	0.52221	-0.012	0.75044	0.0108	0.51478	-0.0117		--	--	--	--	--	--	--	--		--	--	--	--	--	--	--	--
0.52248	-0.0272	0.52779	-0.012	0.7531	0.0108	0.52035	-0.0117		--	--	--	--	--	--	--	--		--	--	--	--	--	--	--	--
0.52805	-0.0272	0.53336	-0.012	0.75664	0.0108	0.52584	-0.0117		--	--	--	--	--	--	--	--		--	--	--	--	--	--	--	--
0.53363	-0.0272	0.53894	-0.012	0.75929	0.0108	0.53142	-0.0117		--	--	--	--	--	--	--	--		--	--	--	--	--	--	--	--
0.5392	-0.0272	0.54442	-0.012	0.76195	0.0108	0.53699	-0.0117		--	--	--	--	--	--	--	--		--	--	--	--	--	--	--	--
0.54478	-0.0272	0.55	-0.0117	0.7646	0.0108	0.54248	-0.0117		--	--	--	--	--	--	--	--		--	--	--	--	--	--	--	--
0.55027	-0.0275	0.55558	-0.0117	0.76726	0.0108	0.54805	-0.0117		--	--	--	--	--	--	--	--		--	--	--	--	--	--	--	--
0.55584	-0.0275	0.56115	-0.0117	0.76991	0.0108	0.55363	-0.0117		--	--	--	--	--	--	--	--		--	--	--	--	--	--	--	--
0.56142	-0.0275	0.56673	-0.0117	0.77257	0.0108	0.55912	-0.0117		--	--	--	--	--	--	--	--		--	--	--	--	--	--	--	--
0.56699	-0.0279	0.5723	-0.0117	0.77611	0.0108	0.56469	-0.0117		--	--	--	--	--	--	--	--		--	--	--	--	--	--	--	--
0.57257	-0.0279	0.57779	-0.0117	0.77876	0.0108	0.57027	-0.0117		--	--	--	--	--	--	--	--		--	--	--	--	--	--	--	--
0.57814	-0.0279	0.58336	-0.0117	0.78142	0.0108	0.57575	-0.0117		--	--	--	--	--	--	--	--		--	--	--	--	--	--	--	--
0.58372	-0.0282	0.58894	-0.0117	0.78407	0.0108	0.58133	-0.0117		--	--	--	--	--	--	--	--		--	--	--	--	--	--	--	--
0.5892	-0.0282	0.59451	-0.0117	0.78673	0.0111	0.5869	-0.0117		--	--	--	--	--	--	--	--		--	--	--	--	--	--	--	--
0.59478	-0.0282	0.60009	-0.0117	0.78938	0.0111	0.59239	-0.0117		--	--	--	--	--	--	--	--		--	--	--	--	--	--	--	--
0.60035	-0.0285	0.60558	-0.0117	0.79204	0.0111	0.59796	-0.0114		--	--	--	--	--	--	--	--		--	--	--	--	--	--	--	--
0.60593	-0.0288	0.61115	-0.0117	0.79558	0.0111	0.60354	-0.0117		--	--	--	--	--	--	--	--		--	--	--	--	--	--	--	--
0.6115	-0.0288	0.61673	-0.0117	0.79823	0.0111	0.60903	-0.0117		--	--	--	--	--	--	--	--		--	--	--	--	--	--	--	--
0.61708	-0.0288	0.6223	-0.0114	0.80088	0.0111	0.6146	-0.0117		--	--	--	--	--	--	--	--		--	--	--	--	--	--	--	--
0.62257	-0.0291	0.62788	-0.0114	0.80354	0.0111	0.62018	-0.0117		--	--	--	--	--	--	--	--		--	--	--	--	--	--	--	--
0.62814	-0.0291	0.63336	-0.0114	0.80619	0.0111	0.62566	-0.0114		--	--	--	--	--	--	--	--		--	--	--	--	--	--	--	--
0.63372	-0.0294	0.63894	-0.0114	0.80885	0.0111	0.63124	-0.0114		--	--	--	--	--	--	--	--		--	--	--	--	--	--	--	--
0.63929	-0.0294	0.64451	-0.0114	0.8115	0.0114	0.63681	-0.0114		--	--	--	--	--	--	--	--		--	--	--	--	--	--	--	--
0.64487	-0.0294	0.65009	-0.0114	0.81504	0.0114	0.6423	-0.0114		--	--	--	--	--	--	--	--		--	--	--	--	--	--	--	--
0.65044	-0.0294	0.65566	-0.0114	0.8177	0.0111	0.64788	-0.0114		--	--	--	--	--	--	--	--		--	--	--	--	--	--	--	--
0.65602	-0.0294	0.66124	-0.0114	0.82035	0.0111	0.65345	-0.0114		--	--	--	--	--	--	--	--		--	--	--	--	--	--	--	--
0.6615	-0.0294	0.66673	-0.0114	0.82301	0.0114	0.65894	-0.0114		--	--	--	--	--	--	--	--		--	--	--	--	--	--	--	--
0.66708	-0.0294	0.6723	-0.0114	0.82566	0.0114	0.66451	-0.0114		--	--	--	--	--	--	--	--		--	--	--	--	--	--	--	--
0.67265	-0.0294	0.67788	-0.0114	0.82832	0.0114	0.67	-0.0114		--	--	--	--	--	--	--	--		--	--	--	--	--	--	--	--
0.67823	-0.0294	0.68345	-0.0114	0.83097	0.0114	0.67558	-0.0114		--	--	--	--	--	--	--	--		--	--	--	--	--	--	--	--
0.68381	-0.0294	0.68903	-0.0117	0.83363	0.0114	0.68115	-0.0114		--	--	--	--	--	--	--	--		--	--	--	--	--	--	--	--
0.68938	-0.0297	0.69451	-0.0114	0.83717	0.0114	0.68664	-0.0114		--	--	--	--	--	--	--	--		--	--	--	--	--	--	--	--
0.69487	-0.0294	0.70009	-0.0114	0.83982	0.0117	0.69221	-0.0114		--	--	--	--	--	--	--	--		--	--	--	--	--	--	--	--
0.70044	-0.0297	0.70566	-0.0114	0.84248	0.0117	0.69779	-0.0114		--	--	--	--	--	--	--	--		--	--	--	--	--	--	--	--
0.70602	-0.0294	0.71124	-0.0117	0.84513	0.0114	0.70327	-0.0114		--	--	--	--	--	--	--	--		--	--	--	--	--	--	--	--
0.71159	-0.0297	0.71681	-0.0117	0.84779	0.0117	0.70885	-0.0114		--	--	--	--	--	--	--	--		--	--	--	--	--	--	--	--
0.71717	-0.0297	0.7223	-0.0117	0.85044	0.0117	0.71442	-0.0114		--	--	--	--	--	--	--	--		--	--	--	--	--	--	--	--
0.72274	-0.0294	0.72788	-0.0117	0.8531	0.0117	0.71991	-0.0114		--	--	--	--	--	--	--	--		--	--	--	--	--	--	--	--
0.72823	-0.0297	0.73345	-0.0117	0.85664	0.0117	0.72549	-0.0114		--	--	--	--	--	--	--	--		--	--	--	--	--	--	--	--
0.73381	-0.0297	0.73903	-0.0117	0.85929	0.0117	0.73106	-0.0114		--	--	--	--	--	--	--	--		--	--	--	--	--	--	--	--
0.73938	-0.0297	0.7446	-0.0117	0.86195	0.0117	0.73655	-0.0114		--	--	--	--	--	--	--	--		--	--	--	--	--	--	--	--
0.74496	-0.0294	0.75018	-0.0117	0.8646	0.0117	0.74212	-0.0114		--	--	--	--	--	--	--	--		--	--	--	--	--	--	--	--
0.75053	-0.0294	0.75566	-0.0117	0.86726	0.012	0.7477	-0.0114		--	--	--	--	--	--	--	--		--	--	--	--	--	--	--	--
0.75611	-0.0294	0.76124	-0.0117	0.86991	0.012	0.75319	-0.0114		--	--	--	--	--	--	--	--		--	--	--	--	--	--	--	--
0.76168	-0.0294	0.76681	-0.0117	0.87257	0.012	0.75876	-0.0114		--	--	--	--	--	--	--	--		--	--	--	--	--	--	--	--
0.76717	-0.0294	0.77239	-0.0117	0.87611	0.012	0.76434	-0.0114		--	--	--	--	--	--	--	--		--	--	--	--	--	--	--	--
0.77274	-0.0294	0.77796	-0.0117	0.87876	0.012	0.76982	-0.0114		--	--	--	--	--	--	--	--		--	--	--	--	--	--	--	--
0.77832	-0.0294	0.78345	-0.0117	0.88142	0.0124	0.7754	-0.0114		--	--	--	--	--	--	--	--		--	--	--	--	--	--	--	--
0.78389	-0.0294	0.78903	-0.0117	0.88407	0.0124	0.78097	-0.0114		--	--	--	--	--	--	--	--		--	--	--	--	--	--	--	--
0.78947	-0.0294	0.7946	-0.012	0.88673	0.0124	0.78646	-0.0114		--	--	--	--	--	--	--	--		--	--	--	--	--	--	--	--
0.79504	-0.0294	0.80018	-0.012	0.88938	0.0127	0.79204	-0.0114		--	--	--	--	--	--	--	--		--	--	--	--	--	--	--	--
0.80053	-0.0294	0.80575	-0.012	0.89204	0.0127	0.79752	-0.0114		--	--	--	--	--	--	--	--		--	--	--	--	--	--	--	--
0.80611	-0.0294	0.81124	-0.012	0.89558	0.0127	0.8031	-0.0114		--	--	--	--	--	--	--	--		--	--	--	--	--	--	--	--
0.81168	-0.0294	0.81681	-0.012	0.89823	0.0127	0.80867	-0.0114		--	--	--	--	--	--	--	--		--	--	--	--	--	--	--	--
0.81726	-0.0294	0.82239	-0.012	0.90088	0.0127	0.81416	-0.0114		--	--	--	--	--	--	--	--		--	--	--	--	--	--	--	--
0.82283	-0.0294	0.82796	-0.012	0.90354	0.013	0.81973	-0.0114		--	--	--	--	--	--	--	--		--	--	--	--	--	--	--	--
0.82841	-0.0294	0.83354	-0.012	0.90619	0.013	0.82531	-0.0114		--	--	--	--	--	--	--	--		--	--	--	--	--	--	--	--
0.83389	-0.0291	0.83912	-0.0124	0.90885	0.013	0.8308	-0.0114		--	--	--	--	--	--	--	--		--	--	--	--	--	--	--	--
0.83947	-0.0291	0.8446	-0.0124	0.9115	0.0136	0.83637	-0.0114		--	--	--	--	--	--	--	--		--	--	--	--	--	--	--	--
0.84504	-0.0291	0.85018	-0.0124	0.91504	0.0136	0.84168	-0.0114		--	--	--	--	--	--	--	--		--	--	--	--	--	--	--	--
0.85062	-0.0291	0.85575	-0.0124	0.9177	0.0139	0.84717	-0.0117		--	--	--	--	--	--	--	--		--	--	--	--	--	--	--	--
0.85619	-0.0291	0.86133	-0.0124	0.92035	0.0142	0.85274	-0.0117		--	--	--	--	--	--	--	--		--	--	--	--	--	--	--	--
0.86177	-0.0291	0.8669	-0.0124	0.92301	0.0142	0.85823	-0.0114		--	--	--	--	--	--	--	--		--	--	--	--	--	--	--	--
0.86735	-0.0291	0.87239	-0.0127	0.92566	0.0145	0.86381	-0.0117		--	--	--	--	--	--	--	--		--	--	--	--	--	--	--	--
0.87283	-0.0291	0.87796	-0.0127	0.92832	0.0148	0.86938	-0.0117		--	--	--	--	--	--	--	--		--	--	--	--	--	--	--	--
0.87841	-0.0288	0.88354	-0.0127	0.93097	0.0148	0.87487	-0.0117		--	--	--	--	--	--	--	--		--	--	--	--	--	--	--	--
0.88398	-0.0288	0.88912	-0.0127	0.93451	0.0151	0.88044	-0.0117		--	--	--	--	--	--	--	--		--	--	--	--	--	--	--	--
0.88956	-0.0288	0.89469	-0.0127	0.93717	0.0155	0.88602	-0.0117		--	--	--	--	--	--	--	--		--	--	--	--	--	--	--	--
0.89513	-0.0288	0.90018	-0.013	0.93982	0.0158	0.8915	-0.0117		--	--	--	--	--	--	--	--		--	--	--	--	--	--	--	--
0.90071	-0.0288	0.90575	-0.013	0.94248	0.0164	0.89708	-0.0117		--	--	--	--	--	--	--	--		--	--	--	--	--	--	--	--
0.90619	-0.0288	0.91133	-0.013	0.94513	0.0167	0.90265	-0.0117		--	--	--	--	--	--	--	--		--	--	--	--	--	--	--	--
0.91177	-0.0288	0.9169	-0.013	0.94779	0.0173	0.90814	-0.0117		--	--	--	--	--	--	--	--		--	--	--	--	--	--	--	--
0.91735	-0.0288	0.92248	-0.013	0.95044	0.0176	0.91372	-0.0117		--	--	--	--	--	--	--	--		--	--	--	--	--	--	--	--
0.92292	-0.0288	0.92796	-0.013	0.95398	0.0186	0.91929	-0.012		--	--	--	--	--	--	--	--		--	--	--	--	--	--	--	--
0.9285	-0.0288	0.93354	-0.013	0.95664	0.0192	0.92478	-0.012		--	--	--	--	--	--	--	--		--	--	--	--	--	--	--	--
0.93407	-0.0285	0.93912	-0.0133	0.95929	0.0198	0.93035	-0.012		--	--	--	--	--	--	--	--		--	--	--	--	--	--	--	--
0.93956	-0.0285	0.94469	-0.0133	0.96195	0.0207	0.93593	-0.012		--	--	--	--	--	--	--	--		--	--	--	--	--	--	--	--
0.94513	-0.0285	0.95027	-0.0133	0.9646	0.022	0.94142	-0.012		--	--	--	--	--	--	--	--		--	--	--	--	--	--	--	--
0.95071	-0.0285	0.95584	-0.0133	0.96726	0.0235	0.94699	-0.012		--	--	--	--	--	--	--	--		--	--	--	--	--	--	--	--
0.95628	-0.0285	0.96133	-0.0136	0.96991	0.0288	0.95257	-0.0124		--	--	--	--	--	--	--	--		--	--	--	--	--	--	--	--
0.96186	-0.0285	0.9669	-0.0136	0.97345	0.0378	0.95805	-0.0124		--	--	--	--	--	--	--	--		--	--	--	--	--	--	--	--
0.96743	-0.0285	0.97248	-0.0136	0.97611	0.0582	0.96363	-0.0124		--	--	--	--	--	--	--	--		--	--	--	--	--	--	--	--
0.97301	-0.0285	0.97805	-0.0136	0.97876	0.1872	0.9692	-0.0124		--	--	--	--	--	--	--	--		--	--	--	--	--	--	--	--
0.9785	-0.0285	0.98363	-0.0136	0.98142	0.5881	0.97469	-0.0127		--	--	--	--	--	--	--	--		--	--	--	--	--	--	--	--
0.98407	-0.0285	0.98885	-0.0136	0.98407	1.152	0.98027	-0.0127		--	--	--	--	--	--	--	--		--	--	--	--	--	--	--	--
0.98965	-0.0285	0.99442	-0.0136	0.98584	1.5184	0.98575	-0.0127		--	--	--	--	--	--	--	--		--	--	--	--	--	--	--	--
0.99522	-0.0285	1	-0.0136	--		0.99133	-0.0127		--	--	--	--	--	--	--	--		--	--	--	--	--	--	--	--
1.00018	-0.0285	1.00027	-0.0136	0	0.4461	0.9969	-0.0127		--	--	--	--	--	--	--	--		--	--	--	--	--	--	--	--
		--		0.00265	-0.0356	1.00018	-0.013		--	--	--	--	--	--	--	--		--	--	--	--	--	--	--	--
		--	--	0.00531	-0.0365	--			--	--	--	--	--	--	--	--		--	--	--	--	--	--	--	--
		--	--	0.00796	-0.0279	--	--		--	--	--	--	--	--	--	--		--	--	--	--	--	--	--	--
		--	--	0.0115	-0.0241	--	--		--	--	--	--	--	--	--	--		--	--	--	--	--	--	--	--
		--	--	0.01416	-0.0229	--	--		--	--	--	--	--	--	--	--		--	--	--	--	--	--	--	--
		--	--	0.01681	-0.0217	--	--		--	--	--	--	--	--	--	--		--	--	--	--	--	--	--	--
		--	--	0.01947	-0.0207	--	--		--	--	--	--	--	--	--	--		--	--	--	--	--	--	--	--
		--	--	0.02212	-0.0201	--	--		--	--	--	--	--	--	--	--		--	--	--	--	--	--	--	--
		--	--	0.02478	-0.0198	--	--		--	--	--	--	--	--	--	--		--	--	--	--	--	--	--	--
		--	--	0.02743	-0.0195	--	--		--	--	--	--	--	--	--	--		--	--	--	--	--	--	--	--
		--	--	0.03097	-0.0189	--	--		--	--	--	--	--	--	--	--		--	--	--	--	--	--	--	--
		--	--	0.03363	-0.0186	--	--		--	--	--	--	--	--	--	--		--	--	--	--	--	--	--	--
		--	--	0.03628	-0.0186	--	--		--	--	--	--	--	--	--	--		--	--	--	--	--	--	--	--
		--	--	0.03894	-0.0182	--	--		--	--	--	--	--	--	--	--		--	--	--	--	--	--	--	--
		--	--	0.04159	-0.0182	--	--		--	--	--	--	--	--	--	--		--	--	--	--	--	--	--	--
		--	--	0.04425	-0.0179	--	--		--	--	--	--	--	--	--	--		--	--	--	--	--	--	--	--
		--	--	0.0469	-0.0176	--	--		--	--	--	--	--	--	--	--		--	--	--	--	--	--	--	--
		--	--	0.05044	-0.0176	--	--		--	--	--	--	--	--	--	--		--	--	--	--	--	--	--	--
		--	--	0.0531	-0.0173	--	--		--	--	--	--	--	--	--	--		--	--	--	--	--	--	--	--
		--	--	0.05575	-0.0173	--	--		--	--	--	--	--	--	--	--		--	--	--	--	--	--	--	--
		--	--	0.05841	-0.0173	--	--		--	--	--	--	--	--	--	--		--	--	--	--	--	--	--	--
		--	--	0.06106	-0.0173	--	--		--	--	--	--	--	--	--	--		--	--	--	--	--	--	--	--
		--	--	0.06372	-0.017	--	--		--	--	--	--	--	--	--	--		--	--	--	--	--	--	--	--
		--	--	0.06637	-0.017	--	--		--	--	--	--	--	--	--	--		--	--	--	--	--	--	--	--
		--	--	0.06991	-0.0167	--	--		--	--	--	--	--	--	--	--		--	--	--	--	--	--	--	--
		--	--	0.07257	-0.0167	--	--		--	--	--	--	--	--	--	--		--	--	--	--	--	--	--	--
		--	--	0.07522	-0.0167	--	--		--	--	--	--	--	--	--	--		--	--	--	--	--	--	--	--
		--	--	0.07788	-0.0167	--	--		--	--	--	--	--	--	--	--		--	--	--	--	--	--	--	--
		--	--	0.08053	-0.0164	--	--		--	--	--	--	--	--	--	--		--	--	--	--	--	--	--	--
		--	--	0.08319	-0.0167	--	--		--	--	--	--	--	--	--	--		--	--	--	--	--	--	--	--
		--	--	0.08584	-0.0164	--	--		--	--	--	--	--	--	--	--		--	--	--	--	--	--	--	--
		--	--	0.08938	-0.0164	--	--		--	--	--	--	--	--	--	--		--	--	--	--	--	--	--	--
		--	--	0.09204	-0.0164	--	--		--	--	--	--	--	--	--	--		--	--	--	--	--	--	--	--
		--	--	0.09469	-0.0164	--	--		--	--	--	--	--	--	--	--		--	--	--	--	--	--	--	--
		--	--	0.09735	-0.0161	--	--		--	--	--	--	--	--	--	--		--	--	--	--	--	--	--	--
		--	--	0.1	-0.0161	--	--		--	--	--	--	--	--	--	--		--	--	--	--	--	--	--	--
		--	--	0.10265	-0.0161	--	--		--	--	--	--	--	--	--	--		--	--	--	--	--	--	--	--
		--	--	0.10531	-0.0161	--	--		--	--	--	--	--	--	--	--		--	--	--	--	--	--	--	--
		--	--	0.10885	-0.0161	--	--		--	--	--	--	--	--	--	--		--	--	--	--	--	--	--	--
		--	--	0.1115	-0.0161	--	--		--	--	--	--	--	--	--	--		--	--	--	--	--	--	--	--
		--	--	0.11416	-0.0161	--	--		--	--	--	--	--	--	--	--		--	--	--	--	--	--	--	--
		--	--	0.11681	-0.0161	--	--		--	--	--	--	--	--	--	--		--	--	--	--	--	--	--	--
		--	--	0.11947	-0.0161	--	--		--	--	--	--	--	--	--	--		--	--	--	--	--	--	--	--
		--	--	0.12212	-0.0161	--	--		--	--	--	--	--	--	--	--		--	--	--	--	--	--	--	--
		--	--	0.12478	-0.0158	--	--		--	--	--	--	--	--	--	--		--	--	--	--	--	--	--	--
		--	--	0.12832	-0.0158	--	--		--	--	--	--	--	--	--	--		--	--	--	--	--	--	--	--
		--	--	0.13097	-0.0158	--	--		--	--	--	--	--	--	--	--		--	--	--	--	--	--	--	--
		--	--	0.13363	-0.0158	--	--		--	--	--	--	--	--	--	--		--	--	--	--	--	--	--	--
		--	--	0.13628	-0.0158	--	--		--	--	--	--	--	--	--	--		--	--	--	--	--	--	--	--
		--	--	0.13894	-0.0158	--	--		--	--	--	--	--	--	--	--		--	--	--	--	--	--	--	--
		--	--	0.14159	-0.0158	--	--		--	--	--	--	--	--	--	--		--	--	--	--	--	--	--	--
		--	--	0.14425	-0.0155	--	--		--	--	--	--	--	--	--	--		--	--	--	--	--	--	--	--
		--	--	0.14779	-0.0155	--	--		--	--	--	--	--	--	--	--		--	--	--	--	--	--	--	--
		--	--	0.15044	-0.0155	--	--		--	--	--	--	--	--	--	--		--	--	--	--	--	--	--	--
		--	--	0.1531	-0.0155	--	--		--	--	--	--	--	--	--	--		--	--	--	--	--	--	--	--
		--	--	0.15575	-0.0155	--	--		--	--	--	--	--	--	--	--		--	--	--	--	--	--	--	--
		--	--	0.15841	-0.0155	--	--		--	--	--	--	--	--	--	--		--	--	--	--	--	--	--	--
		--	--	0.16106	-0.0155	--	--		--	--	--	--	--	--	--	--		--	--	--	--	--	--	--	--
		--	--	0.16372	-0.0155	--	--		--	--	--	--	--	--	--	--		--	--	--	--	--	--	--	--
		--	--	0.16726	-0.0155	--	--		--	--	--	--	--	--	--	--		--	--	--	--	--	--	--	--
		--	--	0.16991	-0.0155	--	--		--	--	--	--	--	--	--	--		--	--	--	--	--	--	--	--
		--	--	0.17257	-0.0151	--	--		--	--	--	--	--	--	--	--		--	--	--	--	--	--	--	--
		--	--	0.17522	-0.0155	--	--		--	--	--	--	--	--	--	--		--	--	--	--	--	--	--	--
		--	--	0.17788	-0.0155	--	--		--	--	--	--	--	--	--	--		--	--	--	--	--	--	--	--
		--	--	0.18053	-0.0155	--	--		--	--	--	--	--	--	--	--		--	--	--	--	--	--	--	--
		--	--	0.18319	-0.0151	--	--		--	--	--	--	--	--	--	--		--	--	--	--	--	--	--	--
		--	--	0.18584	-0.0151	--	--		--	--	--	--	--	--	--	--		--	--	--	--	--	--	--	--
		--	--	0.18938	-0.0151	--	--		--	--	--	--	--	--	--	--		--	--	--	--	--	--	--	--
		--	--	0.19204	-0.0151	--	--		--	--	--	--	--	--	--	--		--	--	--	--	--	--	--	--
		--	--	0.19469	-0.0155	--	--		--	--	--	--	--	--	--	--		--	--	--	--	--	--	--	--
		--	--	0.19735	-0.0151	--	--		--	--	--	--	--	--	--	--		--	--	--	--	--	--	--	--
		--	--	0.2	-0.0151	--	--		--	--	--	--	--	--	--	--		--	--	--	--	--	--	--	--
		--	--	0.20265	-0.0151	--	--		--	--	--	--	--	--	--	--		--	--	--	--	--	--	--	--
		--	--	0.20531	-0.0151	--	--		--	--	--	--	--	--	--	--		--	--	--	--	--	--	--	--
		--	--	0.20885	-0.0151	--	--		--	--	--	--	--	--	--	--		--	--	--	--	--	--	--	--
		--	--	0.2115	-0.0151	--	--		--	--	--	--	--	--	--	--		--	--	--	--	--	--	--	--
		--	--	0.21416	-0.0151	--	--		--	--	--	--	--	--	--	--		--	--	--	--	--	--	--	--
		--	--	0.21681	-0.0151	--	--		--	--	--	--	--	--	--	--		--	--	--	--	--	--	--	--
		--	--	0.21947	-0.0151	--	--		--	--	--	--	--	--	--	--		--	--	--	--	--	--	--	--
		--	--	0.22212	-0.0151	--	--		--	--	--	--	--	--	--	--		--	--	--	--	--	--	--	--
		--	--	0.22478	-0.0151	--	--		--	--	--	--	--	--	--	--		--	--	--	--	--	--	--	--
		--	--	0.22832	-0.0148	--	--		--	--	--	--	--	--	--	--		--	--	--	--	--	--	--	--
		--	--	0.23097	-0.0148	--	--		--	--	--	--	--	--	--	--		--	--	--	--	--	--	--	--
		--	--	0.23363	-0.0148	--	--		--	--	--	--	--	--	--	--		--	--	--	--	--	--	--	--
		--	--	0.23628	-0.0148	--	--		--	--	--	--	--	--	--	--		--	--	--	--	--	--	--	--
		--	--	0.23894	-0.0148	--	--		--	--	--	--	--	--	--	--		--	--	--	--	--	--	--	--
		--	--	0.24159	-0.0148	--	--		--	--	--	--	--	--	--	--		--	--	--	--	--	--	--	--
		--	--	0.24425	-0.0148	--	--		--	--	--	--	--	--	--	--		--	--	--	--	--	--	--	--
		--	--	0.24779	-0.0148	--	--		--	--	--	--	--	--	--	--		--	--	--	--	--	--	--	--
		--	--	0.25044	-0.0148	--	--		--	--	--	--	--	--	--	--		--	--	--	--	--	--	--	--
		--	--	0.2531	-0.0148	--	--		--	--	--	--	--	--	--	--		--	--	--	--	--	--	--	--
		--	--	0.25575	-0.0148	--	--		--	--	--	--	--	--	--	--		--	--	--	--	--	--	--	--
		--	--	0.25841	-0.0148	--	--		--	--	--	--	--	--	--	--		--	--	--	--	--	--	--	--
		--	--	0.26106	-0.0148	--	--		--	--	--	--	--	--	--	--		--	--	--	--	--	--	--	--
		--	--	0.26372	-0.0148	--	--		--	--	--	--	--	--	--	--		--	--	--	--	--	--	--	--
		--	--	0.26726	-0.0148	--	--		--	--	--	--	--	--	--	--		--	--	--	--	--	--	--	--
		--	--	0.26991	-0.0148	--	--		--	--	--	--	--	--	--	--		--	--	--	--	--	--	--	--
		--	--	0.27257	-0.0148	--	--		--	--	--	--	--	--	--	--		--	--	--	--	--	--	--	--
		--	--	0.27522	-0.0148	--	--		--	--	--	--	--	--	--	--		--	--	--	--	--	--	--	--
		--	--	0.27788	-0.0148	--	--		--	--	--	--	--	--	--	--		--	--	--	--	--	--	--	--
		--	--	0.28053	-0.0148	--	--		--	--	--	--	--	--	--	--		--	--	--	--	--	--	--	--
		--	--	0.28319	-0.0148	--	--		--	--	--	--	--	--	--	--		--	--	--	--	--	--	--	--
		--	--	0.28673	-0.0145	--	--		--	--	--	--	--	--	--	--		--	--	--	--	--	--	--	--
		--	--	0.28938	-0.0145	--	--		--	--	--	--	--	--	--	--		--	--	--	--	--	--	--	--
		--	--	0.29204	-0.0148	--	--		--	--	--	--	--	--	--	--		--	--	--	--	--	--	--	--
		--	--	0.29469	-0.0145	--	--		--	--	--	--	--	--	--	--		--	--	--	--	--	--	--	--
		--	--	0.29735	-0.0145	--	--		--	--	--	--	--	--	--	--		--	--	--	--	--	--	--	--
		--	--	0.3	-0.0145	--	--		--	--	--	--	--	--	--	--		--	--	--	--	--	--	--	--
		--	--	0.30265	-0.0145	--	--		--	--	--	--	--	--	--	--		--	--	--	--	--	--	--	--
		--	--	0.30619	-0.0148	--	--		--	--	--	--	--	--	--	--		--	--	--	--	--	--	--	--
		--	--	0.30885	-0.0145	--	--		--	--	--	--	--	--	--	--		--	--	--	--	--	--	--	--
		--	--	0.3115	-0.0145	--	--		--	--	--	--	--	--	--	--		--	--	--	--	--	--	--	--
		--	--	0.31416	-0.0145	--	--		--	--	--	--	--	--	--	--		--	--	--	--	--	--	--	--
		--	--	0.31681	-0.0145	--	--		--	--	--	--	--	--	--	--		--	--	--	--	--	--	--	--
		--	--	0.31947	-0.0145	--	--		--	--	--	--	--	--	--	--		--	--	--	--	--	--	--	--
		--	--	0.32212	-0.0145	--	--		--	--	--	--	--	--	--	--		--	--	--	--	--	--	--	--
		--	--	0.32566	-0.0145	--	--		--	--	--	--	--	--	--	--		--	--	--	--	--	--	--	--
		--	--	0.32832	-0.0145	--	--		--	--	--	--	--	--	--	--		--	--	--	--	--	--	--	--
		--	--	0.33097	-0.0145	--	--		--	--	--	--	--	--	--	--		--	--	--	--	--	--	--	--
		--	--	0.33363	-0.0145	--	--		--	--	--	--	--	--	--	--		--	--	--	--	--	--	--	--
		--	--	0.33628	-0.0145	--	--		--	--	--	--	--	--	--	--		--	--	--	--	--	--	--	--
		--	--	0.33894	-0.0145	--	--		--	--	--	--	--	--	--	--		--	--	--	--	--	--	--	--
		--	--	0.34159	-0.0145	--	--		--	--	--	--	--	--	--	--		--	--	--	--	--	--	--	--
		--	--	0.34513	-0.0145	--	--		--	--	--	--	--	--	--	--		--	--	--	--	--	--	--	--
		--	--	0.34779	-0.0145	--	--		--	--	--	--	--	--	--	--		--	--	--	--	--	--	--	--
		--	--	0.35044	-0.0145	--	--		--	--	--	--	--	--	--	--		--	--	--	--	--	--	--	--
		--	--	0.3531	-0.0145	--	--		--	--	--	--	--	--	--	--		--	--	--	--	--	--	--	--
		--	--	0.35575	-0.0145	--	--		--	--	--	--	--	--	--	--		--	--	--	--	--	--	--	--
		--	--	0.35841	-0.0145	--	--		--	--	--	--	--	--	--	--		--	--	--	--	--	--	--	--
		--	--	0.36106	-0.0145	--	--		--	--	--	--	--	--	--	--		--	--	--	--	--	--	--	--
		--	--	0.3646	-0.0145	--	--		--	--	--	--	--	--	--	--		--	--	--	--	--	--	--	--
		--	--	0.36726	-0.0142	--	--		--	--	--	--	--	--	--	--		--	--	--	--	--	--	--	--
		--	--	0.36991	-0.0145	--	--		--	--	--	--	--	--	--	--		--	--	--	--	--	--	--	--
		--	--	0.37257	-0.0145	--	--		--	--	--	--	--	--	--	--		--	--	--	--	--	--	--	--
		--	--	0.37522	-0.0142	--	--		--	--	--	--	--	--	--	--		--	--	--	--	--	--	--	--
		--	--	0.37788	-0.0142	--	--		--	--	--	--	--	--	--	--		--	--	--	--	--	--	--	--
		--	--	0.38053	-0.0142	--	--		--	--	--	--	--	--	--	--		--	--	--	--	--	--	--	--
		--	--	0.38407	-0.0142	--	--		--	--	--	--	--	--	--	--		--	--	--	--	--	--	--	--
		--	--	0.38673	-0.0142	--	--		--	--	--	--	--	--	--	--		--	--	--	--	--	--	--	--
		--	--	0.38938	-0.0142	--	--		--	--	--	--	--	--	--	--		--	--	--	--	--	--	--	--
		--	--	0.39204	-0.0142	--	--		--	--	--	--	--	--	--	--		--	--	--	--	--	--	--	--
		--	--	0.39469	-0.0142	--	--		--	--	--	--	--	--	--	--		--	--	--	--	--	--	--	--
		--	--	0.39735	-0.0142	--	--		--	--	--	--	--	--	--	--		--	--	--	--	--	--	--	--
		--	--	0.4	-0.0142	--	--		--	--	--	--	--	--	--	--		--	--	--	--	--	--	--	--
		--	--	0.40354	-0.0142	--	--		--	--	--	--	--	--	--	--		--	--	--	--	--	--	--	--
		--	--	0.40619	-0.0142	--	--		--	--	--	--	--	--	--	--		--	--	--	--	--	--	--	--
		--	--	0.40885	-0.0142	--	--		--	--	--	--	--	--	--	--		--	--	--	--	--	--	--	--
		--	--	0.4115	-0.0142	--	--		--	--	--	--	--	--	--	--		--	--	--	--	--	--	--	--
		--	--	0.41416	-0.0142	--	--		--	--	--	--	--	--	--	--		--	--	--	--	--	--	--	--
		--	--	0.41681	-0.0142	--	--		--	--	--	--	--	--	--	--		--	--	--	--	--	--	--	--
		--	--	0.41947	-0.0142	--	--		--	--	--	--	--	--	--	--		--	--	--	--	--	--	--	--
		--	--	0.42301	-0.0142	--	--		--	--	--	--	--	--	--	--		--	--	--	--	--	--	--	--
		--	--	0.42566	-0.0142	--	--		--	--	--	--	--	--	--	--		--	--	--	--	--	--	--	--
		--	--	0.42832	-0.0142	--	--		--	--	--	--	--	--	--	--		--	--	--	--	--	--	--	--
		--	--	0.43097	-0.0142	--	--		--	--	--	--	--	--	--	--		--	--	--	--	--	--	--	--
		--	--	0.43363	-0.0142	--	--		--	--	--	--	--	--	--	--		--	--	--	--	--	--	--	--
		--	--	0.43628	-0.0142	--	--		--	--	--	--	--	--	--	--		--	--	--	--	--	--	--	--
		--	--	0.43894	-0.0142	--	--		--	--	--	--	--	--	--	--		--	--	--	--	--	--	--	--
		--	--	0.44248	-0.0142	--	--		--	--	--	--	--	--	--	--		--	--	--	--	--	--	--	--
		--	--	0.44513	-0.0139	--	--		--	--	--	--	--	--	--	--		--	--	--	--	--	--	--	--
		--	--	0.44779	-0.0139	--	--		--	--	--	--	--	--	--	--		--	--	--	--	--	--	--	--
		--	--	0.45044	-0.0139	--	--		--	--	--	--	--	--	--	--		--	--	--	--	--	--	--	--
		--	--	0.4531	-0.0142	--	--		--	--	--	--	--	--	--	--		--	--	--	--	--	--	--	--
		--	--	0.45575	-0.0142	--	--		--	--	--	--	--	--	--	--		--	--	--	--	--	--	--	--
		--	--	0.45841	-0.0139	--	--		--	--	--	--	--	--	--	--		--	--	--	--	--	--	--	--
		--	--	0.46195	-0.0139	--	--		--	--	--	--	--	--	--	--		--	--	--	--	--	--	--	--
		--	--	0.4646	-0.0139	--	--		--	--	--	--	--	--	--	--		--	--	--	--	--	--	--	--
		--	--	0.46726	-0.0142	--	--		--	--	--	--	--	--	--	--		--	--	--	--	--	--	--	--
		--	--	0.46991	-0.0139	--	--		--	--	--	--	--	--	--	--		--	--	--	--	--	--	--	--
		--	--	0.47257	-0.0139	--	--		--	--	--	--	--	--	--	--		--	--	--	--	--	--	--	--
		--	--	0.47522	-0.0139	--	--		--	--	--	--	--	--	--	--		--	--	--	--	--	--	--	--
		--	--	0.47788	-0.0139	--	--		--	--	--	--	--	--	--	--		--	--	--	--	--	--	--	--
		--	--	0.48142	-0.0139	--	--		--	--	--	--	--	--	--	--		--	--	--	--	--	--	--	--
		--	--	0.48407	-0.0139	--	--		--	--	--	--	--	--	--	--		--	--	--	--	--	--	--	--
		--	--	0.48673	-0.0139	--	--		--	--	--	--	--	--	--	--		--	--	--	--	--	--	--	--
		--	--	0.48938	-0.0139	--	--		--	--	--	--	--	--	--	--		--	--	--	--	--	--	--	--
		--	--	0.49204	-0.0139	--	--		--	--	--	--	--	--	--	--		--	--	--	--	--	--	--	--
		--	--	0.49469	-0.0139	--	--		--	--	--	--	--	--	--	--		--	--	--	--	--	--	--	--
		--	--	0.49735	-0.0139	--	--		--	--	--	--	--	--	--	--		--	--	--	--	--	--	--	--
		--	--	0.50088	-0.0139	--	--		--	--	--	--	--	--	--	--		--	--	--	--	--	--	--	--
		--	--	0.50354	-0.0139	--	--		--	--	--	--	--	--	--	--		--	--	--	--	--	--	--	--
		--	--	0.50619	-0.0139	--	--		--	--	--	--	--	--	--	--		--	--	--	--	--	--	--	--
		--	--	0.50885	-0.0139	--	--		--	--	--	--	--	--	--	--		--	--	--	--	--	--	--	--
		--	--	0.5115	-0.0139	--	--		--	--	--	--	--	--	--	--		--	--	--	--	--	--	--	--
		--	--	0.51416	-0.0139	--	--		--	--	--	--	--	--	--	--		--	--	--	--	--	--	--	--
		--	--	0.51681	-0.0139	--	--		--	--	--	--	--	--	--	--		--	--	--	--	--	--	--	--
		--	--	0.51947	-0.0139	--	--		--	--	--	--	--	--	--	--		--	--	--	--	--	--	--	--
		--	--	0.52301	-0.0139	--	--		--	--	--	--	--	--	--	--		--	--	--	--	--	--	--	--
		--	--	0.52566	-0.0139	--	--		--	--	--	--	--	--	--	--		--	--	--	--	--	--	--	--
		--	--	0.52832	-0.0139	--	--		--	--	--	--	--	--	--	--		--	--	--	--	--	--	--	--
		--	--	0.53097	-0.0139	--	--		--	--	--	--	--	--	--	--		--	--	--	--	--	--	--	--
		--	--	0.53363	-0.0136	--	--		--	--	--	--	--	--	--	--		--	--	--	--	--	--	--	--
		--	--	0.53628	-0.0139	--	--		--	--	--	--	--	--	--	--		--	--	--	--	--	--	--	--
		--	--	0.53894	-0.0136	--	--		--	--	--	--	--	--	--	--		--	--	--	--	--	--	--	--
		--	--	0.54248	-0.0136	--	--		--	--	--	--	--	--	--	--		--	--	--	--	--	--	--	--
		--	--	0.54513	-0.0139	--	--		--	--	--	--	--	--	--	--		--	--	--	--	--	--	--	--
		--	--	0.54779	-0.0139	--	--		--	--	--	--	--	--	--	--		--	--	--	--	--	--	--	--
		--	--	0.55044	-0.0139	--	--		--	--	--	--	--	--	--	--		--	--	--	--	--	--	--	--
		--	--	0.5531	-0.0136	--	--		--	--	--	--	--	--	--	--		--	--	--	--	--	--	--	--
		--	--	0.55575	-0.0136	--	--		--	--	--	--	--	--	--	--		--	--	--	--	--	--	--	--
		--	--	0.55841	-0.0139	--	--		--	--	--	--	--	--	--	--		--	--	--	--	--	--	--	--
		--	--	0.56195	-0.0136	--	--		--	--	--	--	--	--	--	--		--	--	--	--	--	--	--	--
		--	--	0.5646	-0.0139	--	--		--	--	--	--	--	--	--	--		--	--	--	--	--	--	--	--
		--	--	0.56726	-0.0136	--	--		--	--	--	--	--	--	--	--		--	--	--	--	--	--	--	--
		--	--	0.56991	-0.0139	--	--		--	--	--	--	--	--	--	--		--	--	--	--	--	--	--	--
		--	--	0.57257	-0.0136	--	--		--	--	--	--	--	--	--	--		--	--	--	--	--	--	--	--
		--	--	0.57522	-0.0136	--	--		--	--	--	--	--	--	--	--		--	--	--	--	--	--	--	--
		--	--	0.57788	-0.0136	--	--		--	--	--	--	--	--	--	--		--	--	--	--	--	--	--	--
		--	--	0.58142	-0.0136	--	--		--	--	--	--	--	--	--	--		--	--	--	--	--	--	--	--
		--	--	0.58407	-0.0136	--	--		--	--	--	--	--	--	--	--		--	--	--	--	--	--	--	--
		--	--	0.58673	-0.0136	--	--		--	--	--	--	--	--	--	--		--	--	--	--	--	--	--	--
		--	--	0.58938	-0.0136	--	--		--	--	--	--	--	--	--	--		--	--	--	--	--	--	--	--
		--	--	0.59204	-0.0136	--	--		--	--	--	--	--	--	--	--		--	--	--	--	--	--	--	--
		--	--	0.59469	-0.0136	--	--		--	--	--	--	--	--	--	--		--	--	--	--	--	--	--	--
		--	--	0.59735	-0.0136	--	--		--	--	--	--	--	--	--	--		--	--	--	--	--	--	--	--
		--	--	0.60088	-0.0136	--	--		--	--	--	--	--	--	--	--		--	--	--	--	--	--	--	--
		--	--	0.60354	-0.0136	--	--		--	--	--	--	--	--	--	--		--	--	--	--	--	--	--	--
		--	--	0.60619	-0.0136	--	--		--	--	--	--	--	--	--	--		--	--	--	--	--	--	--	--
		--	--	0.60885	-0.0136	--	--		--	--	--	--	--	--	--	--		--	--	--	--	--	--	--	--
		--	--	0.6115	-0.0136	--	--		--	--	--	--	--	--	--	--		--	--	--	--	--	--	--	--
		--	--	0.61416	-0.0136	--	--		--	--	--	--	--	--	--	--		--	--	--	--	--	--	--	--
		--	--	0.61681	-0.0136	--	--		--	--	--	--	--	--	--	--		--	--	--	--	--	--	--	--
		--	--	0.62035	-0.0136	--	--		--	--	--	--	--	--	--	--		--	--	--	--	--	--	--	--
		--	--	0.62301	-0.0136	--	--		--	--	--	--	--	--	--	--		--	--	--	--	--	--	--	--
		--	--	0.62566	-0.0136	--	--		--	--	--	--	--	--	--	--		--	--	--	--	--	--	--	--
		--	--	0.62832	-0.0136	--	--		--	--	--	--	--	--	--	--		--	--	--	--	--	--	--	--
		--	--	0.63097	-0.0136	--	--		--	--	--	--	--	--	--	--		--	--	--	--	--	--	--	--
		--	--	0.63363	-0.0136	--	--		--	--	--	--	--	--	--	--		--	--	--	--	--	--	--	--
		--	--	0.63628	-0.0136	--	--		--	--	--	--	--	--	--	--		--	--	--	--	--	--	--	--
		--	--	0.63982	-0.0136	--	--		--	--	--	--	--	--	--	--		--	--	--	--	--	--	--	--
		--	--	0.64248	-0.0136	--	--		--	--	--	--	--	--	--	--		--	--	--	--	--	--	--	--
		--	--	0.64513	-0.0136	--	--		--	--	--	--	--	--	--	--		--	--	--	--	--	--	--	--
		--	--	0.64779	-0.0136	--	--		--	--	--	--	--	--	--	--		--	--	--	--	--	--	--	--
		--	--	0.65044	-0.0136	--	--		--	--	--	--	--	--	--	--		--	--	--	--	--	--	--	--
		--	--	0.6531	-0.0136	--	--		--	--	--	--	--	--	--	--		--	--	--	--	--	--	--	--
		--	--	0.65575	-0.0136	--	--		--	--	--	--	--	--	--	--		--	--	--	--	--	--	--	--
		--	--	0.65929	-0.0136	--	--		--	--	--	--	--	--	--	--		--	--	--	--	--	--	--	--
		--	--	0.66195	-0.0136	--	--		--	--	--	--	--	--	--	--		--	--	--	--	--	--	--	--
		--	--	0.6646	-0.0136	--	--		--	--	--	--	--	--	--	--		--	--	--	--	--	--	--	--
		--	--	0.66726	-0.0136	--	--		--	--	--	--	--	--	--	--		--	--	--	--	--	--	--	--
		--	--	0.66991	-0.0136	--	--		--	--	--	--	--	--	--	--		--	--	--	--	--	--	--	--
		--	--	0.67257	-0.013	--	--		--	--	--	--	--	--	--	--		--	--	--	--	--	--	--	--
		--	--	0.67522	-0.013	--	--		--	--	--	--	--	--	--	--		--	--	--	--	--	--	--	--
		--	--	0.67876	-0.0136	--	--		--	--	--	--	--	--	--	--		--	--	--	--	--	--	--	--
		--	--	0.68142	-0.0136	--	--		--	--	--	--	--	--	--	--		--	--	--	--	--	--	--	--
		--	--	0.68407	-0.0136	--	--		--	--	--	--	--	--	--	--		--	--	--	--	--	--	--	--
		--	--	0.68673	-0.013	--	--		--	--	--	--	--	--	--	--		--	--	--	--	--	--	--	--
		--	--	0.68938	-0.013	--	--		--	--	--	--	--	--	--	--		--	--	--	--	--	--	--	--
		--	--	0.69204	-0.0136	--	--		--	--	--	--	--	--	--	--		--	--	--	--	--	--	--	--
		--	--	0.69469	-0.013	--	--		--	--	--	--	--	--	--	--		--	--	--	--	--	--	--	--
		--	--	0.69823	-0.013	--	--		--	--	--	--	--	--	--	--		--	--	--	--	--	--	--	--
		--	--	0.70088	-0.013	--	--		--	--	--	--	--	--	--	--		--	--	--	--	--	--	--	--
		--	--	0.70354	-0.0136	--	--		--	--	--	--	--	--	--	--		--	--	--	--	--	--	--	--
		--	--	0.70619	-0.013	--	--		--	--	--	--	--	--	--	--		--	--	--	--	--	--	--	--
		--	--	0.70885	-0.0136	--	--		--	--	--	--	--	--	--	--		--	--	--	--	--	--	--	--
		--	--	0.7115	-0.013	--	--		--	--	--	--	--	--	--	--		--	--	--	--	--	--	--	--
		--	--	0.71416	-0.013	--	--		--	--	--	--	--	--	--	--		--	--	--	--	--	--	--	--
		--	--	0.7177	-0.013	--	--		--	--	--	--	--	--	--	--		--	--	--	--	--	--	--	--
		--	--	0.72035	-0.013	--	--		--	--	--	--	--	--	--	--		--	--	--	--	--	--	--	--
		--	--	0.72301	-0.013	--	--		--	--	--	--	--	--	--	--		--	--	--	--	--	--	--	--
		--	--	0.72566	-0.013	--	--		--	--	--	--	--	--	--	--		--	--	--	--	--	--	--	--
		--	--	0.72832	-0.0136	--	--		--	--	--	--	--	--	--	--		--	--	--	--	--	--	--	--
		--	--	0.73097	-0.0136	--	--		--	--	--	--	--	--	--	--		--	--	--	--	--	--	--	--
		--	--	0.73363	-0.013	--	--		--	--	--	--	--	--	--	--		--	--	--	--	--	--	--	--
		--	--	0.73717	-0.013	--	--		--	--	--	--	--	--	--	--		--	--	--	--	--	--	--	--
		--	--	0.73982	-0.013	--	--		--	--	--	--	--	--	--	--		--	--	--	--	--	--	--	--
		--	--	0.74248	-0.013	--	--		--	--	--	--	--	--	--	--		--	--	--	--	--	--	--	--
		--	--	0.74513	-0.013	--	--		--	--	--	--	--	--	--	--		--	--	--	--	--	--	--	--
		--	--	0.74779	-0.013	--	--		--	--	--	--	--	--	--	--		--	--	--	--	--	--	--	--
		--	--	0.75044	-0.013	--	--		--	--	--	--	--	--	--	--		--	--	--	--	--	--	--	--
		--	--	0.7531	-0.013	--	--		--	--	--	--	--	--	--	--		--	--	--	--	--	--	--	--
		--	--	0.75664	-0.013	--	--		--	--	--	--	--	--	--	--		--	--	--	--	--	--	--	--
		--	--	0.75929	-0.013	--	--		--	--	--	--	--	--	--	--		--	--	--	--	--	--	--	--
		--	--	0.76195	-0.013	--	--		--	--	--	--	--	--	--	--		--	--	--	--	--	--	--	--
		--	--	0.7646	-0.013	--	--		--	--	--	--	--	--	--	--		--	--	--	--	--	--	--	--
		--	--	0.76726	-0.013	--	--		--	--	--	--	--	--	--	--		--	--	--	--	--	--	--	--
		--	--	0.76991	-0.013	--	--		--	--	--	--	--	--	--	--		--	--	--	--	--	--	--	--
		--	--	0.77257	-0.013	--	--		--	--	--	--	--	--	--	--		--	--	--	--	--	--	--	--
		--	--	0.77611	-0.013	--	--		--	--	--	--	--	--	--	--		--	--	--	--	--	--	--	--
		--	--	0.77876	-0.013	--	--		--	--	--	--	--	--	--	--		--	--	--	--	--	--	--	--
		--	--	0.78142	-0.013	--	--		--	--	--	--	--	--	--	--		--	--	--	--	--	--	--	--
		--	--	0.78407	-0.013	--	--		--	--	--	--	--	--	--	--		--	--	--	--	--	--	--	--
		--	--	0.78673	-0.013	--	--		--	--	--	--	--	--	--	--		--	--	--	--	--	--	--	--
		--	--	0.78938	-0.013	--	--		--	--	--	--	--	--	--	--		--	--	--	--	--	--	--	--
		--	--	0.79204	-0.013	--	--		--	--	--	--	--	--	--	--		--	--	--	--	--	--	--	--
		--	--	0.79558	-0.013	--	--		--	--	--	--	--	--	--	--		--	--	--	--	--	--	--	--
		--	--	0.79823	-0.013	--	--		--	--	--	--	--	--	--	--		--	--	--	--	--	--	--	--
		--	--	0.80088	-0.013	--	--		--	--	--	--	--	--	--	--		--	--	--	--	--	--	--	--
		--	--	0.80354	-0.013	--	--		--	--	--	--	--	--	--	--		--	--	--	--	--	--	--	--
		--	--	0.80619	-0.013	--	--		--	--	--	--	--	--	--	--		--	--	--	--	--	--	--	--
		--	--	0.80885	-0.013	--	--		--	--	--	--	--	--	--	--		--	--	--	--	--	--	--	--
		--	--	0.8115	-0.013	--	--		--	--	--	--	--	--	--	--		--	--	--	--	--	--	--	--
		--	--	0.81504	-0.013	--	--		--	--	--	--	--	--	--	--		--	--	--	--	--	--	--	--
		--	--	0.8177	-0.013	--	--		--	--	--	--	--	--	--	--		--	--	--	--	--	--	--	--
		--	--	0.82035	-0.013	--	--		--	--	--	--	--	--	--	--		--	--	--	--	--	--	--	--
		--	--	0.82301	-0.013	--	--		--	--	--	--	--	--	--	--		--	--	--	--	--	--	--	--
		--	--	0.82566	-0.013	--	--		--	--	--	--	--	--	--	--		--	--	--	--	--	--	--	--
		--	--	0.82832	-0.013	--	--		--	--	--	--	--	--	--	--		--	--	--	--	--	--	--	--
		--	--	0.83097	-0.013	--	--		--	--	--	--	--	--	--	--		--	--	--	--	--	--	--	--
		--	--	0.83363	-0.013	--	--		--	--	--	--	--	--	--	--		--	--	--	--	--	--	--	--
		--	--	0.83717	-0.013	--	--		--	--	--	--	--	--	--	--		--	--	--	--	--	--	--	--
		--	--	0.83982	-0.013	--	--		--	--	--	--	--	--	--	--		--	--	--	--	--	--	--	--
		--	--	0.84248	-0.013	--	--		--	--	--	--	--	--	--	--		--	--	--	--	--	--	--	--
		--	--	0.84513	-0.013	--	--		--	--	--	--	--	--	--	--		--	--	--	--	--	--	--	--
		--	--	0.84779	-0.013	--	--		--	--	--	--	--	--	--	--		--	--	--	--	--	--	--	--
		--	--	0.85044	-0.013	--	--		--	--	--	--	--	--	--	--		--	--	--	--	--	--	--	--
		--	--	0.8531	-0.013	--	--		--	--	--	--	--	--	--	--		--	--	--	--	--	--	--	--
		--	--	0.85664	-0.013	--	--		--	--	--	--	--	--	--	--		--	--	--	--	--	--	--	--
		--	--	0.85929	-0.013	--	--		--	--	--	--	--	--	--	--		--	--	--	--	--	--	--	--
		--	--	0.86195	-0.013	--	--		--	--	--	--	--	--	--	--		--	--	--	--	--	--	--	--
		--	--	0.8646	-0.013	--	--		--	--	--	--	--	--	--	--		--	--	--	--	--	--	--	--
		--	--	0.86726	-0.0127	--	--		--	--	--	--	--	--	--	--		--	--	--	--	--	--	--	--
		--	--	0.86991	-0.013	--	--		--	--	--	--	--	--	--	--		--	--	--	--	--	--	--	--
		--	--	0.87257	-0.013	--	--		--	--	--	--	--	--	--	--		--	--	--	--	--	--	--	--
		--	--	0.87611	-0.013	--	--		--	--	--	--	--	--	--	--		--	--	--	--	--	--	--	--
		--	--	0.87876	-0.013	--	--		--	--	--	--	--	--	--	--		--	--	--	--	--	--	--	--
		--	--	0.88142	-0.0127	--	--		--	--	--	--	--	--	--	--		--	--	--	--	--	--	--	--
		--	--	0.88407	-0.013	--	--		--	--	--	--	--	--	--	--		--	--	--	--	--	--	--	--
		--	--	0.88673	-0.013	--	--		--	--	--	--	--	--	--	--		--	--	--	--	--	--	--	--
		--	--	0.88938	-0.013	--	--		--	--	--	--	--	--	--	--		--	--	--	--	--	--	--	--
		--	--	0.89204	-0.013	--	--		--	--	--	--	--	--	--	--		--	--	--	--	--	--	--	--
		--	--	0.89558	-0.013	--	--		--	--	--	--	--	--	--	--		--	--	--	--	--	--	--	--
		--	--	0.89823	-0.013	--	--		--	--	--	--	--	--	--	--		--	--	--	--	--	--	--	--
		--	--	0.90088	-0.013	--	--		--	--	--	--	--	--	--	--		--	--	--	--	--	--	--	--
		--	--	0.90354	-0.013	--	--		--	--	--	--	--	--	--	--		--	--	--	--	--	--	--	--
		--	--	0.90619	-0.013	--	--		--	--	--	--	--	--	--	--		--	--	--	--	--	--	--	--
		--	--	0.90885	-0.0127	--	--		--	--	--	--	--	--	--	--		--	--	--	--	--	--	--	--
		--	--	0.9115	-0.0127	--	--		--	--	--	--	--	--	--	--		--	--	--	--	--	--	--	--
		--	--	0.91504	-0.013	--	--		--	--	--	--	--	--	--	--		--	--	--	--	--	--	--	--
		--	--	0.9177	-0.013	--	--		--	--	--	--	--	--	--	--		--	--	--	--	--	--	--	--
		--	--	0.92035	-0.013	--	--		--	--	--	--	--	--	--	--		--	--	--	--	--	--	--	--
		--	--	0.92301	-0.013	--	--		--	--	--	--	--	--	--	--		--	--	--	--	--	--	--	--
		--	--	0.92566	-0.013	--	--		--	--	--	--	--	--	--	--		--	--	--	--	--	--	--	--
		--	--	0.92832	-0.013	--	--		--	--	--	--	--	--	--	--		--	--	--	--	--	--	--	--
		--	--	0.93097	-0.013	--	--		--	--	--	--	--	--	--	--		--	--	--	--	--	--	--	--
		--	--	0.93451	-0.013	--	--		--	--	--	--	--	--	--	--		--	--	--	--	--	--	--	--
		--	--	0.93717	-0.0127	--	--		--	--	--	--	--	--	--	--		--	--	--	--	--	--	--	--
		--	--	0.93982	-0.0127	--	--		--	--	--	--	--	--	--	--		--	--	--	--	--	--	--	--
		--	--	0.94248	-0.0127	--	--		--	--	--	--	--	--	--	--		--	--	--	--	--	--	--	--
		--	--	0.94513	-0.013	--	--		--	--	--	--	--	--	--	--		--	--	--	--	--	--	--	--
		--	--	0.94779	-0.0127	--	--		--	--	--	--	--	--	--	--		--	--	--	--	--	--	--	--
		--	--	0.95044	-0.013	--	--		--	--	--	--	--	--	--	--		--	--	--	--	--	--	--	--
		--	--	0.95398	-0.013	--	--		--	--	--	--	--	--	--	--		--	--	--	--	--	--	--	--
		--	--	0.95664	-0.0127	--	--		--	--	--	--	--	--	--	--		--	--	--	--	--	--	--	--
		--	--	0.95929	-0.013	--	--		--	--	--	--	--	--	--	--		--	--	--	--	--	--	--	--
		--	--	0.96195	-0.0127	--	--		--	--	--	--	--	--	--	--		--	--	--	--	--	--	--	--
		--	--	0.9646	-0.013	--	--		--	--	--	--	--	--	--	--		--	--	--	--	--	--	--	--
		--	--	0.96726	-0.0127	--	--		--	--	--	--	--	--	--	--		--	--	--	--	--	--	--	--
		--	--	0.96991	-0.013	--	--		--	--	--	--	--	--	--	--		--	--	--	--	--	--	--	--
		--	--	0.97345	-0.0127	--	--		--	--	--	--	--	--	--	--		--	--	--	--	--	--	--	--
		--	--	0.97611	-0.0127	--	--		--	--	--	--	--	--	--	--		--	--	--	--	--	--	--	--
		--	--	0.97876	-0.013	--	--		--	--	--	--	--	--	--	--		--	--	--	--	--	--	--	--
		--	--	0.98142	-0.013	--	--		--	--	--	--	--	--	--			--	--	--	--	--	--	--	--
		--	--	0.98407	-0.0127	--	--		--	--	--	--	--	--	--			--	--	--	--	--		--	--
		--	--	0.98673	-0.0127	--	--		--	--	--	--	--		--			--	--	--	--	--		--	--
		--	--	0.98938	-0.013	--	--		--	--	--	--	--		--			--	--	--	--	--		--	--
		--	--	0.99292	-0.0127	--	--		--	--	--	--	--					--	--	--		--		--	--
		--	--	0.99558	-0.0127	--	--		--	--	--		--					--	--	--				--	--
		--	--	0.99823	-0.013	--	--				--													--	--
		--	--	1	-0.0127	--	--
				--

## Sheet: Fig. 4e
Voltage profiles of Li||Li cells at various current densities
Cu		NaF		MgF2		AlF3
Time (hour)	Voltage (V vs. Li/Li+)	Time (hour)	Voltage (V vs. Li/Li+)	Time (hour)	Voltage (V vs. Li/Li+)	Time (hour)	Voltage (V vs. Li/Li+)
0	-0.048	-14.2	-0.0158	-13.7	-0.0164	-14.2	-0.0186
0	-0.0477	-14.2	-0.0158	-13.7	-0.0167	-14.2	-0.0186
0	-0.0477	-14.2	-0.0161	-13.7	-0.0167	-14.2	-0.0186
0	-0.0474	-14.2	-0.0158	-13.7	-0.0164	-14.2	-0.0186
0	-0.0477	-14.2	-0.0158	-13.7	-0.0164	-14.2	-0.0186
0	-0.0477	-14.1	-0.0158	-13.6	-0.0164	-14.2	-0.0186
0	-0.0474	-14.1	-0.0161	-13.6	-0.0164	-14.2	-0.0186
0	-0.0474	-14.1	-0.0161	-13.6	-0.0164	-14.1	-0.0186
0	-0.0474	-14.1	-0.0161	-13.6	-0.0164	-14.1	-0.0186
0	-0.0474	-14.1	-0.0161	-13.6	-0.0164	-14.1	-0.0186
0	-0.0065	-14.1	-0.0161	-13.6	-0.0164	-14.1	-0.0186
0	-0.0037	-14.1	-0.0161	-13.6	-0.0164	-14.1	-0.0186
0	-0.0034	-14.1	-0.0161	-13.6	-0.0164	-14.1	-0.0186
0	-0.0031	-14.1	-0.0158	-13.6	-0.0164	-14.1	-0.0186
0	-0.0031	-14.1	-0.0161	-13.6	-0.0164	-14.1	-0.0186
0	-0.0031	-14.1	-0.0161	-13.6	-0.0167	-14.1	-0.0189
0	-0.0027	-14.1	-0.0158	-13.6	-0.0167	-14.1	-0.0186
0	-0.0031	-14.1	-0.0161	-13.6	-0.0167	-14.1	-0.0186
0	-0.0027	-14.1	-0.0161	-13.6	-0.017	-14.1	-0.0189
0	-0.0027	-14.1	-0.0158	-13.6	-0.017	-14.1	-0.0186
0.1	-0.0027	-14.1	-0.0158	-13.6	-0.017	-14.1	-0.0186
0.1	-0.0027	-14.1	-0.0161	-13.6	-0.0173	-14.1	-0.0186
0.1	-0.0027	-14.1	-0.0158	-13.6	-0.0173	-14.1	-0.0186
0.1	-0.0027	-14.1	-0.0158	-13.6	-0.0173	-14.1	-0.0186
0.1	-0.0027	-14	-0.0161	-13.5	-0.0173	-14.1	-0.0186
0.1	-0.0024	-14	-0.0158	-13.5	-0.0173	-14	-0.0186
0.1	0.0446	-14	-0.0158	-13.5	-0.0176	-14	-0.0186
0.1	0.0458	-14	-0.0158	-13.5	-0.0179	-14	-0.0186
0.1	0.0458	-14	-0.0158	-13.5	-0.0176	-14	-0.0186
0.1	0.0461	-14	-0.0161	-13.5	-0.0179	-14	-0.0186
0.1	0.0458	-14	-0.0158	-13.5	-0.0179	-14	-0.0186
0.1	0.0458	-14	-0.0158	-13.5	-0.0179	-14	-0.0186
0.1	0.0458	-14	-0.0158	-13.5	-0.0179	-14	-0.0186
0.1	0.0452	-14	-0.0158	-13.5	-0.0179	-14	-0.0186
0.1	0.0449	-14	-0.0158	-13.5	-0.0179	-14	-0.0186
0.1	0.0449	-14	-0.0158	-13.5	-0.0179	-14	-0.0186
0.1	0.0446	-14	-0.0158	-13.5	-0.0182	-14	-0.0186
0.1	0.0443	-14	-0.0158	-13.5	-0.0179	-14	-0.0186
0.2	0.044	-14	-0.0158	-13.5	-0.0179	-14	-0.0186
0.2	0.0437	-14	-0.0158	-13.5	-0.0179	-14	-0.0186
0.2	0.0434	-14	-0.0158	-13.5	-0.0179	-14	-0.0186
0.2	0.043	-13.9	-0.0158	-13.4	-0.0179	-14	-0.0186
0.2	0.0427	-13.9	-0.0158	-13.4	-0.0179	-14	-0.0186
0.2	0.0424	-13.9	-0.0158	-13.4	-0.0179	-13.9	-0.0186
0.2	0.0421	-13.9	-0.0158	-13.4	-0.0179	-13.9	-0.0186
0.2	0.0418	-13.9	-0.0158	-13.4	-0.0179	-13.9	-0.0186
0.2	0.0415	-13.9	-0.0158	-13.4	-0.0179	-13.9	-0.0186
0.2	0.0412	-13.9	-0.0158	-13.4	-0.0179	-13.9	-0.0186
0.2	0.0409	-13.9	-0.0158	-13.4	-0.0179	-13.9	-0.0186
0.2	0.0406	-13.9	-0.0158	-13.4	-0.0176	-13.9	-0.0186
0.2	0.0406	-13.9	-0.0158	-13.4	-0.0176	-13.9	-0.0186
0.2	0.0403	-13.9	-0.0158	-13.4	-0.0176	-13.9	-0.0186
0.2	0.0399	-13.9	-0.0158	-13.4	-0.0176	-13.9	-0.0186
0.2	0.0399	-13.9	-0.0158	-13.4	-0.0176	-13.9	-0.0186
0.2	0.0396	-13.9	-0.0158	-13.4	-0.0176	-13.9	-0.0186
0.2	0.0396	-13.9	-0.0158	-13.4	-0.0176	-13.9	-0.0186
0.3	0.0393	-13.9	-0.0158	-13.4	-0.0176	-13.9	-0.0186
0.3	0.039	-13.9	-0.0158	-13.4	-0.0176	-13.9	-0.0186
0.3	0.0387	-13.9	-0.0158	-13.4	-0.0176	-13.9	-0.0186
0.3	0.0387	-13.8	-0.0158	-13.3	-0.0176	-13.9	-0.0186
0.3	0.0384	-13.8	-0.0158	-13.3	-0.0173	-13.9	-0.0186
0.3	0.0384	-13.8	-0.0158	-13.3	-0.0176	-13.8	-0.0186
0.3	0.0384	-13.8	-0.0158	-13.3	-0.0173	-13.8	-0.0186
0.3	0.0384	-13.8	-0.0158	-13.3	-0.0173	-13.8	-0.0186
0.3	0.0381	-13.8	-0.0158	-13.3	-0.0173	-13.8	-0.0186
0.3	0.0381	-13.8	-0.0155	-13.3	-0.0173	-13.8	-0.0186
0.3	0.0381	-13.8	-0.0158	-13.3	-0.0173	-13.8	-0.0186
0.3	0.0378	-13.8	-0.0158	-13.3	-0.0173	-13.8	-0.0186
0.3	0.0378	-13.8	-0.0158	-13.3	-0.017	-13.8	-0.0186
0.3	0.0378	-13.8	-0.0158	-13.3	-0.017	-13.8	-0.0186
0.3	0.0378	-13.8	-0.0158	-13.3	-0.0173	-13.8	-0.0186
0.3	0.0372	-13.8	-0.0158	-13.3	-0.0173	-13.8	-0.0186
0.3	0.0372	-13.8	-0.0155	-13.3	-0.017	-13.8	-0.0186
0.3	0.0372	-13.8	-0.0155	-13.3	-0.017	-13.8	-0.0186
0.3	0.0372	-13.8	-0.0158	-13.3	-0.017	-13.8	-0.0186
0.4	0.0372	-13.8	-0.0158	-13.3	-0.017	-13.8	-0.0186
0.4	0.0368	-13.8	-0.0158	-13.3	-0.017	-13.8	-0.0186
0.4	0.0372	-13.8	-0.0158	-13.3	-0.017	-13.8	-0.0186
0.4	0.0368	-13.7	-0.0158	-13.2	-0.017	-13.8	-0.0186
0.4	0.0372	-13.7	-0.0155	-13.2	-0.017	-13.7	-0.0186
0.4	0.0368	-13.7	-0.0155	-13.2	-0.017	-13.7	-0.0186
0.4	0.0372	-13.7	-0.0158	-13.2	-0.017	-13.7	-0.0186
0.4	0.0372	-13.7	-0.0158	-13.2	-0.017	-13.7	-0.0186
0.4	0.0372	-13.7	-0.0158	-13.2	-0.017	-13.7	-0.0186
0.4	0.0372	-13.7	-0.0158	-13.2	-0.017	-13.7	-0.0186
0.4	0.0372	-13.7	-0.0158	-13.2	-0.017	-13.7	-0.0186
0.4	0.0372	-13.7	-0.0158	-13.2	-0.017	-13.7	-0.0186
0.4	0.0372	-13.7	-0.0158	-13.2	-0.0167	-13.7	-0.0186
0.4	0.0372	-13.7	-0.0158	-13.2	-0.0167	-13.7	-0.0186
0.4	0.0372	-13.7	-0.0158	-13.2	-0.017	-13.7	-0.0186
0.4	0.0378	-13.7	-0.0158	-13.2	-0.017	-13.7	-0.0186
0.4	0.0378	-13.7	-0.0158	-13.2	-0.0167	-13.7	-0.0186
0.5	0.0378	-13.7	-0.0155	-13.2	-0.0167	-13.7	-0.0186
0.5	0.0378	-13.7	-0.0158	-13.2	-0.017	-13.7	-0.0186
0.5	0.0378	-13.7	-0.0158	-13.2	-0.0167	-13.7	-0.0186
0.5	0.0381	-13.6	-0.0155	-13.1	-0.0167	-13.7	-0.0186
0.5	0.0381	-13.6	-0.0158	-13.1	-0.0167	-13.7	-0.0186
0.5	0.0381	-13.6	-0.0158	-13.1	-0.0167	-13.6	-0.0186
0.5	0.0381	-13.6	-0.0158	-13.1	-0.0167	-13.6	-0.0186
0.5	0.0384	-13.6	-0.0155	-13.1	-0.0167	-13.6	-0.0186
0.5	0.0384	-13.6	-0.0155	-13.1	-0.0167	-13.6	-0.0186
0.5	0.0387	-13.6	-0.0158	-13.1	-0.0167	-13.6	-0.0186
0.5	0.0387	-13.6	-0.0158	-13.1	-0.0167	-13.6	-0.0186
0.5	0.0387	-13.6	-0.0155	-13.1	-0.0167	-13.6	-0.0182
0.5	0.0387	-13.6	-0.0158	-13.1	-0.0167	-13.6	-0.0186
0.5	0.039	-13.6	-0.0155	-13.1	-0.0167	-13.6	-0.0186
0.5	0.0387	-13.6	-0.0158	-13.1	-0.0167	-13.6	-0.0186
0.5	0.039	-13.6	-0.0155	-13.1	-0.0167	-13.6	-0.0182
0.5	0.039	-13.6	-0.0155	-13.1	-0.0167	-13.6	-0.0186
0.5	0.0387	-13.6	-0.0158	-13.1	-0.0167	-13.6	-0.0186
0.5	0.0387	-13.6	-0.0158	-13.1	-0.0164	-13.6	-0.0186
0.6	0.0387	-13.6	-0.0158	-13.1	-0.0167	-13.6	-0.0182
0.6	0.0387	-13.6	-0.0155	-13.1	-0.0167	-13.6	-0.0186
0.6	0.0384	-13.6	-0.0155	-13.1	-0.0167	-13.6	-0.0186
0.6	0.0384	-13.5	-0.0158	-13	-0.0167	-13.6	-0.0186
0.6	0.0384	-13.5	-0.0158	-13	-0.0167	-13.5	-0.0186
0.6	0.0381	-13.5	-0.0158	-13	-0.0167	-13.5	-0.0186
0.6	0.0384	-13.5	-0.0158	-13	-0.0167	-13.5	-0.0186
0.6	0.0381	-13.5	-0.0158	-13	-0.0167	-13.5	-0.0186
0.6	0.0381	-13.5	-0.0158	-13	-0.0167	-13.5	-0.0186
0.6	0.0381	-13.5	-0.0158	-13	-0.0164	-13.5	-0.0186
0.6	0.0381	-13.5	-0.0158	-13	-0.0167	-13.5	-0.0186
0.6	0.0378	-13.5	-0.0155	-13	-0.0167	-13.5	-0.0186
0.6	0.0378	-13.5	-0.0158	-13	-0.0167	-13.5	-0.0182
0.6	0.0378	-13.5	-0.0158	-13	-0.0164	-13.5	-0.0186
0.6	0.0372	-13.5	-0.0158	-13	-0.0164	-13.5	-0.0186
0.6	0.0372	-13.5	-0.0158	-13	-0.0164	-13.5	-0.0186
0.6	0.0372	-13.5	-0.0158	-13	-0.0167	-13.5	-0.0186
0.7	0.0368	-13.5	-0.0158	-13	-0.0164	-13.5	-0.0186
0.7	0.0372	-13.5	-0.0158	-13	-0.0167	-13.5	-0.0186
0.7	0.0372	-13.5	-0.0158	-13	-0.0164	-13.5	-0.0186
0.7	0.0372	-13.4	-0.0158	-12.9	-0.0167	-13.5	-0.0182
0.7	0.0378	-13.4	-0.0158	-12.9	-0.0164	-13.5	-0.0186
0.7	0.0378	-13.4	-0.0158	-12.9	-0.0164	-13.4	-0.0182
0.7	0.0381	-13.4	-0.0158	-12.9	-0.0167	-13.4	-0.0186
0.7	0.0381	-13.4	-0.0158	-12.9	-0.0164	-13.4	-0.0182
0.7	0.0384	-13.4	-0.0158	-12.9	-0.0167	-13.4	-0.0182
0.7	0.0387	-13.4	-0.0158	-12.9	-0.0164	-13.4	-0.0182
0.7	0.039	-13.4	-0.0155	-12.9	-0.0164	-13.4	-0.0186
0.7	0.0393	-13.4	-0.0158	-12.9	-0.0164	-13.4	-0.0182
0.7	0.0399	-13.4	-0.0158	-12.9	-0.0164	-13.4	-0.0182
0.7	0.0403	-13.4	-0.0158	-12.9	-0.0164	-13.4	-0.0182
0.7	0.0409	-13.4	-0.0158	-12.9	-0.0164	-13.4	-0.0182
0.7	0.0418	-13.4	-0.0158	-12.9	-0.0164	-13.4	-0.0186
0.7	0.0424	-13.4	-0.0158	-12.9	-0.0164	-13.4	-0.0186
0.7	0.0437	-13.4	-0.0155	-12.9	-0.0164	-13.4	-0.0186
0.8	0.0446	-13.4	-0.0158	-12.9	-0.0164	-13.4	-0.0182
0.8	0.0461	-13.4	-0.0158	-12.9	-0.0164	-13.4	-0.0186
0.8	0.0474	-13.4	-0.0158	-12.9	-0.0164	-13.4	-0.0182
0.8	0.0486	-13.3	-0.0155	-12.8	-0.0164	-13.4	-0.0186
0.8	0.0499	-13.3	-0.0158	-12.8	-0.0164	-13.4	-0.0182
0.8	0.0514	-13.3	-0.0158	-12.8	-0.0164	-13.3	-0.0182
0.8	0.0527	-13.3	-0.0158	-12.8	-0.0164	-13.3	-0.0182
0.8	0.0542	-13.3	-0.0155	-12.8	-0.0164	-13.3	-0.0182
0.8	0.0551	-13.3	-0.0158	-12.8	-0.0164	-13.3	-0.0182
0.8	0.0564	-13.3	-0.0158	-12.8	-0.0164	-13.3	-0.0186
0.8	0.0573	-13.3	-0.0158	-12.8	-0.0164	-13.3	-0.0182
0.8	0.0582	-13.3	-0.0158	-12.8	-0.0164	-13.3	-0.0182
0.8	0.0592	-13.3	-0.0158	-12.8	-0.0161	-13.3	-0.0182
0.8	0.0595	-13.3	-0.0155	-12.8	-0.0161	-13.3	-0.0186
0.8	0.0598	-13.3	-0.0158	-12.8	-0.0164	-13.3	-0.0182
0.8	0.0601	-13.3	-0.0155	-12.8	-0.0164	-13.3	-0.0186
0.8	0.0601	-13.3	-0.0155	-12.8	-0.0161	-13.3	-0.0186
0.8	0.0601	-13.3	-0.0158	-12.8	-0.0161	-13.3	-0.0182
0.8	0.0601	-13.3	-0.0158	-12.8	-0.0161	-13.3	-0.0186
0.9	0.0598	-13.3	-0.0158	-12.8	-0.0164	-13.3	-0.0182
0.9	0.0598	-13.3	-0.0158	-12.8	-0.0164	-13.3	-0.0186
0.9	0.0598	-13.3	-0.0158	-12.8	-0.0164	-13.3	-0.0182
0.9	0.0598	-13.2	-0.0158	-12.7	-0.0164	-13.3	-0.0186
0.9	0.0595	-13.2	-0.0158	-12.7	-0.0161	-13.2	-0.0182
0.9	0.0595	-13.2	-0.0158	-12.7	-0.0161	-13.2	-0.0182
0.9	0.0592	-13.2	-0.0158	-12.7	-0.0164	-13.2	-0.0182
0.9	0.0592	-13.2	-0.0158	-12.7	-0.0161	-13.2	-0.0182
0.9	0.0589	-13.2	-0.0158	-12.7	-0.0161	-13.2	-0.0182
0.9	0.0585	-13.2	-0.0158	-12.7	-0.0161	-13.2	-0.0186
0.9	0.0582	-13.2	-0.0158	-12.7	-0.0161	-13.2	-0.0182
0.9	0.0582	-13.2	-0.0158	-12.7	-0.0161	-13.2	-0.0182
0.9	0.0579	-13.2	-0.0155	-12.7	-0.0164	-13.2	-0.0182
0.9	0.0576	-13.2	-0.0158	-12.7	-0.0161	-13.2	-0.0182
0.9	0.0573	-13.2	-0.0158	-12.7	-0.0161	-13.2	-0.0182
0.9	0.057	-13.2	-0.0158	-12.7	-0.0161	-13.2	-0.0182
0.9	0.0567	-13.2	-0.0155	-12.7	-0.0161	-13.2	-0.0186
1	0.0564	-13.2	-0.0158	-12.7	-0.0161	-13.2	-0.0182
1	0.0561	-13.2	-0.0158	-12.7	-0.0161	-13.2	-0.0186
1	0.0561	-13.2	-0.0158	-12.7	-0.0164	-13.2	-0.0182
1	0.0558	-13.1	-0.0158	-12.6	-0.0164	-13.2	-0.0186
1	0.0554	-13.1	-0.0158	-12.6	-0.0161	-13.2	-0.0186
1	0.0554	-13.1	-0.0158	-12.6	-0.0161	-13.1	-0.0182
1	0.0551	-13.1	-0.0158	-12.6	-0.0161	-13.1	-0.0186
1	0.0548	-13.1	-0.0158	-12.6	-0.0161	-13.1	-0.0182
1	0.0548	-13.1	-0.0158	-12.6	-0.0164	-13.1	-0.0182
1	0.0545	-13.1	-0.0158	-12.6	-0.0164	-13.1	-0.0182
1	0.0545	-13.1	-0.0158	-12.6	-0.0164	-13.1	-0.0182
1	0.0542	-13.1	-0.0155	-12.6	-0.0164	-13.1	-0.0182
1	0.0539	-13.1	-0.0158	-12.6	-0.0164	-13.1	-0.0182
1	0.0536	-13.1	-0.0158	-12.6	-0.0167	-13.1	-0.0186
1	0.053	-13.1	-0.0158	-12.6	-0.0167	-13.1	-0.0186
1	0.0527	-13.1	-0.0158	-12.6	-0.017	-13.1	-0.0182
1	0.0523	-13.1	-0.0158	-12.6	-0.0167	-13.1	-0.0182
1	0.0523	-13.1	-0.0158	-12.6	-0.017	-13.1	-0.0182
1	0.052	-13.1	-0.0158	-12.6	-0.017	-13.1	-0.0186
1.1	0.0517	-13.1	-0.0158	-12.6	-0.0173	-13.1	-0.0182
1.1	0.0517	-13.1	-0.0158	-12.6	-0.0173	-13.1	-0.0182
1.1	0.0514	-13.1	-0.0158	-12.6	-0.0173	-13.1	-0.0182
1.1	0.0511	-13	-0.0158	-12.5	-0.0173	-13.1	-0.0182
1.1	0.0508	-13	-0.0158	-12.5	-0.0176	-13	-0.0182
1.1	0.0505	-13	-0.0158	-12.5	-0.0176	-13	-0.0182
1.1	0.0505	-13	-0.0158	-12.5	-0.0176	-13	-0.0182
1.1	0.0037	-13	-0.0158	-12.5	-0.0176	-13	-0.0186
1.1	-0.0018	-13	-0.0158	-12.5	-0.0176	-13	-0.0182
1.1	-0.0021	-13	-0.0158	-12.5	-0.0176	-13	-0.0182
1.1	-0.0021	-13	-0.0158	-12.5	-0.0179	-13	-0.0182
1.1	-0.0024	-13	-0.0158	-12.5	-0.0179	-13	-0.0182
1.1	-0.0024	-13	-0.0158	-12.5	-0.0176	-13	-0.0182
1.1	-0.0027	-13	-0.0158	-12.5	-0.0176	-13	-0.0182
1.1	-0.0024	-13	-0.0158	-12.5	-0.0176	-13	-0.0182
1.1	-0.0024	-13	-0.0158	-12.5	-0.0176	-13	-0.0182
1.1	-0.0027	-13	-0.0158	-12.5	-0.0176	-13	-0.0182
1.1	-0.0027	-13	-0.0158	-12.5	-0.0176	-13	-0.0182
1.1	-0.0027	-13	-0.0158	-12.5	-0.0176	-13	-0.0182
1.2	-0.0027	-13	-0.0158	-12.5	-0.0176	-13	-0.0182
1.2	-0.0027	-12.9	-0.0158	-12.4	-0.0176	-13	-0.0182
1.2	-0.0027	-12.9	-0.0158	-12.4	-0.0176	-13	-0.0182
1.2	-0.0027	-12.9	-0.0158	-12.4	-0.0173	-12.9	-0.0182
1.2	-0.0533	-12.9	-0.0158	-12.4	-0.0173	-12.9	-0.0182
1.2	-0.0477	-12.9	-0.0158	-12.4	-0.0173	-12.9	-0.0182
1.2	-0.044	-12.9	-0.0158	-12.4	-0.0173	-12.9	-0.0186
1.2	-0.0424	-12.9	-0.0158	-12.4	-0.0173	-12.9	-0.0182
1.2	-0.0415	-12.9	-0.0158	-12.4	-0.0173	-12.9	-0.0182
1.2	-0.0409	-12.9	-0.0158	-12.4	-0.0173	-12.9	-0.0182
1.2	-0.0403	-12.9	-0.0158	-12.4	-0.0173	-12.9	-0.0182
1.2	-0.0399	-12.9	-0.0158	-12.4	-0.0173	-12.9	-0.0182
1.2	-0.0396	-12.9	-0.0158	-12.4	-0.0173	-12.9	-0.0182
1.2	-0.0393	-12.9	-0.0158	-12.4	-0.0173	-12.9	-0.0182
1.2	-0.039	-12.9	-0.0158	-12.4	-0.0173	-12.9	-0.0182
1.2	-0.039	-12.9	-0.0158	-12.4	-0.0173	-12.9	-0.0182
1.2	-0.0387	-12.9	-0.0158	-12.4	-0.017	-12.9	-0.0182
1.2	-0.0384	-12.9	-0.0158	-12.4	-0.017	-12.9	-0.0182
1.2	-0.0384	-12.9	-0.0158	-12.4	-0.017	-12.9	-0.0182
1.3	-0.0384	-12.8	-0.0158	-12.3	-0.017	-12.9	-0.0182
1.3	-0.0381	-12.8	-0.0158	-12.3	-0.017	-12.9	-0.0182
1.3	-0.0381	-12.8	-0.0158	-12.3	-0.017	-12.8	-0.0182
1.3	-0.0378	-12.8	-0.0158	-12.3	-0.017	-12.8	-0.0182
1.3	-0.0378	-12.8	-0.0158	-12.3	-0.017	-12.8	-0.0182
1.3	-0.0378	-12.8	-0.0158	-12.3	-0.017	-12.8	-0.0186
1.3	-0.0375	-12.8	-0.0158	-12.3	-0.017	-12.8	-0.0182
1.3	-0.0375	-12.8	-0.0158	-12.3	-0.017	-12.8	-0.0182
1.3	-0.0368	-12.8	-0.0158	-12.3	-0.0167	-12.8	-0.0182
1.3	-0.0368	-12.8	-0.0158	-12.3	-0.0167	-12.8	-0.0182
1.3	-0.0365	-12.8	-0.0158	-12.3	-0.017	-12.8	-0.0182
1.3	-0.0365	-12.8	-0.0158	-12.3	-0.0167	-12.8	-0.0182
1.3	-0.0365	-12.8	-0.0158	-12.3	-0.0167	-12.8	-0.0182
1.3	-0.0362	-12.8	-0.0158	-12.3	-0.0167	-12.8	-0.0182
1.3	-0.0362	-12.8	-0.0158	-12.3	-0.0167	-12.8	-0.0182
1.3	-0.0362	-12.8	-0.0158	-12.3	-0.0167	-12.8	-0.0182
1.3	-0.0359	-12.8	-0.0158	-12.3	-0.0167	-12.8	-0.0182
1.3	-0.0362	-12.8	-0.0158	-12.3	-0.0167	-12.8	-0.0182
1.4	-0.0359	-12.8	-0.0158	-12.3	-0.0167	-12.8	-0.0182
1.4	-0.0359	-12.7	-0.0158	-12.2	-0.0167	-12.8	-0.0182
1.4	-0.0356	-12.7	-0.0158	-12.2	-0.0167	-12.7	-0.0182
1.4	-0.0356	-12.7	-0.0158	-12.2	-0.0167	-12.7	-0.0182
1.4	-0.0356	-12.7	-0.0158	-12.2	-0.0167	-12.7	-0.0182
1.4	-0.0353	-12.7	-0.0158	-12.2	-0.0164	-12.7	-0.0182
1.4	-0.0353	-12.7	-0.0158	-12.2	-0.0167	-12.7	-0.0182
1.4	-0.035	-12.7	-0.0158	-12.2	-0.0167	-12.7	-0.0182
1.4	-0.035	-12.7	-0.0158	-12.2	-0.0164	-12.7	-0.0182
1.4	-0.035	-12.7	-0.0158	-12.2	-0.0167	-12.7	-0.0182
1.4	-0.035	-12.7	-0.0158	-12.2	-0.0164	-12.7	-0.0182
1.4	-0.0347	-12.7	-0.0158	-12.2	-0.0164	-12.7	-0.0182
1.4	-0.0347	-12.7	-0.0158	-12.2	-0.0167	-12.7	-0.0182
1.4	-0.0347	-12.7	-0.0158	-12.2	-0.0164	-12.7	-0.0182
1.4	-0.0347	-12.7	-0.0158	-12.2	-0.0164	-12.7	-0.0182
1.4	-0.0347	-12.7	-0.0158	-12.2	-0.0164	-12.7	-0.0182
1.4	-0.0347	-12.7	-0.0158	-12.2	-0.0164	-12.7	-0.0182
1.4	-0.0347	-12.7	-0.0158	-12.2	-0.0164	-12.7	-0.0182
1.5	-0.0347	-12.6	-0.0155	-12.1	-0.0164	-12.7	-0.0182
1.5	-0.0347	-12.6	-0.0158	-12.1	-0.0164	-12.7	-0.0182
1.5	-0.0347	-12.6	-0.0158	-12.1	-0.0164	-12.6	-0.0182
1.5	-0.0347	-12.6	-0.0158	-12.1	-0.0164	-12.6	-0.0182
1.5	-0.035	-12.6	-0.0158	-12.1	-0.0164	-12.6	-0.0182
1.5	-0.0347	-12.6	-0.0158	-12.1	-0.0164	-12.6	-0.0182
1.5	-0.035	-12.6	-0.0158	-12.1	-0.0164	-12.6	-0.0182
1.5	-0.035	-12.6	-0.0158	-12.1	-0.0164	-12.6	-0.0182
1.5	-0.035	-12.6	-0.0158	-12.1	-0.0164	-12.6	-0.0182
1.5	-0.035	-12.6	-0.0158	-12.1	-0.0164	-12.6	-0.0182
1.5	-0.035	-12.6	-0.0158	-12.1	-0.0164	-12.6	-0.0182
1.5	-0.0347	-12.6	-0.0158	-12.1	-0.0164	-12.6	-0.0182
1.5	-0.035	-12.6	-0.0158	-12.1	-0.0161	-12.6	-0.0182
1.5	-0.035	-12.6	-0.0158	-12.1	-0.0164	-12.6	-0.0182
1.5	-0.035	-12.6	-0.0158	-12.1	-0.0161	-12.6	-0.0182
1.5	-0.035	-12.6	-0.0158	-12.1	-0.0164	-12.6	-0.0182
1.5	-0.035	-12.6	-0.0158	-12.1	-0.0164	-12.6	-0.0182
1.5	-0.035	-12.6	-0.0158	-12.1	-0.0161	-12.6	-0.0182
1.6	-0.035	-12.6	-0.0158	-12.1	-0.0161	-12.6	-0.0182
1.6	-0.0347	-12.5	-0.0158	-12	-0.0164	-12.6	-0.0182
1.6	-0.0347	-12.5	-0.0158	-12	-0.0164	-12.5	-0.0182
1.6	-0.0344	-12.5	-0.0158	-12	-0.0161	-12.5	-0.0182
1.6	-0.0347	-12.5	-0.0158	-12	-0.0161	-12.5	-0.0182
1.6	-0.0344	-12.5	-0.0158	-12	-0.0161	-12.5	-0.0182
1.6	-0.0347	-12.5	-0.0158	-12	-0.0161	-12.5	-0.0182
1.6	-0.0347	-12.5	-0.0158	-12	-0.0161	-12.5	-0.0182
1.6	-0.0344	-12.5	-0.0158	-12	-0.0161	-12.5	-0.0182
1.6	-0.0347	-12.5	-0.0155	-12	-0.0161	-12.5	-0.0182
1.6	-0.0347	-12.5	-0.0158	-12	-0.0161	-12.5	-0.0182
1.6	-0.0344	-12.5	-0.0158	-12	-0.0161	-12.5	-0.0182
1.6	-0.0347	-12.5	-0.0158	-12	-0.0161	-12.5	-0.0182
1.6	-0.0347	-12.5	-0.0158	-12	-0.0161	-12.5	-0.0182
1.6	-0.0347	-12.5	-0.0158	-12	-0.0161	-12.5	-0.0182
1.6	-0.0347	-12.5	-0.0158	-12	-0.0161	-12.5	-0.0182
1.6	-0.0347	-12.5	-0.0158	-12	-0.0161	-12.5	-0.0182
1.6	-0.035	-12.5	-0.0158	-12	-0.0161	-12.5	-0.0182
1.7	-0.035	-12.4	-0.0158	-11.9	-0.0161	-12.5	-0.0182
1.7	-0.0353	-12.4	-0.0158	-11.9	-0.0161	-12.5	-0.0182
1.7	-0.0353	-12.4	-0.0158	-11.9	-0.0161	-12.4	-0.0182
1.7	-0.0353	-12.4	-0.0158	-11.9	-0.0161	-12.4	-0.0182
1.7	-0.0353	-12.4	-0.0158	-11.9	-0.0161	-12.4	-0.0182
1.7	-0.0353	-12.4	-0.0158	-11.9	-0.0158	-12.4	-0.0182
1.7	-0.0356	-12.4	-0.0158	-11.9	-0.0161	-12.4	-0.0182
1.7	-0.0356	-12.4	-0.0158	-11.9	-0.0161	-12.4	-0.0182
1.7	-0.0356	-12.4	-0.0158	-11.9	-0.0161	-12.4	-0.0182
1.7	-0.0359	-12.4	-0.0158	-11.9	-0.0161	-12.4	-0.0182
1.7	-0.0359	-12.4	-0.0158	-11.9	-0.0161	-12.4	-0.0182
1.7	-0.0359	-12.4	-0.0158	-11.9	-0.0161	-12.4	-0.0182
1.7	-0.0362	-12.4	-0.0158	-11.9	-0.0158	-12.4	-0.0182
1.7	-0.0365	-12.4	-0.0158	-11.9	-0.0161	-12.4	-0.0182
1.7	-0.0365	-12.4	-0.0158	-11.9	-0.0158	-12.4	-0.0182
1.7	-0.0368	-12.4	-0.0158	-11.9	-0.0161	-12.4	-0.0182
1.7	-0.0368	-12.4	-0.0158	-11.9	-0.0158	-12.4	-0.0182
1.7	-0.0368	-12.4	-0.0158	-11.9	-0.0158	-12.4	-0.0182
1.8	-0.0375	-12.3	-0.0158	-11.8	-0.0161	-12.4	-0.0182
1.8	-0.0378	-12.3	-0.0158	-11.8	-0.0158	-12.4	-0.0182
1.8	-0.0378	-12.3	-0.0158	-11.8	-0.0158	-12.3	-0.0182
1.8	-0.0381	-12.3	-0.0158	-11.8	-0.0161	-12.3	-0.0182
1.8	-0.0381	-12.3	-0.0158	-11.8	-0.0161	-12.3	-0.0182
1.8	-0.0384	-12.3	-0.0158	-11.8	-0.0161	-12.3	-0.0182
1.8	-0.0387	-12.3	-0.0158	-11.8	-0.0161	-12.3	-0.0182
1.8	-0.0387	-12.3	-0.0158	-11.8	-0.0161	-12.3	-0.0182
1.8	-0.039	-12.3	-0.0155	-11.8	-0.0161	-12.3	-0.0182
1.8	-0.039	-12.3	-0.0158	-11.8	-0.0164	-12.3	-0.0182
1.8	-0.0393	-12.3	-0.0158	-11.8	-0.0164	-12.3	-0.0182
1.8	-0.0396	-12.3	-0.0158	-11.8	-0.0164	-12.3	-0.0182
1.8	-0.0399	-12.3	-0.0158	-11.8	-0.0167	-12.3	-0.0182
1.8	-0.0403	-12.3	-0.0158	-11.8	-0.0167	-12.3	-0.0182
1.8	-0.0403	-12.3	-0.0155	-11.8	-0.0167	-12.3	-0.0182
1.8	-0.0406	-12.3	-0.0158	-11.8	-0.017	-12.3	-0.0182
1.8	-0.0406	-12.3	-0.0158	-11.8	-0.017	-12.3	-0.0182
1.8	-0.0409	-12.3	-0.0158	-11.8	-0.017	-12.3	-0.0182
1.9	-0.0409	-12.3	-0.0158	-11.8	-0.0173	-12.3	-0.0182
1.9	-0.0415	-12.2	-0.0158	-11.7	-0.0173	-12.3	-0.0182
1.9	-0.0415	-12.2	-0.0158	-11.7	-0.0173	-12.2	-0.0182
1.9	-0.0421	-12.2	-0.0158	-11.7	-0.0173	-12.2	-0.0182
1.9	-0.0421	-12.2	-0.0158	-11.7	-0.0173	-12.2	-0.0182
1.9	-0.0424	-12.2	-0.0158	-11.7	-0.0176	-12.2	-0.0182
1.9	-0.0427	-12.2	-0.0158	-11.7	-0.0173	-12.2	-0.0182
1.9	-0.0427	-12.2	-0.0158	-11.7	-0.0176	-12.2	-0.0182
1.9	-0.043	-12.2	-0.0158	-11.7	-0.0176	-12.2	-0.0182
1.9	-0.0434	-12.2	-0.0158	-11.7	-0.0176	-12.2	-0.0182
1.9	-0.0434	-12.2	-0.0155	-11.7	-0.0176	-12.2	-0.0182
1.9	-0.0437	-12.2	-0.0158	-11.7	-0.0176	-12.2	-0.0182
1.9	-0.0437	-12.2	-0.0158	-11.7	-0.0173	-12.2	-0.0182
1.9	-0.0437	-12.2	-0.0158	-11.7	-0.0173	-12.2	-0.0182
1.9	-0.0443	-12.2	-0.0158	-11.7	-0.0173	-12.2	-0.0182
1.9	-0.0443	-12.2	-0.0155	-11.7	-0.0173	-12.2	-0.0182
1.9	-0.0446	-12.2	-0.0158	-11.7	-0.0173	-12.2	-0.0182
1.9	-0.0446	-12.2	-0.0158	-11.7	-0.0173	-12.2	-0.0182
2	-0.0452	-12.1	-0.0155	-11.6	-0.0173	-12.2	-0.0182
2	-0.0452	-12.1	-0.0158	-11.6	-0.0173	-12.2	-0.0182
2	-0.0455	-12.1	-0.0158	-11.6	-0.0173	-12.1	-0.0182
2	-0.0458	-12.1	-0.0155	-11.6	-0.017	-12.1	-0.0182
2	-0.0458	-12.1	-0.0158	-11.6	-0.0173	-12.1	-0.0182
2	-0.0458	-12.1	-0.0158	-11.6	-0.0173	-12.1	-0.0182
2	-0.0461	-12.1	-0.0155	-11.6	-0.017	-12.1	-0.0182
2	-0.0461	-12.1	-0.0155	-11.6	-0.017	-12.1	-0.0182
2	-0.0461	-12.1	-0.0155	-11.6	-0.017	-12.1	-0.0179
2	-0.0465	-12.1	-0.0155	-11.6	-0.017	-12.1	-0.0182
2	-0.0465	-12.1	-0.0155	-11.6	-0.017	-12.1	-0.0182
2	-0.0465	-12.1	-0.0155	-11.6	-0.017	-12.1	-0.0182
2	-0.0465	-12.1	-0.0155	-11.6	-0.017	-12.1	-0.0182
2	-0.0465	-12.1	-0.0158	-11.6	-0.017	-12.1	-0.0182
2	-0.0468	-12.1	-0.0155	-11.6	-0.017	-12.1	-0.0182
2	-0.0465	-12.1	-0.0158	-11.6	-0.017	-12.1	-0.0182
2	-0.0468	-12.1	-0.0155	-11.6	-0.017	-12.1	-0.0182
2	-0.0465	-12.1	-0.0155	-11.6	-0.017	-12.1	-0.0182
2.1	-0.0468	-12	-0.0155	-11.5	-0.0167	-12.1	-0.0182
2.1	-0.0468	-12	-0.0158	-11.5	-0.0167	-12.1	-0.0182
2.1	-0.0465	-12	-0.0155	-11.5	-0.0167	-12	-0.0182
2.1	-0.0465	-12	-0.0155	-11.5	-0.0167	-12	-0.0182
2.1	-0.0468	-12	-0.0155	-11.5	-0.0167	-12	-0.0182
2.1	-0.0468	-12	-0.0155	-11.5	-0.0167	-12	-0.0182
2.1	-0.0468	-12	-0.0155	-11.5	-0.0167	-12	-0.0182
2.1	-0.0465	-12	-0.0158	-11.5	-0.0167	-12	-0.0182
2.1	-0.0468	-12	-0.0158	-11.5	-0.0167	-12	-0.0182
2.1	-0.0468	-12	-0.0155	-11.5	-0.0167	-12	-0.0182
2.1	-0.0468	-12	-0.0155	-11.5	-0.0167	-12	-0.0182
2.1	-0.0465	-12	-0.0155	-11.5	-0.0164	-12	-0.0182
2.1	-0.0465	-12	-0.0158	-11.5	-0.0167	-12	-0.0182
2.1	-0.0465	-12	-0.0155	-11.5	-0.0164	-12	-0.0182
2.1	-0.0465	-12	-0.0158	-11.5	-0.0164	-12	-0.0182
2.1	-0.0461	-12	-0.0155	-11.5	-0.0164	-12	-0.0179
2.1	-0.0461	-12	-0.0155	-11.5	-0.0164	-12	-0.0179
2.1	-0.0458	-12	-0.0155	-11.5	-0.0164	-12	-0.0179
2.2	-0.0458	-11.9	-0.0155	-11.4	-0.0164	-12	-0.0182
2.2	-0.0458	-11.9	-0.0155	-11.4	-0.0164	-12	-0.0182
2.2	-0.0455	-11.9	-0.0158	-11.4	-0.0164	-11.9	-0.0182
2.2	-0.0455	-11.9	-0.0155	-11.4	-0.0164	-11.9	-0.0179
2.2	-0.0062	-11.9	-0.0158	-11.4	-0.0164	-11.9	-0.0182
2.2	-0.0037	-11.9	-0.0155	-11.4	-0.0164	-11.9	-0.0182
2.2	-0.0037	-11.9	-0.0155	-11.4	-0.0164	-11.9	-0.0182
2.2	-0.0031	-11.9	-0.0158	-11.4	-0.0164	-11.9	-0.0179
2.2	-0.0031	-11.9	-0.0158	-11.4	-0.0167	-11.9	-0.0182
2.2	-0.0031	-11.9	-0.0155	-11.4	-0.0164	-11.9	-0.0182
2.2	-0.0031	-11.9	-0.0155	-11.4	-0.0167	-11.9	-0.0182
2.2	-0.0031	-11.9	-0.0158	-11.4	-0.0164	-11.9	-0.0179
2.2	-0.0031	-11.9	-0.0155	-11.4	-0.0164	-11.9	-0.0182
2.2	-0.0031	-11.9	-0.0155	-11.4	-0.0164	-11.9	-0.0182
2.2	-0.0027	-11.9	-0.0158	-11.4	-0.0164	-11.9	-0.0182
2.2	-0.0027	-11.9	-0.0155	-11.4	-0.0164	-11.9	-0.0179
2.2	-0.0027	-11.9	-0.0155	-11.4	-0.0167	-11.9	-0.0182
2.2	-0.0027	-11.9	-0.0155	-11.4	-0.0164	-11.9	-0.0182
2.2	-0.0027	-11.8	-0.0158	-11.3	-0.0164	-11.9	-0.0182
2.3	-0.0027	-11.8	-0.0155	-11.3	-0.0164	-11.9	-0.0182
2.3	0.0427	-11.8	-0.0155	-11.3	-0.0164	-11.8	-0.0182
2.3	0.0434	-11.8	-0.0158	-11.3	-0.0164	-11.8	-0.0182
2.3	0.0434	-11.8	-0.0155	-11.3	-0.0164	-11.8	-0.0182
2.3	0.043	-11.8	-0.0158	-11.3	-0.0164	-11.8	-0.0182
2.3	0.0427	-11.8	-0.0158	-11.3	-0.0164	-11.8	-0.0179
2.3	0.0424	-11.8	-0.0155	-11.3	-0.0164	-11.8	-0.0182
2.3	0.0421	-11.8	-0.0158	-11.3	-0.0164	-11.8	-0.0182
2.3	0.0418	-11.8	-0.0155	-11.3	-0.0164	-11.8	-0.0182
2.3	0.0415	-11.8	-0.0155	-11.3	-0.0164	-11.8	-0.0179
2.3	0.0409	-11.8	-0.0155	-11.3	-0.0164	-11.8	-0.0182
2.3	0.0406	-11.8	-0.0155	-11.3	-0.0164	-11.8	-0.0179
2.3	0.0399	-11.8	-0.0155	-11.3	-0.0164	-11.8	-0.0179
2.3	0.0396	-11.8	-0.0155	-11.3	-0.0164	-11.8	-0.0182
2.3	0.0393	-11.8	-0.0155	-11.3	-0.0164	-11.8	-0.0182
2.3	0.039	-11.8	-0.0155	-11.3	-0.0164	-11.8	-0.0182
2.3	0.0384	-11.8	-0.0158	-11.3	-0.0164	-11.8	-0.0179
2.3	0.0381	-11.8	-0.0155	-11.3	-0.0164	-11.8	-0.0179
2.3	0.0378	-11.7	-0.0155	-11.2	-0.0164	-11.8	-0.0182
2.4	0.0372	-11.7	-0.0155	-11.2	-0.0164	-11.7	-0.0182
2.4	0.0368	-11.7	-0.0155	-11.2	-0.0164	-11.7	-0.0182
2.4	0.0362	-11.7	-0.0155	-11.2	-0.0164	-11.7	-0.0182
2.4	0.0362	-11.7	-0.0155	-11.2	-0.0164	-11.7	-0.0182
2.4	0.0359	-11.7	-0.0155	-11.2	-0.0164	-11.7	-0.0182
2.4	0.0356	-11.7	-0.0155	-11.2	-0.0164	-11.7	-0.0182
2.4	0.0353	-11.7	-0.0155	-11.2	-0.0164	-11.7	-0.0182
2.4	0.035	-11.7	-0.0155	-11.2	-0.0161	-11.7	-0.0179
2.4	0.035	-11.7	-0.0155	-11.2	-0.0161	-11.7	-0.0182
2.4	0.0347	-11.7	-0.0155	-11.2	-0.0161	-11.7	-0.0182
2.4	0.0344	-11.7	-0.0155	-11.2	-0.0161	-11.7	-0.0182
2.4	0.0341	-11.7	-0.0155	-11.2	-0.0161	-11.7	-0.0182
2.4	0.0341	-11.7	-0.0155	-11.2	-0.0164	-11.7	-0.0182
2.4	0.0337	-11.7	-0.0155	-11.2	-0.0161	-11.7	-0.0182
2.4	0.0334	-11.7	-0.0155	-11.2	-0.0161	-11.7	-0.0182
2.4	0.0334	-11.7	-0.0155	-11.2	-0.0161	-11.7	-0.0182
2.4	0.0334	-11.7	-0.0155	-11.2	-0.0161	-11.7	-0.0182
2.4	0.0328	-11.6	-0.0155	-11.1	-0.0161	-11.7	-0.0182
2.5	0.0331	-11.6	-0.0155	-11.1	-0.0161	-11.6	-0.0179
2.5	0.0328	-11.6	-0.0155	-11.1	-0.0161	-11.6	-0.0179
2.5	0.0325	-11.6	-0.0155	-11.1	-0.0161	-11.6	-0.0179
2.5	0.0325	-11.6	-0.0155	-11.1	-0.0161	-11.6	-0.0179
2.5	0.0322	-11.6	-0.0158	-11.1	-0.0161	-11.6	-0.0179
2.5	0.0322	-11.6	-0.0155	-11.1	-0.0161	-11.6	-0.0179
2.5	0.0322	-11.6	-0.0158	-11.1	-0.0161	-11.6	-0.0179
2.5	0.0322	-11.6	-0.0158	-11.1	-0.0158	-11.6	-0.0182
2.5	0.0319	-11.6	-0.0158	-11.1	-0.0161	-11.6	-0.0182
2.5	0.0319	-11.6	-0.0158	-11.1	-0.0161	-11.6	-0.0179
2.5	0.0319	-11.6	-0.0158	-11.1	-0.0161	-11.6	-0.0179
2.5	0.0319	-11.6	-0.0158	-11.1	-0.0161	-11.6	-0.0182
2.5	0.0316	-11.6	-0.0158	-11.1	-0.0161	-11.6	-0.0179
2.5	0.0316	-11.6	-0.0158	-11.1	-0.0161	-11.6	-0.0182
2.5	0.0313	-11.6	-0.0158	-11.1	-0.0161	-11.6	-0.0179
2.5	0.0313	-11.6	-0.0158	-11.1	-0.0161	-11.6	-0.0179
2.5	0.031	-11.5	-0.0158	-11	-0.0158	-11.6	-0.0179
2.5	0.031	-11.5	-0.0158	-11	-0.0158	-11.6	-0.0182
2.6	0.031	-11.5	-0.0158	-11	-0.0158	-11.5	-0.0182
2.6	0.031	-11.5	-0.0158	-11	-0.0158	-11.5	-0.0182
2.6	0.031	-11.5	-0.0158	-11	-0.0161	-11.5	-0.0182
2.6	0.0306	-11.5	-0.0158	-11	-0.0161	-11.5	-0.0179
2.6	0.0306	-11.5	-0.0158	-11	-0.0161	-11.5	-0.0182
2.6	0.0306	-11.5	-0.0158	-11	-0.0158	-11.5	-0.0182
2.6	0.0306	-11.5	-0.0158	-11	-0.0158	-11.5	-0.0179
2.6	0.0303	-11.5	-0.0158	-11	-0.0158	-11.5	-0.0179
2.6	0.0303	-11.5	-0.0158	-11	-0.0158	-11.5	-0.0182
2.6	0.0303	-11.5	-0.0158	-11	-0.0158	-11.5	-0.0182
2.6	0.0303	-11.5	-0.0158	-11	-0.0158	-11.5	-0.0182
2.6	0.0303	-11.5	-0.0158	-11	-0.0158	-11.5	-0.0182
2.6	0.0303	-11.5	-0.0158	-11	-0.0158	-11.5	-0.0182
2.6	0.03	-11.5	-0.0158	-11	-0.0158	-11.5	-0.0182
2.6	0.0303	-11.5	-0.0158	-11	-0.0158	-11.5	-0.0179
2.6	0.0303	-11.5	-0.0158	-11	-0.0158	-11.5	-0.0182
2.6	0.0303	-11.4	-0.0158	-10.9	-0.0158	-11.5	-0.0182
2.6	0.0303	-11.4	-0.0158	-10.9	-0.0158	-11.5	-0.0182
2.7	0.0303	-11.4	-0.0158	-10.9	-0.0158	-11.4	-0.0179
2.7	0.0303	-11.4	-0.0158	-10.9	-0.0158	-11.4	-0.0182
2.7	0.0303	-11.4	-0.0158	-10.9	-0.0158	-11.4	-0.0179
2.7	0.0303	-11.4	-0.0158	-10.9	-0.0158	-11.4	-0.0182
2.7	0.0303	-11.4	-0.0158	-10.9	-0.0158	-11.4	-0.0182
2.7	0.0303	-11.4	-0.0158	-10.9	-0.0158	-11.4	-0.0179
2.7	0.0303	-11.4	-0.0158	-10.9	-0.0158	-11.4	-0.0182
2.7	0.0303	-11.4	-0.0158	-10.9	-0.0158	-11.4	-0.0179
2.7	0.0306	-11.4	-0.0158	-10.9	-0.0158	-11.4	-0.0179
2.7	0.0306	-11.4	-0.0158	-10.9	-0.0158	-11.4	-0.0179
2.7	0.0306	-11.4	-0.0158	-10.9	-0.0158	-11.4	-0.0182
2.7	0.0306	-11.4	-0.0158	-10.9	-0.0158	-11.4	-0.0182
2.7	0.0306	-11.4	-0.0158	-10.9	-0.0158	-11.4	-0.0182
2.7	0.0306	-11.4	-0.0158	-10.9	-0.0158	-11.4	-0.0182
2.7	0.0306	-11.4	-0.0158	-10.9	-0.0158	-11.4	-0.0182
2.7	0.0306	-11.4	-0.0158	-10.9	-0.0158	-11.4	-0.0179
2.7	0.031	-11.3	-0.0158	-10.8	-0.0158	-11.4	-0.0182
2.7	0.031	-11.3	-0.0158	-10.8	-0.0158	-11.4	-0.0182
2.8	0.031	-11.3	-0.0158	-10.8	-0.0158	-11.3	-0.0179
2.8	0.031	-11.3	-0.0158	-10.8	-0.0158	-11.3	-0.0182
2.8	0.031	-11.3	-0.0158	-10.8	-0.0158	-11.3	-0.0182
2.8	0.031	-11.3	-0.0158	-10.8	-0.0161	-11.3	-0.0182
2.8	0.0313	-11.3	-0.0158	-10.8	-0.0161	-11.3	-0.0182
2.8	0.0313	-11.3	-0.0158	-10.8	-0.0164	-11.3	-0.0179
2.8	0.0313	-11.3	-0.0158	-10.8	-0.0164	-11.3	-0.0182
2.8	0.0316	-11.3	-0.0158	-10.8	-0.0164	-11.3	-0.0179
2.8	0.0313	-11.3	-0.0158	-10.8	-0.0164	-11.3	-0.0179
2.8	0.0316	-11.3	-0.0158	-10.8	-0.0167	-11.3	-0.0182
2.8	0.0316	-11.3	-0.0158	-10.8	-0.0167	-11.3	-0.0179
2.8	0.0316	-11.3	-0.0158	-10.8	-0.0167	-11.3	-0.0182
2.8	0.0316	-11.3	-0.0158	-10.8	-0.0167	-11.3	-0.0179
2.8	0.0319	-11.3	-0.0158	-10.8	-0.017	-11.3	-0.0179
2.8	0.0319	-11.3	-0.0161	-10.8	-0.017	-11.3	-0.0182
2.8	0.0319	-11.3	-0.0158	-10.8	-0.017	-11.3	-0.0179
2.8	0.0322	-11.3	-0.0158	-10.8	-0.0173	-11.3	-0.0179
2.8	0.0322	-11.2	-0.0158	-10.7	-0.0173	-11.3	-0.0182
2.9	0.0322	-11.2	-0.0158	-10.7	-0.0173	-11.2	-0.0179
2.9	0.0325	-11.2	-0.0158	-10.7	-0.0173	-11.2	-0.0179
2.9	0.0325	-11.2	-0.0158	-10.7	-0.0173	-11.2	-0.0182
2.9	0.0325	-11.2	-0.0161	-10.7	-0.0173	-11.2	-0.0179
2.9	0.0328	-11.2	-0.0158	-10.7	-0.0173	-11.2	-0.0179
2.9	0.0328	-11.2	-0.0158	-10.7	-0.0173	-11.2	-0.0182
2.9	0.0328	-11.2	-0.0158	-10.7	-0.0173	-11.2	-0.0179
2.9	0.0331	-11.2	-0.0158	-10.7	-0.0173	-11.2	-0.0182
2.9	0.0331	-11.2	-0.0158	-10.7	-0.017	-11.2	-0.0182
2.9	0.0334	-11.2	-0.0158	-10.7	-0.017	-11.2	-0.0182
2.9	0.0337	-11.2	-0.0158	-10.7	-0.0173	-11.2	-0.0179
2.9	0.0334	-11.2	-0.0158	-10.7	-0.017	-11.2	-0.0182
2.9	0.0337	-11.2	-0.0158	-10.7	-0.017	-11.2	-0.0182
2.9	0.0341	-11.2	-0.0158	-10.7	-0.017	-11.2	-0.0179
2.9	0.0344	-11.2	-0.0158	-10.7	-0.017	-11.2	-0.0179
2.9	0.0344	-11.2	-0.0158	-10.7	-0.017	-11.2	-0.0182
2.9	0.0344	-11.2	-0.0158	-10.7	-0.017	-11.2	-0.0179
2.9	0.0347	-11.1	-0.0158	-10.6	-0.017	-11.2	-0.0179
3	0.035	-11.1	-0.0158	-10.6	-0.017	-11.1	-0.0182
3	0.035	-11.1	-0.0158	-10.6	-0.017	-11.1	-0.0182
3	0.0353	-11.1	-0.0158	-10.6	-0.017	-11.1	-0.0179
3	0.0353	-11.1	-0.0158	-10.6	-0.017	-11.1	-0.0182
3	0.0356	-11.1	-0.0158	-10.6	-0.017	-11.1	-0.0179
3	0.0359	-11.1	-0.0158	-10.6	-0.017	-11.1	-0.0182
3	0.0362	-11.1	-0.0158	-10.6	-0.017	-11.1	-0.0179
3	0.0362	-11.1	-0.0158	-10.6	-0.017	-11.1	-0.0179
3	0.0365	-11.1	-0.0158	-10.6	-0.0167	-11.1	-0.0179
3	0.0368	-11.1	-0.0158	-10.6	-0.0167	-11.1	-0.0182
3	0.0372	-11.1	-0.0158	-10.6	-0.0167	-11.1	-0.0182
3	0.0372	-11.1	-0.0158	-10.6	-0.0167	-11.1	-0.0182
3	0.0378	-11.1	-0.0158	-10.6	-0.0167	-11.1	-0.0179
3	0.0384	-11.1	-0.0158	-10.6	-0.0167	-11.1	-0.0179
3	0.0387	-11.1	-0.0158	-10.6	-0.0167	-11.1	-0.0182
3	0.039	-11.1	-0.0158	-10.6	-0.0167	-11.1	-0.0179
3	0.0396	-11	-0.0158	-10.5	-0.0164	-11.1	-0.0182
3	0.0403	-11	-0.0158	-10.5	-0.0167	-11.1	-0.0179
3.1	0.0412	-11	-0.0158	-10.5	-0.0164	-11	-0.0179
3.1	0.0421	-11	-0.0158	-10.5	-0.0164	-11	-0.0182
3.1	0.0434	-11	-0.0158	-10.5	-0.0164	-11	-0.0179
3.1	0.0446	-11	-0.0155	-10.5	-0.0164	-11	-0.0182
3.1	0.0461	-11	-0.0158	-10.5	-0.0164	-11	-0.0179
3.1	0.0477	-11	-0.0158	-10.5	-0.0164	-11	-0.0182
3.1	0.0486	-11	-0.0158	-10.5	-0.0164	-11	-0.0179
3.1	0.0499	-11	-0.0158	-10.5	-0.0164	-11	-0.0179
3.1	0.0505	-11	-0.0158	-10.5	-0.0164	-11	-0.0179
3.1	0.0517	-11	-0.0158	-10.5	-0.0164	-11	-0.0179
3.1	0.0523	-11	-0.0158	-10.5	-0.0164	-11	-0.0182
3.1	0.053	-11	-0.0158	-10.5	-0.0164	-11	-0.0179
3.1	0.0536	-11	-0.0155	-10.5	-0.0164	-11	-0.0182
3.1	0.0539	-11	-0.0158	-10.5	-0.0164	-11	-0.0179
3.1	0.0542	-11	-0.0158	-10.5	-0.0164	-11	-0.0182
3.1	0.0542	-11	-0.0158	-10.5	-0.0164	-11	-0.0179
3.1	0.0545	-10.9	-0.0155	-10.4	-0.0164	-11	-0.0182
3.1	0.0545	-10.9	-0.0155	-10.4	-0.0164	-11	-0.0182
3.2	0.0548	-10.9	-0.0158	-10.4	-0.0161	-10.9	-0.0179
3.2	0.0548	-10.9	-0.0158	-10.4	-0.0161	-10.9	-0.0179
3.2	0.0548	-10.9	-0.0158	-10.4	-0.0161	-10.9	-0.0179
3.2	0.0551	-10.9	-0.0155	-10.4	-0.0161	-10.9	-0.0182
3.2	0.0551	-10.9	-0.0158	-10.4	-0.0161	-10.9	-0.0179
3.2	0.0554	-10.9	-0.0155	-10.4	-0.0161	-10.9	-0.0182
3.2	0.0558	-10.9	-0.0158	-10.4	-0.0161	-10.9	-0.0182
3.2	0.0558	-10.9	-0.0158	-10.4	-0.0161	-10.9	-0.0179
3.2	0.0561	-10.9	-0.0158	-10.4	-0.0161	-10.9	-0.0182
3.2	0.0561	-10.9	-0.0155	-10.4	-0.0161	-10.9	-0.0179
3.2	0.0564	-10.9	-0.0158	-10.4	-0.0161	-10.9	-0.0179
3.2	0.0564	-10.9	-0.0155	-10.4	-0.0161	-10.9	-0.0182
3.2	0.0564	-10.9	-0.0155	-10.4	-0.0161	-10.9	-0.0182
3.2	0.0564	-10.9	-0.0155	-10.4	-0.0161	-10.9	-0.0179
3.2	0.0561	-10.9	-0.0158	-10.4	-0.0161	-10.9	-0.0182
3.2	0.0558	-10.9	-0.0155	-10.4	-0.0161	-10.9	-0.0179
3.2	0.0558	-10.8	-0.0158	-10.3	-0.0161	-10.9	-0.0179
3.2	0.0558	-10.8	-0.0155	-10.3	-0.0161	-10.9	-0.0182
3.3	0.0558	-10.8	-0.0155	-10.3	-0.0161	-10.8	-0.0179
3.3	0.0554	-10.8	-0.0158	-10.3	-0.0161	-10.8	-0.0182
3.3	0.0034	-10.8	-0.0155	-10.3	-0.0161	-10.8	-0.0179
3.3	-0.0018	-10.8	-0.0158	-10.3	-0.0161	-10.8	-0.0182
3.3	-0.0021	-10.8	-0.0158	-10.3	-0.0161	-10.8	-0.0179
3.3	-0.0021	-10.8	-0.0158	-10.3	-0.0158	-10.8	-0.0179
3.3	-0.0024	-10.8	-0.0158	-10.3	-0.0161	-10.8	-0.0179
3.3	-0.0024	-10.8	-0.0158	-10.3	-0.0158	-10.8	-0.0179
3.3	-0.0024	-10.8	-0.0155	-10.3	-0.0158	-10.8	-0.0182
3.3	-0.0024	-10.8	-0.0158	-10.3	-0.0158	-10.8	-0.0182
3.3	-0.0024	-10.8	-0.0155	-10.3	-0.0158	-10.8	-0.0182
3.3	-0.0027	-10.8	-0.0158	-10.3	-0.0161	-10.8	-0.0182
3.3	-0.0027	-10.8	-0.0155	-10.3	-0.0161	-10.8	-0.0179
3.3	-0.0024	-10.8	-0.0155	-10.3	-0.0158	-10.8	-0.0182
3.3	-0.0024	-10.8	-0.0155	-10.3	-0.0158	-10.8	-0.0182
3.3	-0.0027	-10.8	-0.0155	-10.3	-0.0158	-10.8	-0.0179
3.3	-0.0027	-10.8	-0.0158	-10.3	-0.0161	-10.8	-0.0179
3.3	-0.0027	-10.7	-0.0158	-10.2	-0.0158	-10.8	-0.0179
3.3	-0.0545	-10.7	-0.0158	-10.2	-0.0158	-10.7	-0.0179
3.3	-0.0443	-10.7	-0.0155	-10.2	-0.0158	-10.7	-0.0179
3.3	-0.0421	-10.7	-0.0158	-10.2	-0.0158	-10.7	-0.0179
3.4	-0.0412	-10.7	-0.0155	-10.2	-0.0158	-10.7	-0.0179
3.4	-0.0406	-10.7	-0.0158	-10.2	-0.0158	-10.7	-0.0179
3.4	-0.0396	-10.7	-0.0155	-10.2	-0.0158	-10.7	-0.0182
3.4	-0.0393	-10.7	-0.0155	-10.2	-0.0158	-10.7	-0.0179
3.4	-0.039	-10.7	-0.0155	-10.2	-0.0158	-10.7	-0.0179
3.4	-0.0384	-10.7	-0.0155	-10.2	-0.0158	-10.7	-0.0179
3.4	-0.0381	-10.7	-0.0155	-10.2	-0.0158	-10.7	-0.0182
3.4	-0.0378	-10.7	-0.0155	-10.2	-0.0158	-10.7	-0.0179
3.4	-0.0375	-10.7	-0.0158	-10.2	-0.0158	-10.7	-0.0179
3.4	-0.0375	-10.7	-0.0155	-10.2	-0.0158	-10.7	-0.0179
3.4	-0.0368	-10.7	-0.0158	-10.2	-0.0158	-10.7	-0.0179
3.4	-0.0365	-10.7	-0.0155	-10.2	-0.0158	-10.7	-0.0179
3.4	-0.0365	-10.7	-0.0158	-10.2	-0.0158	-10.7	-0.0179
3.4	-0.0362	-10.7	-0.0158	-10.2	-0.0158	-10.7	-0.0179
3.4	-0.0362	-10.6	-0.0158	-10.1	-0.0158	-10.7	-0.0179
3.4	-0.0362	-10.6	-0.0158	-10.1	-0.0158	-10.6	-0.0179
3.4	-0.0359	-10.6	-0.0158	-10.1	-0.0158	-10.6	-0.0179
3.4	-0.0362	-10.6	-0.0158	-10.1	-0.0158	-10.6	-0.0179
3.5	-0.0359	-10.6	-0.0158	-10.1	-0.0158	-10.6	-0.0179
3.5	-0.0359	-10.6	-0.0158	-10.1	-0.0158	-10.6	-0.0179
3.5	-0.0359	-10.6	-0.0158	-10.1	-0.0155	-10.6	-0.0179
3.5	-0.0362	-10.6	-0.0158	-10.1	-0.0158	-10.6	-0.0179
3.5	-0.0362	-10.6	-0.0158	-10.1	-0.0158	-10.6	-0.0179
3.5	-0.0362	-10.6	-0.0158	-10.1	-0.0155	-10.6	-0.0179
3.5	-0.0359	-10.6	-0.0158	-10.1	-0.0158	-10.6	-0.0179
3.5	-0.0362	-10.6	-0.0158	-10.1	-0.0158	-10.6	-0.0179
3.5	-0.0362	-10.6	-0.0158	-10.1	-0.0158	-10.6	-0.0179
3.5	-0.0359	-10.6	-0.0158	-10.1	-0.0155	-10.6	-0.0179
3.5	-0.0359	-10.6	-0.0158	-10.1	-0.0155	-10.6	-0.0179
3.5	-0.0362	-10.6	-0.0158	-10.1	-0.0158	-10.6	-0.0182
3.5	-0.0359	-10.6	-0.0158	-10.1	-0.0155	-10.6	-0.0179
3.5	-0.0359	-10.5	-0.0158	-10	-0.0155	-10.6	-0.0182
3.5	-0.0362	-10.5	-0.0158	-10	-0.0158	-10.6	-0.0179
3.5	-0.0359	-10.5	-0.0158	-10	-0.0155	-10.5	-0.0179
3.5	-0.0359	-10.5	-0.0158	-10	-0.0155	-10.5	-0.0179
3.5	-0.0359	-10.5	-0.0158	-10	-0.0158	-10.5	-0.0179
3.6	-0.0359	-10.5	-0.0158	-10	-0.0155	-10.5	-0.0179
3.6	-0.0359	-10.5	-0.0155	-10	-0.0155	-10.5	-0.0179
3.6	-0.0359	-10.5	-0.0158	-10	-0.0155	-10.5	-0.0179
3.6	-0.0356	-10.5	-0.0158	-10	-0.0155	-10.5	-0.0179
3.6	-0.0356	-10.5	-0.0158	-10	-0.0155	-10.5	-0.0182
3.6	-0.0356	-10.5	-0.0158	-10	-0.0158	-10.5	-0.0179
3.6	-0.0356	-10.5	-0.0158	-10	-0.0155	-10.5	-0.0179
3.6	-0.0356	-10.5	-0.0158	-10	-0.0155	-10.5	-0.0179
3.6	-0.0353	-10.5	-0.0158	-10	-0.0155	-10.5	-0.0179
3.6	-0.0356	-10.5	-0.0158	-10	-0.0155	-10.5	-0.0179
3.6	-0.0353	-10.5	-0.0158	-10	-0.0155	-10.5	-0.0179
3.6	-0.0353	-10.5	-0.0158	-10	-0.0155	-10.5	-0.0179
3.6	-0.0353	-10.5	-0.0158	-10	-0.0155	-10.5	-0.0179
3.6	-0.0353	-10.4	-0.0158	-9.9	-0.0155	-10.5	-0.0179
3.6	-0.035	-10.4	-0.0158	-9.9	-0.0155	-10.5	-0.0179
3.6	-0.035	-10.4	-0.0158	-9.9	-0.0155	-10.4	-0.0179
3.6	-0.035	-10.4	-0.0158	-9.9	-0.0155	-10.4	-0.0179
3.6	-0.035	-10.4	-0.0158	-9.9	-0.0155	-10.4	-0.0182
3.7	-0.0347	-10.4	-0.0158	-9.9	-0.0155	-10.4	-0.0182
3.7	-0.035	-10.4	-0.0158	-9.9	-0.0155	-10.4	-0.0179
3.7	-0.0347	-10.4	-0.0158	-9.9	-0.0155	-10.4	-0.0179
3.7	-0.0347	-10.4	-0.0158	-9.9	-0.0155	-10.4	-0.0179
3.7	-0.0347	-10.4	-0.0158	-9.9	-0.0155	-10.4	-0.0179
3.7	-0.0344	-10.4	-0.0158	-9.9	-0.0155	-10.4	-0.0179
3.7	-0.0344	-10.4	-0.0158	-9.9	-0.0155	-10.4	-0.0182
3.7	-0.0344	-10.4	-0.0158	-9.9	-0.0155	-10.4	-0.0179
3.7	-0.0344	-10.4	-0.0158	-9.9	-0.0155	-10.4	-0.0179
3.7	-0.0344	-10.4	-0.0155	-9.9	-0.0155	-10.4	-0.0179
3.7	-0.0344	-10.4	-0.0158	-9.9	-0.0155	-10.4	-0.0179
3.7	-0.0344	-10.4	-0.0158	-9.9	-0.0155	-10.4	-0.0179
3.7	-0.0341	-10.4	-0.0155	-9.9	-0.0155	-10.4	-0.0179
3.7	-0.0341	-10.3	-0.0155	-9.8	-0.0155	-10.4	-0.0179
3.7	-0.0341	-10.3	-0.0155	-9.8	-0.0155	-10.4	-0.0179
3.7	-0.0341	-10.3	-0.0155	-9.8	-0.0158	-10.3	-0.0179
3.7	-0.0341	-10.3	-0.0155	-9.8	-0.0158	-10.3	-0.0179
3.7	-0.0341	-10.3	-0.0155	-9.8	-0.0158	-10.3	-0.0179
3.8	-0.0337	-10.3	-0.0155	-9.8	-0.0158	-10.3	-0.0182
3.8	-0.0341	-10.3	-0.0155	-9.8	-0.0161	-10.3	-0.0179
3.8	-0.0341	-10.3	-0.0155	-9.8	-0.0161	-10.3	-0.0179
3.8	-0.0341	-10.3	-0.0155	-9.8	-0.0164	-10.3	-0.0179
3.8	-0.0337	-10.3	-0.0155	-9.8	-0.0164	-10.3	-0.0179
3.8	-0.0337	-10.3	-0.0155	-9.8	-0.0164	-10.3	-0.0182
3.8	-0.0337	-10.3	-0.0155	-9.8	-0.0164	-10.3	-0.0179
3.8	-0.0337	-10.3	-0.0155	-9.8	-0.0164	-10.3	-0.0179
3.8	-0.0341	-10.3	-0.0155	-9.8	-0.0167	-10.3	-0.0179
3.8	-0.0337	-10.3	-0.0155	-9.8	-0.0167	-10.3	-0.0179
3.8	-0.0337	-10.3	-0.0155	-9.8	-0.0167	-10.3	-0.0179
3.8	-0.0337	-10.3	-0.0155	-9.8	-0.017	-10.3	-0.0179
3.8	-0.0337	-10.3	-0.0155	-9.8	-0.017	-10.3	-0.0182
3.8	-0.0337	-10.3	-0.0155	-9.8	-0.017	-10.3	-0.0179
3.8	-0.0337	-10.2	-0.0155	-9.7	-0.017	-10.3	-0.0179
3.8	-0.0337	-10.2	-0.0158	-9.7	-0.017	-10.2	-0.0179
3.8	-0.0337	-10.2	-0.0155	-9.7	-0.017	-10.2	-0.0179
3.8	-0.0337	-10.2	-0.0158	-9.7	-0.017	-10.2	-0.0179
3.9	-0.0337	-10.2	-0.0155	-9.7	-0.017	-10.2	-0.0179
3.9	-0.0337	-10.2	-0.0155	-9.7	-0.017	-10.2	-0.0179
3.9	-0.0337	-10.2	-0.0158	-9.7	-0.017	-10.2	-0.0179
3.9	-0.0337	-10.2	-0.0155	-9.7	-0.017	-10.2	-0.0179
3.9	-0.0337	-10.2	-0.0158	-9.7	-0.017	-10.2	-0.0182
3.9	-0.0337	-10.2	-0.0155	-9.7	-0.017	-10.2	-0.0179
3.9	-0.0337	-10.2	-0.0158	-9.7	-0.017	-10.2	-0.0179
3.9	-0.0337	-10.2	-0.0158	-9.7	-0.0167	-10.2	-0.0179
3.9	-0.0341	-10.2	-0.0158	-9.7	-0.017	-10.2	-0.0179
3.9	-0.0341	-10.2	-0.0158	-9.7	-0.0167	-10.2	-0.0179
3.9	-0.0341	-10.2	-0.0158	-9.7	-0.0167	-10.2	-0.0179
3.9	-0.0341	-10.2	-0.0158	-9.7	-0.017	-10.2	-0.0179
3.9	-0.0344	-10.2	-0.0158	-9.7	-0.0167	-10.2	-0.0179
3.9	-0.0344	-10.2	-0.0158	-9.7	-0.0167	-10.2	-0.0179
3.9	-0.0344	-10.1	-0.0158	-9.6	-0.0167	-10.2	-0.0179
3.9	-0.0344	-10.1	-0.0158	-9.6	-0.0167	-10.1	-0.0179
3.9	-0.0344	-10.1	-0.0158	-9.6	-0.0167	-10.1	-0.0179
3.9	-0.0347	-10.1	-0.0158	-9.6	-0.0167	-10.1	-0.0179
4	-0.035	-10.1	-0.0158	-9.6	-0.0167	-10.1	-0.0179
4	-0.035	-10.1	-0.0158	-9.6	-0.0167	-10.1	-0.0179
4	-0.035	-10.1	-0.0158	-9.6	-0.0167	-10.1	-0.0179
4	-0.0353	-10.1	-0.0158	-9.6	-0.0167	-10.1	-0.0179
4	-0.0353	-10.1	-0.0155	-9.6	-0.0167	-10.1	-0.0179
4	-0.0353	-10.1	-0.0158	-9.6	-0.0164	-10.1	-0.0179
4	-0.0356	-10.1	-0.0155	-9.6	-0.0164	-10.1	-0.0179
4	-0.0359	-10.1	-0.0155	-9.6	-0.0164	-10.1	-0.0179
4	-0.0359	-10.1	-0.0158	-9.6	-0.0164	-10.1	-0.0179
4	-0.0362	-10.1	-0.0155	-9.6	-0.0164	-10.1	-0.0179
4	-0.0362	-10.1	-0.0155	-9.6	-0.0164	-10.1	-0.0179
4	-0.0365	-10.1	-0.0155	-9.6	-0.0164	-10.1	-0.0179
4	-0.0368	-10.1	-0.0155	-9.6	-0.0164	-10.1	-0.0179
4	-0.0368	-10	-0.0155	-9.5	-0.0164	-10.1	-0.0179
4	-0.0368	-10	-0.0155	-9.5	-0.0164	-10.1	-0.0179
4	-0.0375	-10	-0.0155	-9.5	-0.0164	-10	-0.0179
4	-0.0378	-10	-0.0155	-9.5	-0.0164	-10	-0.0179
4	-0.0381	-10	-0.0155	-9.5	-0.0164	-10	-0.0179
4.1	-0.0384	-10	-0.0155	-9.5	-0.0164	-10	-0.0179
4.1	-0.0384	-10	-0.0155	-9.5	-0.0161	-10	-0.0179
4.1	-0.0387	-10	-0.0155	-9.5	-0.0161	-10	-0.0179
4.1	-0.039	-10	-0.0155	-9.5	-0.0164	-10	-0.0179
4.1	-0.0393	-10	-0.0155	-9.5	-0.0161	-10	-0.0179
4.1	-0.0393	-10	-0.0155	-9.5	-0.0161	-10	-0.0179
4.1	-0.0396	-10	-0.0155	-9.5	-0.0164	-10	-0.0179
4.1	-0.0399	-10	-0.0155	-9.5	-0.0161	-10	-0.0179
4.1	-0.0403	-10	-0.0155	-9.5	-0.0161	-10	-0.0179
4.1	-0.0403	-10	-0.0155	-9.5	-0.0161	-10	-0.0179
4.1	-0.0406	-10	-0.0155	-9.5	-0.0161	-10	-0.0179
4.1	-0.0409	-10	-0.0155	-9.5	-0.0161	-10	-0.0179
4.1	-0.0412	-10	-0.0155	-9.5	-0.0161	-10	-0.0179
4.1	-0.0415	-9.9	-0.0155	-9.4	-0.0161	-10	-0.0179
4.1	-0.0415	-9.9	-0.0155	-9.4	-0.0161	-10	-0.0179
4.1	-0.0418	-9.9	-0.0155	-9.4	-0.0161	-9.9	-0.0179
4.1	-0.0421	-9.9	-0.0155	-9.4	-0.0161	-9.9	-0.0179
4.1	-0.0421	-9.9	-0.0155	-9.4	-0.0161	-9.9	-0.0179
4.2	-0.0424	-9.9	-0.0155	-9.4	-0.0161	-9.9	-0.0179
4.2	-0.0424	-9.9	-0.0155	-9.4	-0.0161	-9.9	-0.0179
4.2	-0.0427	-9.9	-0.0155	-9.4	-0.0161	-9.9	-0.0179
4.2	-0.0427	-9.9	-0.0155	-9.4	-0.0161	-9.9	-0.0179
4.2	-0.043	-9.9	-0.0155	-9.4	-0.0161	-9.9	-0.0179
4.2	-0.043	-9.9	-0.0155	-9.4	-0.0161	-9.9	-0.0179
4.2	-0.0434	-9.9	-0.0155	-9.4	-0.0161	-9.9	-0.0179
4.2	-0.0434	-9.9	-0.0155	-9.4	-0.0161	-9.9	-0.0179
4.2	-0.0437	-9.9	-0.0155	-9.4	-0.0161	-9.9	-0.0179
4.2	-0.0437	-9.9	-0.0155	-9.4	-0.0158	-9.9	-0.0179
4.2	-0.0437	-9.9	-0.0155	-9.4	-0.0161	-9.9	-0.0179
4.2	-0.0437	-9.9	-0.0155	-9.4	-0.0158	-9.9	-0.0179
4.2	-0.044	-9.9	-0.0155	-9.4	-0.0161	-9.9	-0.0179
4.2	-0.044	-9.8	-0.0155	-9.3	-0.0158	-9.9	-0.0179
4.2	-0.0443	-9.8	-0.0155	-9.3	-0.0158	-9.9	-0.0179
4.2	-0.0443	-9.8	-0.0155	-9.3	-0.0158	-9.8	-0.0179
4.2	-0.0443	-9.8	-0.0155	-9.3	-0.0158	-9.8	-0.0179
4.2	-0.0443	-9.8	-0.0155	-9.3	-0.0158	-9.8	-0.0179
4.3	-0.0443	-9.8	-0.0155	-9.3	-0.0161	-9.8	-0.0179
4.3	-0.0443	-9.8	-0.0155	-9.3	-0.0158	-9.8	-0.0179
4.3	-0.0446	-9.8	-0.0155	-9.3	-0.0158	-9.8	-0.0176
4.3	-0.0446	-9.8	-0.0155	-9.3	-0.0158	-9.8	-0.0179
4.3	-0.0446	-9.8	-0.0155	-9.3	-0.0158	-9.8	-0.0179
4.3	-0.0446	-9.8	-0.0155	-9.3	-0.0158	-9.8	-0.0179
4.3	-0.0446	-9.8	-0.0155	-9.3	-0.0158	-9.8	-0.0179
4.3	-0.0446	-9.8	-0.0155	-9.3	-0.0158	-9.8	-0.0179
4.3	-0.0446	-9.8	-0.0155	-9.3	-0.0158	-9.8	-0.0179
4.3	-0.0446	-9.8	-0.0155	-9.3	-0.0158	-9.8	-0.0179
4.3	-0.0446	-9.8	-0.0155	-9.3	-0.0158	-9.8	-0.0179
4.3	-0.0446	-9.8	-0.0155	-9.3	-0.0158	-9.8	-0.0179
4.3	-0.0446	-9.8	-0.0155	-9.3	-0.0158	-9.8	-0.0179
4.3	-0.0446	-9.8	-0.0155	-9.3	-0.0158	-9.8	-0.0179
4.3	-0.0443	-9.7	-0.0151	-9.2	-0.0158	-9.8	-0.0179
4.3	-0.0446	-9.7	-0.0155	-9.2	-0.0158	-9.7	-0.0179
4.3	-0.0062	-9.7	-0.0155	-9.2	-0.0158	-9.7	-0.0179
4.3	-0.0037	-9.7	-0.0155	-9.2	-0.0158	-9.7	-0.0179
4.3	-0.0034	-9.7	-0.0155	-9.2	-0.0158	-9.7	-0.0179
4.4	-0.0034	-9.7	-0.0155	-9.2	-0.0158	-9.7	-0.0179
4.4	-0.0031	-9.7	-0.0155	-9.2	-0.0158	-9.7	-0.0179
4.4	-0.0031	-9.7	-0.0155	-9.2	-0.0158	-9.7	-0.0179
4.4	-0.0031	-9.7	-0.0155	-9.2	-0.0158	-9.7	-0.0179
4.4	-0.0031	-9.7	-0.0155	-9.2	-0.0155	-9.7	-0.0179
4.4	-0.0027	-9.7	-0.0151	-9.2	-0.0158	-9.7	-0.0176
4.4	-0.0027	-9.7	-0.0151	-9.2	-0.0155	-9.7	-0.0179
4.4	-0.0031	-9.7	-0.0155	-9.2	-0.0155	-9.7	-0.0179
4.4	-0.0027	-9.7	-0.0151	-9.2	-0.0155	-9.7	-0.0179
4.4	-0.0031	-9.7	-0.0155	-9.2	-0.0155	-9.7	-0.0179
4.4	-0.0027	-9.7	-0.0155	-9.2	-0.0155	-9.7	-0.0179
4.4	-0.0031	-9.7	-0.0155	-9.2	-0.0155	-9.7	-0.0179
4.4	-0.0027	-9.7	-0.0155	-9.2	-0.0155	-9.7	-0.0179
4.4	0.0424	-9.6	-0.0155	-9.1	-0.0158	-9.7	-0.0179
4.4	0.043	-9.6	-0.0155	-9.1	-0.0158	-9.6	-0.0179
4.4	0.0427	-9.6	-0.0155	-9.1	-0.0155	-9.6	-0.0179
4.4	0.0424	-9.6	-0.0155	-9.1	-0.0155	-9.6	-0.0179
4.4	0.0421	-9.6	-0.0155	-9.1	-0.0158	-9.6	-0.0179
4.4	0.0418	-9.6	-0.0155	-9.1	-0.0155	-9.6	-0.0179
4.5	0.0412	-9.6	-0.0155	-9.1	-0.0155	-9.6	-0.0179
4.5	0.0409	-9.6	-0.0155	-9.1	-0.0155	-9.6	-0.0179
4.5	0.0403	-9.6	-0.0151	-9.1	-0.0155	-9.6	-0.0179
4.5	0.0403	-9.6	-0.0155	-9.1	-0.0155	-9.6	-0.0179
4.5	0.0396	-9.6	-0.0155	-9.1	-0.0155	-9.6	-0.0179
4.5	0.0393	-9.6	-0.0155	-9.1	-0.0155	-9.6	-0.0179
4.5	0.039	-9.6	-0.0151	-9.1	-0.0155	-9.6	-0.0179
4.5	0.0387	-9.6	-0.0151	-9.1	-0.0155	-9.6	-0.0179
4.5	0.0381	-9.6	-0.0155	-9.1	-0.0155	-9.6	-0.0179
4.5	0.0381	-9.6	-0.0155	-9.1	-0.0155	-9.6	-0.0179
4.5	0.0372	-9.6	-0.0151	-9.1	-0.0155	-9.6	-0.0179
4.5	0.0368	-9.5	-0.0155	-9	-0.0155	-9.6	-0.0179
4.5	0.0365	-9.5	-0.0155	-9	-0.0155	-9.6	-0.0179
4.5	0.0362	-9.5	-0.0155	-9	-0.0155	-9.5	-0.0179
4.5	0.0359	-9.5	-0.0155	-9	-0.0155	-9.5	-0.0179
4.5	0.0359	-9.5	-0.0151	-9	-0.0155	-9.5	-0.0179
4.5	0.0356	-9.5	-0.0155	-9	-0.0155	-9.5	-0.0179
4.5	0.0353	-9.5	-0.0151	-9	-0.0155	-9.5	-0.0179
4.6	0.035	-9.5	-0.0151	-9	-0.0155	-9.5	-0.0179
4.6	0.035	-9.5	-0.0151	-9	-0.0155	-9.5	-0.0176
4.6	0.0347	-9.5	-0.0155	-9	-0.0155	-9.5	-0.0179
4.6	0.0344	-9.5	-0.0155	-9	-0.0155	-9.5	-0.0179
4.6	0.0344	-9.5	-0.0155	-9	-0.0155	-9.5	-0.0179
4.6	0.0341	-9.5	-0.0155	-9	-0.0155	-9.5	-0.0179
4.6	0.0341	-9.5	-0.0155	-9	-0.0155	-9.5	-0.0179
4.6	0.0337	-9.5	-0.0151	-9	-0.0155	-9.5	-0.0176
4.6	0.0337	-9.5	-0.0155	-9	-0.0155	-9.5	-0.0179
4.6	0.0337	-9.5	-0.0151	-9	-0.0155	-9.5	-0.0176
4.6	0.0334	-9.5	-0.0155	-9	-0.0155	-9.5	-0.0176
4.6	0.0331	-9.4	-0.0155	-8.9	-0.0155	-9.5	-0.0179
4.6	0.0331	-9.4	-0.0155	-8.9	-0.0155	-9.5	-0.0179
4.6	0.0328	-9.4	-0.0155	-8.9	-0.0155	-9.4	-0.0179
4.6	0.0328	-9.4	-0.0155	-8.9	-0.0155	-9.4	-0.0179
4.6	0.0328	-9.4	-0.0155	-8.9	-0.0155	-9.4	-0.0179
4.6	0.0325	-9.4	-0.0155	-8.9	-0.0155	-9.4	-0.0176
4.6	0.0325	-9.4	-0.0151	-8.9	-0.0155	-9.4	-0.0176
4.7	0.0325	-9.4	-0.0155	-8.9	-0.0155	-9.4	-0.0179
4.7	0.0322	-9.4	-0.0155	-8.9	-0.0155	-9.4	-0.0176
4.7	0.0322	-9.4	-0.0155	-8.9	-0.0151	-9.4	-0.0179
4.7	0.0322	-9.4	-0.0155	-8.9	-0.0155	-9.4	-0.0179
4.7	0.0319	-9.4	-0.0155	-8.9	-0.0151	-9.4	-0.0179
4.7	0.0319	-9.4	-0.0155	-8.9	-0.0151	-9.4	-0.0176
4.7	0.0319	-9.4	-0.0151	-8.9	-0.0155	-9.4	-0.0176
4.7	0.0316	-9.4	-0.0155	-8.9	-0.0155	-9.4	-0.0179
4.7	0.0316	-9.4	-0.0155	-8.9	-0.0151	-9.4	-0.0179
4.7	0.0316	-9.4	-0.0151	-8.9	-0.0151	-9.4	-0.0176
4.7	0.0313	-9.4	-0.0155	-8.9	-0.0155	-9.4	-0.0179
4.7	0.031	-9.3	-0.0151	-8.8	-0.0151	-9.4	-0.0176
4.7	0.031	-9.3	-0.0151	-8.8	-0.0155	-9.4	-0.0176
4.7	0.0306	-9.3	-0.0151	-8.8	-0.0155	-9.3	-0.0176
4.7	0.0306	-9.3	-0.0155	-8.8	-0.0155	-9.3	-0.0179
4.7	0.0303	-9.3	-0.0151	-8.8	-0.0155	-9.3	-0.0179
4.7	0.0303	-9.3	-0.0151	-8.8	-0.0155	-9.3	-0.0176
4.7	0.03	-9.3	-0.0151	-8.8	-0.0158	-9.3	-0.0176
4.8	0.0294	-9.3	-0.0151	-8.8	-0.0158	-9.3	-0.0176
4.8	0.0294	-9.3	-0.0151	-8.8	-0.0158	-9.3	-0.0176
4.8	0.0291	-9.3	-0.0151	-8.8	-0.0161	-9.3	-0.0176
4.8	0.0288	-9.3	-0.0155	-8.8	-0.0161	-9.3	-0.0179
4.8	0.0288	-9.3	-0.0155	-8.8	-0.0161	-9.3	-0.0179
4.8	0.0288	-9.3	-0.0151	-8.8	-0.0161	-9.3	-0.0179
4.8	0.0285	-9.3	-0.0151	-8.8	-0.0164	-9.3	-0.0176
4.8	0.0285	-9.3	-0.0155	-8.8	-0.0164	-9.3	-0.0179
4.8	0.0282	-9.3	-0.0155	-8.8	-0.0164	-9.3	-0.0176
4.8	0.0282	-9.3	-0.0155	-8.8	-0.0167	-9.3	-0.0179
4.8	0.0282	-9.3	-0.0151	-8.8	-0.0167	-9.3	-0.0176
4.8	0.0282	-9.3	-0.0151	-8.8	-0.0167	-9.3	-0.0176
4.8	0.0282	-9.2	-0.0155	-8.7	-0.0167	-9.3	-0.0176
4.8	0.0282	-9.2	-0.0151	-8.7	-0.0167	-9.2	-0.0176
4.8	0.0282	-9.2	-0.0151	-8.7	-0.0167	-9.2	-0.0176
4.8	0.0282	-9.2	-0.0151	-8.7	-0.0167	-9.2	-0.0179
4.8	0.0282	-9.2	-0.0151	-8.7	-0.0167	-9.2	-0.0176
4.8	0.0282	-9.2	-0.0151	-8.7	-0.0167	-9.2	-0.0176
4.9	0.0282	-9.2	-0.0151	-8.7	-0.017	-9.2	-0.0176
4.9	0.0282	-9.2	-0.0151	-8.7	-0.0167	-9.2	-0.0176
4.9	0.0285	-9.2	-0.0155	-8.7	-0.017	-9.2	-0.0176
4.9	0.0285	-9.2	-0.0151	-8.7	-0.0167	-9.2	-0.0176
4.9	0.0285	-9.2	-0.0155	-8.7	-0.0167	-9.2	-0.0176
4.9	0.0285	-9.2	-0.0151	-8.7	-0.0167	-9.2	-0.0176
4.9	0.0285	-9.2	-0.0155	-8.7	-0.0167	-9.2	-0.0176
4.9	0.0285	-9.2	-0.0151	-8.7	-0.0167	-9.2	-0.0176
4.9	0.0288	-9.2	-0.0151	-8.7	-0.0167	-9.2	-0.0179
4.9	0.0288	-9.2	-0.0155	-8.7	-0.0167	-9.2	-0.0176
4.9	0.0288	-9.2	-0.0151	-8.7	-0.0167	-9.2	-0.0179
4.9	0.0288	-9.2	-0.0155	-8.7	-0.0167	-9.2	-0.0176
4.9	0.0288	-9.1	-0.0155	-8.6	-0.0167	-9.2	-0.0176
4.9	0.0291	-9.1	-0.0151	-8.6	-0.0167	-9.1	-0.0176
4.9	0.0288	-9.1	-0.0155	-8.6	-0.0167	-9.1	-0.0179
4.9	0.0291	-9.1	-0.0151	-8.6	-0.0167	-9.1	-0.0179
4.9	0.0291	-9.1	-0.0151	-8.6	-0.0167	-9.1	-0.0179
4.9	0.0291	-9.1	-0.0151	-8.6	-0.0167	-9.1	-0.0179
5	0.0291	-9.1	-0.0155	-8.6	-0.0167	-9.1	-0.0179
5	0.0294	-9.1	-0.0155	-8.6	-0.0164	-9.1	-0.0179
5	0.0294	-9.1	-0.0155	-8.6	-0.0164	-9.1	-0.0179
5	0.0294	-9.1	-0.0151	-8.6	-0.0164	-9.1	-0.0179
5	0.03	-9.1	-0.0151	-8.6	-0.0164	-9.1	-0.0179
5	0.0294	-9.1	-0.0155	-8.6	-0.0164	-9.1	-0.0179
5	0.03	-9.1	-0.0155	-8.6	-0.0164	-9.1	-0.0179
5	0.03	-9.1	-0.0155	-8.6	-0.0164	-9.1	-0.0179
5	0.03	-9.1	-0.0151	-8.6	-0.0164	-9.1	-0.0179
5	0.0303	-9.1	-0.0151	-8.6	-0.0164	-9.1	-0.0182
5	0.0303	-9.1	-0.0151	-8.6	-0.0164	-9.1	-0.0182
5	0.0303	-9	-0.0151	-8.5	-0.0164	-9.1	-0.0182
5	0.0303	-9	-0.0151	-8.5	-0.0164	-9.1	-0.0182
5	0.0303	-9	-0.0151	-8.5	-0.0164	-9	-0.0182
5	0.0306	-9	-0.0151	-8.5	-0.0161	-9	-0.0182
5	0.0306	-9	-0.0155	-8.5	-0.0164	-9	-0.0182
5	0.0306	-9	-0.0151	-8.5	-0.0161	-9	-0.0182
5	0.031	-9	-0.0151	-8.5	-0.0161	-9	-0.0182
5.1	0.031	-9	-0.0151	-8.5	-0.0161	-9	-0.0182
5.1	0.031	-9	-0.0155	-8.5	-0.0161	-9	-0.0182
5.1	0.0313	-9	-0.0151	-8.5	-0.0161	-9	-0.0182
5.1	0.0313	-9	-0.0155	-8.5	-0.0161	-9	-0.0182
5.1	0.0313	-9	-0.0151	-8.5	-0.0161	-9	-0.0182
5.1	0.0313	-9	-0.0155	-8.5	-0.0161	-9	-0.0182
5.1	0.0316	-9	-0.0151	-8.5	-0.0161	-9	-0.0182
5.1	0.0316	-9	-0.0151	-8.5	-0.0161	-9	-0.0182
5.1	0.0316	-9	-0.0151	-8.5	-0.0161	-9	-0.0182
5.1	0.0319	-9	-0.0151	-8.5	-0.0161	-9	-0.0182
5.1	0.0319	-9	-0.0151	-8.5	-0.0161	-9	-0.0182
5.1	0.0319	-8.9	-0.0155	-8.4	-0.0161	-9	-0.0182
5.1	0.0322	-8.9	-0.0151	-8.4	-0.0161	-9	-0.0182
5.1	0.0322	-8.9	-0.0151	-8.4	-0.0161	-8.9	-0.0182
5.1	0.0322	-8.9	-0.0151	-8.4	-0.0161	-8.9	-0.0182
5.1	0.0325	-8.9	-0.0151	-8.4	-0.0161	-8.9	-0.0182
5.1	0.0328	-8.9	-0.0151	-8.4	-0.0161	-8.9	-0.0182
5.1	0.0328	-8.9	-0.0151	-8.4	-0.0158	-8.9	-0.0179
5.2	0.0331	-8.9	-0.0151	-8.4	-0.0158	-8.9	-0.0182
5.2	0.0331	-8.9	-0.0151	-8.4	-0.0158	-8.9	-0.0182
5.2	0.0331	-8.9	-0.0151	-8.4	-0.0158	-8.9	-0.0179
5.2	0.0334	-8.9	-0.0155	-8.4	-0.0158	-8.9	-0.0179
5.2	0.0337	-8.9	-0.0151	-8.4	-0.0158	-8.9	-0.0179
5.2	0.0337	-8.9	-0.0155	-8.4	-0.0158	-8.9	-0.0179
5.2	0.0341	-8.9	-0.0151	-8.4	-0.0158	-8.9	-0.0179
5.2	0.0344	-8.9	-0.0151	-8.4	-0.0158	-8.9	-0.0179
5.2	0.0344	-8.9	-0.0151	-8.4	-0.0158	-8.9	-0.0179
5.2	0.0344	-8.9	-0.0151	-8.4	-0.0158	-8.9	-0.0179
5.2	0.0347	-8.9	-0.0151	-8.4	-0.0158	-8.9	-0.0179
5.2	0.0347	-8.8	-0.0151	-8.3	-0.0158	-8.9	-0.0179
5.2	0.035	-8.8	-0.0151	-8.3	-0.0158	-8.9	-0.0179
5.2	0.035	-8.8	-0.0151	-8.3	-0.0158	-8.8	-0.0179
5.2	0.0353	-8.8	-0.0155	-8.3	-0.0158	-8.8	-0.0179
5.2	0.0356	-8.8	-0.0155	-8.3	-0.0158	-8.8	-0.0179
5.2	0.0359	-8.8	-0.0151	-8.3	-0.0158	-8.8	-0.0179
5.2	0.0362	-8.8	-0.0155	-8.3	-0.0158	-8.8	-0.0179
5.3	0.0365	-8.8	-0.0151	-8.3	-0.0158	-8.8	-0.0179
5.3	0.0372	-8.8	-0.0151	-8.3	-0.0158	-8.8	-0.0176
5.3	0.0378	-8.8	-0.0155	-8.3	-0.0158	-8.8	-0.0176
5.3	0.0384	-8.8	-0.0151	-8.3	-0.0158	-8.8	-0.0179
5.3	0.0393	-8.8	-0.0151	-8.3	-0.0158	-8.8	-0.0176
5.3	0.0406	-8.8	-0.0151	-8.3	-0.0158	-8.8	-0.0179
5.3	0.0421	-8.8	-0.0151	-8.3	-0.0158	-8.8	-0.0176
5.3	0.0434	-8.8	-0.0151	-8.3	-0.0158	-8.8	-0.0176
5.3	0.0449	-8.8	-0.0151	-8.3	-0.0158	-8.8	-0.0179
5.3	0.0465	-8.8	-0.0151	-8.3	-0.0158	-8.8	-0.0176
5.3	0.0477	-8.8	-0.0151	-8.3	-0.0155	-8.8	-0.0179
5.3	0.0486	-8.8	-0.0151	-8.3	-0.0158	-8.8	-0.0176
5.3	0.0492	-8.7	-0.0155	-8.2	-0.0155	-8.8	-0.0176
5.3	0.0496	-8.7	-0.0151	-8.2	-0.0158	-8.7	-0.0176
5.3	0.0502	-8.7	-0.0151	-8.2	-0.0158	-8.7	-0.0176
5.3	0.0505	-8.7	-0.0151	-8.2	-0.0158	-8.7	-0.0179
5.3	0.0505	-8.7	-0.0155	-8.2	-0.0155	-8.7	-0.0176
5.3	0.0508	-8.7	-0.0151	-8.2	-0.0158	-8.7	-0.0176
5.4	0.0511	-8.7	-0.0151	-8.2	-0.0158	-8.7	-0.0176
5.4	0.0511	-8.7	-0.0155	-8.2	-0.0155	-8.7	-0.0176
5.4	0.0517	-8.7	-0.0151	-8.2	-0.0155	-8.7	-0.0176
5.4	0.0517	-8.7	-0.0151	-8.2	-0.0155	-8.7	-0.0176
5.4	0.052	-8.7	-0.0151	-8.2	-0.0155	-8.7	-0.0176
5.4	0.0523	-8.7	-0.0151	-8.2	-0.0155	-8.7	-0.0176
5.4	0.0523	-8.7	-0.0151	-8.2	-0.0155	-8.7	-0.0176
5.4	0.0523	-8.7	-0.0151	-8.2	-0.0155	-8.7	-0.0176
5.4	0.0523	-8.7	-0.0155	-8.2	-0.0155	-8.7	-0.0176
5.4	0.0523	-8.7	-0.0151	-8.2	-0.0155	-8.7	-0.0176
5.4	0.0523	-8.7	-0.0151	-8.2	-0.0155	-8.7	-0.0176
5.4	0.0523	-8.7	-0.0151	-8.2	-0.0155	-8.7	-0.0176
5.4	0.052	-8.6	-0.0155	-8.1	-0.0155	-8.7	-0.0176
5.4	0.052	-8.6	-0.0151	-8.1	-0.0155	-8.6	-0.0176
5.4	0.0034	-8.6	-0.0151	-8.1	-0.0155	-8.6	-0.0176
5.4	-0.0018	-8.6	-0.0155	-8.1	-0.0155	-8.6	-0.0176
5.4	-0.0021	-8.6	-0.0151	-8.1	-0.0155	-8.6	-0.0176
5.4	-0.0024	-8.6	-0.0151	-8.1	-0.0155	-8.6	-0.0176
5.4	-0.0024	-8.6	-0.0151	-8.1	-0.0155	-8.6	-0.0176
5.4	-0.0024	-8.6	-0.0151	-8.1	-0.0155	-8.6	-0.0176
5.5	-0.0024	-8.6	-0.0151	-8.1	-0.0155	-8.6	-0.0176
5.5	-0.0024	-8.6	-0.0155	-8.1	-0.0155	-8.6	-0.0176
5.5	-0.0027	-8.6	-0.0155	-8.1	-0.0155	-8.6	-0.0176
5.5	-0.0024	-8.6	-0.0151	-8.1	-0.0155	-8.6	-0.0176
5.5	-0.0024	-8.6	-0.0155	-8.1	-0.0155	-8.6	-0.0176
5.5	-0.0027	-8.6	-0.0151	-8.1	-0.0151	-8.6	-0.0176
5.5	-0.0027	-8.6	-0.0151	-8.1	-0.0155	-8.6	-0.0176
5.5	-0.0027	-8.6	-0.0151	-8.1	-0.0155	-8.6	-0.0176
5.5	-0.0027	-8.6	-0.0151	-8.1	-0.0155	-8.6	-0.0176
5.5	-0.0027	-8.5	-0.0151	-8	-0.0155	-8.6	-0.0176
5.5	-0.0558	-8.5	-0.0151	-8	-0.0155	-8.6	-0.0176
5.5	-0.0455	-8.5	-0.0151	-8	-0.0155	-8.5	-0.0176
5.5	-0.043	-8.5	-0.0151	-8	-0.0155	-8.5	-0.0176
5.5	-0.0424	-8.5	-0.0155	-8	-0.0155	-8.5	-0.0176
5.5	-0.0418	-8.5	-0.0155	-8	-0.0155	-8.5	-0.0176
5.5	-0.0412	-8.5	-0.0155	-8	-0.0155	-8.5	-0.0173
5.5	-0.0409	-8.5	-0.0155	-8	-0.0155	-8.5	-0.0173
5.5	-0.0406	-8.5	-0.0155	-8	-0.0155	-8.5	-0.0176
5.5	-0.0403	-8.5	-0.0151	-8	-0.0155	-8.5	-0.0173
5.6	-0.0399	-8.5	-0.0151	-8	-0.0155	-8.5	-0.0176
5.6	-0.0396	-8.5	-0.0151	-8	-0.0155	-8.5	-0.0176
5.6	-0.0393	-8.5	-0.0151	-8	-0.0151	-8.5	-0.0176
5.6	-0.039	-8.5	-0.0151	-8	-0.0155	-8.5	-0.0173
5.6	-0.039	-8.5	-0.0151	-8	-0.0155	-8.5	-0.0176
5.6	-0.0387	-8.5	-0.0151	-8	-0.0155	-8.5	-0.0176
5.6	-0.0384	-8.5	-0.0151	-8	-0.0151	-8.5	-0.0176
5.6	-0.0381	-8.5	-0.0151	-8	-0.0151	-8.5	-0.0176
5.6	-0.0381	-8.4	-0.0151	-7.9	-0.0155	-8.5	-0.0173
5.6	-0.0378	-8.4	-0.0151	-7.9	-0.0155	-8.5	-0.0173
5.6	-0.0378	-8.4	-0.0151	-7.9	-0.0151	-8.4	-0.0173
5.6	-0.0378	-8.4	-0.0151	-7.9	-0.0155	-8.4	-0.0173
5.6	-0.0375	-8.4	-0.0155	-7.9	-0.0151	-8.4	-0.0176
5.6	-0.0368	-8.4	-0.0155	-7.9	-0.0155	-8.4	-0.0173
5.6	-0.0368	-8.4	-0.0151	-7.9	-0.0155	-8.4	-0.0173
5.6	-0.0368	-8.4	-0.0155	-7.9	-0.0151	-8.4	-0.0176
5.6	-0.0365	-8.4	-0.0151	-7.9	-0.0151	-8.4	-0.0173
5.6	-0.0365	-8.4	-0.0155	-7.9	-0.0155	-8.4	-0.0173
5.7	-0.0362	-8.4	-0.0151	-7.9	-0.0151	-8.4	-0.0173
5.7	-0.0362	-8.4	-0.0151	-7.9	-0.0151	-8.4	-0.0173
5.7	-0.0362	-8.4	-0.0155	-7.9	-0.0151	-8.4	-0.0176
5.7	-0.0359	-8.4	-0.0155	-7.9	-0.0151	-8.4	-0.0173
5.7	-0.0359	-8.4	-0.0155	-7.9	-0.0155	-8.4	-0.0173
5.7	-0.0359	-8.4	-0.0155	-7.9	-0.0151	-8.4	-0.0173
5.7	-0.0356	-8.4	-0.0155	-7.9	-0.0155	-8.4	-0.0173
5.7	-0.0356	-8.4	-0.0155	-7.9	-0.0151	-8.4	-0.0173
5.7	-0.0356	-8.3	-0.0151	-7.8	-0.0151	-8.4	-0.0173
5.7	-0.0356	-8.3	-0.0151	-7.8	-0.0155	-8.4	-0.0173
5.7	-0.0353	-8.3	-0.0155	-7.8	-0.0151	-8.3	-0.0173
5.7	-0.0353	-8.3	-0.0151	-7.8	-0.0151	-8.3	-0.0173
5.7	-0.0353	-8.3	-0.0151	-7.8	-0.0151	-8.3	-0.0173
5.7	-0.035	-8.3	-0.0155	-7.8	-0.0155	-8.3	-0.0173
5.7	-0.035	-8.3	-0.0151	-7.8	-0.0151	-8.3	-0.0173
5.7	-0.035	-8.3	-0.0151	-7.8	-0.0151	-8.3	-0.0173
5.7	-0.0347	-8.3	-0.0155	-7.8	-0.0151	-8.3	-0.0173
5.7	-0.0347	-8.3	-0.0155	-7.8	-0.0151	-8.3	-0.0173
5.8	-0.0347	-8.3	-0.0155	-7.8	-0.0151	-8.3	-0.0173
5.8	-0.0347	-8.3	-0.0151	-7.8	-0.0151	-8.3	-0.0173
5.8	-0.0344	-8.3	-0.0151	-7.8	-0.0151	-8.3	-0.0173
5.8	-0.0344	-8.3	-0.0151	-7.8	-0.0151	-8.3	-0.0173
5.8	-0.0344	-8.3	-0.0151	-7.8	-0.0151	-8.3	-0.0173
5.8	-0.0344	-8.3	-0.0155	-7.8	-0.0155	-8.3	-0.0173
5.8	-0.0341	-8.3	-0.0155	-7.8	-0.0155	-8.3	-0.0173
5.8	-0.0341	-8.3	-0.0155	-7.8	-0.0155	-8.3	-0.0173
5.8	-0.0341	-8.3	-0.0151	-7.8	-0.0155	-8.3	-0.0173
5.8	-0.0337	-8.2	-0.0151	-7.7	-0.0158	-8.3	-0.0173
5.8	-0.0334	-8.2	-0.0151	-7.7	-0.0158	-8.2	-0.0173
5.8	-0.0334	-8.2	-0.0155	-7.7	-0.0158	-8.2	-0.0173
5.8	-0.0334	-8.2	-0.0151	-7.7	-0.0161	-8.2	-0.0173
5.8	-0.0331	-8.2	-0.0155	-7.7	-0.0161	-8.2	-0.0173
5.8	-0.0328	-8.2	-0.0151	-7.7	-0.0161	-8.2	-0.0173
5.8	-0.0325	-8.2	-0.0155	-7.7	-0.0161	-8.2	-0.0173
5.8	-0.0325	-8.2	-0.0151	-7.7	-0.0164	-8.2	-0.0173
5.8	-0.0325	-8.2	-0.0151	-7.7	-0.0161	-8.2	-0.0173
5.9	-0.0322	-8.2	-0.0151	-7.7	-0.0164	-8.2	-0.0173
5.9	-0.0319	-8.2	-0.0155	-7.7	-0.0167	-8.2	-0.0173
5.9	-0.0316	-8.2	-0.0155	-7.7	-0.0164	-8.2	-0.0173
5.9	-0.0316	-8.2	-0.0151	-7.7	-0.0167	-8.2	-0.0173
5.9	-0.0313	-8.2	-0.0151	-7.7	-0.0167	-8.2	-0.0173
5.9	-0.0313	-8.2	-0.0151	-7.7	-0.0167	-8.2	-0.0173
5.9	-0.0313	-8.2	-0.0151	-7.7	-0.0167	-8.2	-0.0173
5.9	-0.031	-8.2	-0.0155	-7.7	-0.0167	-8.2	-0.0173
5.9	-0.031	-8.2	-0.0151	-7.7	-0.0167	-8.2	-0.0173
5.9	-0.0306	-8.1	-0.0151	-7.6	-0.0167	-8.2	-0.0173
5.9	-0.0306	-8.1	-0.0151	-7.6	-0.0167	-8.1	-0.0173
5.9	-0.0306	-8.1	-0.0151	-7.6	-0.0167	-8.1	-0.0173
5.9	-0.0306	-8.1	-0.0155	-7.6	-0.0167	-8.1	-0.0173
5.9	-0.0306	-8.1	-0.0151	-7.6	-0.0167	-8.1	-0.0173
5.9	-0.0306	-8.1	-0.0155	-7.6	-0.0167	-8.1	-0.0173
5.9	-0.0306	-8.1	-0.0151	-7.6	-0.0167	-8.1	-0.0173
5.9	-0.0306	-8.1	-0.0151	-7.6	-0.0167	-8.1	-0.0173
5.9	-0.0306	-8.1	-0.0151	-7.6	-0.0167	-8.1	-0.0173
6	-0.0306	-8.1	-0.0151	-7.6	-0.0164	-8.1	-0.0173
6	-0.0306	-8.1	-0.0151	-7.6	-0.0167	-8.1	-0.0173
6	-0.0306	-8.1	-0.0155	-7.6	-0.0167	-8.1	-0.0173
6	-0.031	-8.1	-0.0151	-7.6	-0.0167	-8.1	-0.0173
6	-0.031	-8.1	-0.0155	-7.6	-0.0164	-8.1	-0.0173
6	-0.0306	-8.1	-0.0155	-7.6	-0.0167	-8.1	-0.0173
6	-0.031	-8.1	-0.0151	-7.6	-0.0164	-8.1	-0.0173
6	-0.031	-8.1	-0.0151	-7.6	-0.0164	-8.1	-0.0173
6	-0.031	-8	-0.0151	-7.5	-0.0164	-8.1	-0.0173
6	-0.031	-8	-0.0151	-7.5	-0.0164	-8.1	-0.0173
6	-0.031	-8	-0.0151	-7.5	-0.0164	-8	-0.0173
6	-0.031	-8	-0.0151	-7.5	-0.0164	-8	-0.0173
6	-0.031	-8	-0.0151	-7.5	-0.0164	-8	-0.017
6	-0.031	-8	-0.0155	-7.5	-0.0164	-8	-0.017
6	-0.031	-8	-0.0155	-7.5	-0.0164	-8	-0.0173
6	-0.0313	-8	-0.0151	-7.5	-0.0164	-8	-0.0173
6	-0.0313	-8	-0.0151	-7.5	-0.0161	-8	-0.0173
6	-0.0313	-8	-0.0151	-7.5	-0.0161	-8	-0.017
6.1	-0.0313	-8	-0.0155	-7.5	-0.0164	-8	-0.0173
6.1	-0.0313	-8	-0.0151	-7.5	-0.0161	-8	-0.0173
6.1	-0.0316	-8	-0.0151	-7.5	-0.0161	-8	-0.0173
6.1	-0.0316	-8	-0.0151	-7.5	-0.0161	-8	-0.0173
6.1	-0.0316	-8	-0.0151	-7.5	-0.0161	-8	-0.0173
6.1	-0.0316	-8	-0.0151	-7.5	-0.0161	-8	-0.0173
6.1	-0.0316	-8	-0.0151	-7.5	-0.0161	-8	-0.0173
6.1	-0.0316	-8	-0.0155	-7.5	-0.0161	-8	-0.0173
6.1	-0.0316	-7.9	-0.0151	-7.4	-0.0161	-8	-0.0176
6.1	-0.0316	-7.9	-0.0155	-7.4	-0.0161	-8	-0.0173
6.1	-0.0319	-7.9	-0.0151	-7.4	-0.0161	-7.9	-0.0176
6.1	-0.0319	-7.9	-0.0151	-7.4	-0.0161	-7.9	-0.0176
6.1	-0.0319	-7.9	-0.0155	-7.4	-0.0161	-7.9	-0.0176
6.1	-0.0319	-7.9	-0.0151	-7.4	-0.0161	-7.9	-0.0176
6.1	-0.0322	-7.9	-0.0151	-7.4	-0.0158	-7.9	-0.0176
6.1	-0.0322	-7.9	-0.0155	-7.4	-0.0161	-7.9	-0.0176
6.1	-0.0325	-7.9	-0.0151	-7.4	-0.0161	-7.9	-0.0176
6.1	-0.0325	-7.9	-0.0151	-7.4	-0.0161	-7.9	-0.0176
6.2	-0.0325	-7.9	-0.0151	-7.4	-0.0158	-7.9	-0.0173
6.2	-0.0325	-7.9	-0.0155	-7.4	-0.0158	-7.9	-0.0176
6.2	-0.0328	-7.9	-0.0151	-7.4	-0.0161	-7.9	-0.0173
6.2	-0.0328	-7.9	-0.0155	-7.4	-0.0158	-7.9	-0.0176
6.2	-0.0331	-7.9	-0.0151	-7.4	-0.0161	-7.9	-0.0176
6.2	-0.0331	-7.9	-0.0151	-7.4	-0.0158	-7.9	-0.0173
6.2	-0.0334	-7.9	-0.0151	-7.4	-0.0158	-7.9	-0.0173
6.2	-0.0334	-7.9	-0.0151	-7.4	-0.0158	-7.9	-0.0173
6.2	-0.0337	-7.8	-0.0151	-7.3	-0.0158	-7.9	-0.0173
6.2	-0.0341	-7.8	-0.0151	-7.3	-0.0158	-7.9	-0.0173
6.2	-0.0344	-7.8	-0.0151	-7.3	-0.0158	-7.8	-0.0173
6.2	-0.0347	-7.8	-0.0151	-7.3	-0.0158	-7.8	-0.0173
6.2	-0.035	-7.8	-0.0155	-7.3	-0.0158	-7.8	-0.0173
6.2	-0.035	-7.8	-0.0155	-7.3	-0.0158	-7.8	-0.0173
6.2	-0.0353	-7.8	-0.0151	-7.3	-0.0158	-7.8	-0.0173
6.2	-0.0356	-7.8	-0.0155	-7.3	-0.0158	-7.8	-0.0173
6.2	-0.0359	-7.8	-0.0155	-7.3	-0.0158	-7.8	-0.0173
6.2	-0.0359	-7.8	-0.0155	-7.3	-0.0158	-7.8	-0.0173
6.3	-0.0365	-7.8	-0.0151	-7.3	-0.0158	-7.8	-0.0173
6.3	-0.0365	-7.8	-0.0151	-7.3	-0.0158	-7.8	-0.0173
6.3	-0.0368	-7.8	-0.0155	-7.3	-0.0158	-7.8	-0.0173
6.3	-0.0375	-7.8	-0.0151	-7.3	-0.0158	-7.8	-0.0173
6.3	-0.0378	-7.8	-0.0151	-7.3	-0.0158	-7.8	-0.0173
6.3	-0.0378	-7.8	-0.0155	-7.3	-0.0158	-7.8	-0.0173
6.3	-0.0381	-7.8	-0.0155	-7.3	-0.0158	-7.8	-0.0173
6.3	-0.0384	-7.8	-0.0151	-7.3	-0.0158	-7.8	-0.0173
6.3	-0.0384	-7.8	-0.0151	-7.3	-0.0158	-7.8	-0.0173
6.3	-0.0387	-7.7	-0.0155	-7.2	-0.0158	-7.8	-0.0173
6.3	-0.039	-7.7	-0.0151	-7.2	-0.0158	-7.7	-0.0173
6.3	-0.0393	-7.7	-0.0155	-7.2	-0.0155	-7.7	-0.0173
6.3	-0.0393	-7.7	-0.0151	-7.2	-0.0155	-7.7	-0.0173
6.3	-0.0393	-7.7	-0.0155	-7.2	-0.0155	-7.7	-0.0173
6.3	-0.0399	-7.7	-0.0151	-7.2	-0.0155	-7.7	-0.0173
6.3	-0.0399	-7.7	-0.0155	-7.2	-0.0155	-7.7	-0.0173
6.3	-0.0399	-7.7	-0.0155	-7.2	-0.0155	-7.7	-0.0173
6.3	-0.0403	-7.7	-0.0151	-7.2	-0.0155	-7.7	-0.0173
6.4	-0.0406	-7.7	-0.0151	-7.2	-0.0158	-7.7	-0.0173
6.4	-0.0406	-7.7	-0.0155	-7.2	-0.0155	-7.7	-0.0173
6.4	-0.0406	-7.7	-0.0151	-7.2	-0.0155	-7.7	-0.0173
6.4	-0.0409	-7.7	-0.0151	-7.2	-0.0155	-7.7	-0.0173
6.4	-0.0412	-7.7	-0.0151	-7.2	-0.0155	-7.7	-0.0173
6.4	-0.0412	-7.7	-0.0155	-7.2	-0.0155	-7.7	-0.017
6.4	-0.0415	-7.7	-0.0151	-7.2	-0.0155	-7.7	-0.0173
6.4	-0.0415	-7.7	-0.0151	-7.2	-0.0155	-7.7	-0.0173
6.4	-0.0418	-7.7	-0.0151	-7.2	-0.0155	-7.7	-0.0173
6.4	-0.0418	-7.6	-0.0155	-7.1	-0.0155	-7.7	-0.0173
6.4	-0.0421	-7.6	-0.0155	-7.1	-0.0155	-7.6	-0.017
6.4	-0.0421	-7.6	-0.0151	-7.1	-0.0155	-7.6	-0.0173
6.4	-0.0424	-7.6	-0.0151	-7.1	-0.0155	-7.6	-0.017
6.4	-0.0424	-7.6	-0.0151	-7.1	-0.0155	-7.6	-0.0173
6.4	-0.0424	-7.6	-0.0151	-7.1	-0.0155	-7.6	-0.017
6.4	-0.0427	-7.6	-0.0151	-7.1	-0.0155	-7.6	-0.017
6.4	-0.0424	-7.6	-0.0151	-7.1	-0.0155	-7.6	-0.0173
6.4	-0.0427	-7.6	-0.0151	-7.1	-0.0155	-7.6	-0.017
6.5	-0.0427	-7.6	-0.0151	-7.1	-0.0155	-7.6	-0.0173
6.5	-0.0424	-7.6	-0.0151	-7.1	-0.0155	-7.6	-0.0173
6.5	-0.0427	-7.6	-0.0151	-7.1	-0.0155	-7.6	-0.017
6.5	-0.0424	-7.6	-0.0151	-7.1	-0.0155	-7.6	-0.017
6.5	-0.0424	-7.6	-0.0155	-7.1	-0.0155	-7.6	-0.017
6.5	-0.0424	-7.6	-0.0151	-7.1	-0.0155	-7.6	-0.017
6.5	-0.0424	-7.6	-0.0151	-7.1	-0.0155	-7.6	-0.017
6.5	-0.0424	-7.6	-0.0155	-7.1	-0.0155	-7.6	-0.017
6.5	-0.0424	-7.5	-0.0155	-7	-0.0155	-7.6	-0.017
6.5	-0.0424	-7.5	-0.0151	-7	-0.0155	-7.6	-0.017
6.5	-0.0058	-7.5	-0.0151	-7	-0.0155	-7.5	-0.017
6.5	-0.0037	-7.5	-0.0155	-7	-0.0155	-7.5	-0.017
6.5	-0.0034	-7.5	-0.0155	-7	-0.0155	-7.5	-0.017
6.5	-0.0031	-7.5	-0.0151	-7	-0.0155	-7.5	-0.017
6.5	-0.0031	-7.5	-0.0151	-7	-0.0155	-7.5	-0.017
6.5	-0.0031	-7.5	-0.0151	-7	-0.0155	-7.5	-0.017
6.5	-0.0031	-7.5	-0.0151	-7	-0.0151	-7.5	-0.017
6.5	-0.0031	-7.5	-0.0151	-7	-0.0155	-7.5	-0.017
6.5	-0.0027	-7.5	-0.0151	-7	-0.0151	-7.5	-0.017
6.6	-0.0031	-7.5	-0.0155	-7	-0.0151	-7.5	-0.017
6.6	-0.0027	-7.5	-0.0155	-7	-0.0155	-7.5	-0.0173
6.6	-0.0027	-7.5	-0.0151	-7	-0.0155	-7.5	-0.017
6.6	-0.0027	-7.5	-0.0151	-7	-0.0155	-7.5	-0.017
6.6	-0.0027	-7.5	-0.0151	-7	-0.0151	-7.5	-0.017
6.6	-0.0027	-7.5	-0.0151	-7	-0.0151	-7.5	-0.017
6.6	-0.0027	-7.5	-0.0151	-7	-0.0155	-7.5	-0.017
6.6	0.0403	-7.4	-0.0151	-6.9	-0.0151	-7.5	-0.017
6.6	0.0409	-7.4	-0.0151	-6.9	-0.0151	-7.5	-0.017
6.6	0.0406	-7.4	-0.0151	-6.9	-0.0151	-7.4	-0.017
6.6	0.0403	-7.4	-0.0151	-6.9	-0.0151	-7.4	-0.017
6.6	0.0399	-7.4	-0.0151	-6.9	-0.0151	-7.4	-0.017
6.6	0.0393	-7.4	-0.0151	-6.9	-0.0151	-7.4	-0.017
6.6	0.039	-7.4	-0.0151	-6.9	-0.0151	-7.4	-0.017
6.6	0.0387	-7.4	-0.0151	-6.9	-0.0151	-7.4	-0.017
6.6	0.0384	-7.4	-0.0151	-6.9	-0.0151	-7.4	-0.017
6.6	0.0381	-7.4	-0.0151	-6.9	-0.0151	-7.4	-0.017
6.6	0.0378	-7.4	-0.0151	-6.9	-0.0151	-7.4	-0.017
6.6	0.0372	-7.4	-0.0155	-6.9	-0.0151	-7.4	-0.017
6.7	0.0368	-7.4	-0.0151	-6.9	-0.0151	-7.4	-0.017
6.7	0.0362	-7.4	-0.0155	-6.9	-0.0151	-7.4	-0.017
6.7	0.0362	-7.4	-0.0151	-6.9	-0.0151	-7.4	-0.017
6.7	0.0359	-7.4	-0.0151	-6.9	-0.0151	-7.4	-0.017
6.7	0.0356	-7.4	-0.0151	-6.9	-0.0151	-7.4	-0.017
6.7	0.0353	-7.4	-0.0151	-6.9	-0.0151	-7.4	-0.017
6.7	0.035	-7.3	-0.0151	-6.8	-0.0151	-7.4	-0.017
6.7	0.0347	-7.3	-0.0151	-6.8	-0.0151	-7.4	-0.017
6.7	0.0344	-7.3	-0.0151	-6.8	-0.0151	-7.3	-0.017
6.7	0.0344	-7.3	-0.0151	-6.8	-0.0151	-7.3	-0.017
6.7	0.0341	-7.3	-0.0155	-6.8	-0.0151	-7.3	-0.017
6.7	0.0337	-7.3	-0.0151	-6.8	-0.0151	-7.3	-0.017
6.7	0.0337	-7.3	-0.0151	-6.8	-0.0151	-7.3	-0.017
6.7	0.0334	-7.3	-0.0151	-6.8	-0.0151	-7.3	-0.017
6.7	0.0331	-7.3	-0.0151	-6.8	-0.0151	-7.3	-0.017
6.7	0.0331	-7.3	-0.0151	-6.8	-0.0151	-7.3	-0.017
6.7	0.0331	-7.3	-0.0151	-6.8	-0.0151	-7.3	-0.017
6.7	0.0328	-7.3	-0.0151	-6.8	-0.0151	-7.3	-0.017
6.8	0.0325	-7.3	-0.0151	-6.8	-0.0151	-7.3	-0.017
6.8	0.0325	-7.3	-0.0151	-6.8	-0.0151	-7.3	-0.017
6.8	0.0322	-7.3	-0.0151	-6.8	-0.0151	-7.3	-0.017
6.8	0.0322	-7.3	-0.0151	-6.8	-0.0151	-7.3	-0.017
6.8	0.0319	-7.3	-0.0151	-6.8	-0.0151	-7.3	-0.017
6.8	0.0319	-7.3	-0.0151	-6.8	-0.0151	-7.3	-0.017
6.8	0.0319	-7.3	-0.0151	-6.8	-0.0148	-7.3	-0.017
6.8	0.0316	-7.2	-0.0151	-6.7	-0.0151	-7.3	-0.017
6.8	0.0316	-7.2	-0.0151	-6.7	-0.0151	-7.2	-0.017
6.8	0.0313	-7.2	-0.0151	-6.7	-0.0151	-7.2	-0.017
6.8	0.0313	-7.2	-0.0151	-6.7	-0.0151	-7.2	-0.017
6.8	0.031	-7.2	-0.0151	-6.7	-0.0155	-7.2	-0.017
6.8	0.0306	-7.2	-0.0155	-6.7	-0.0155	-7.2	-0.017
6.8	0.0306	-7.2	-0.0151	-6.7	-0.0155	-7.2	-0.017
6.8	0.0303	-7.2	-0.0151	-6.7	-0.0155	-7.2	-0.017
6.8	0.03	-7.2	-0.0151	-6.7	-0.0158	-7.2	-0.017
6.8	0.0294	-7.2	-0.0151	-6.7	-0.0158	-7.2	-0.017
6.8	0.0294	-7.2	-0.0151	-6.7	-0.0158	-7.2	-0.017
6.9	0.0291	-7.2	-0.0151	-6.7	-0.0158	-7.2	-0.017
6.9	0.0288	-7.2	-0.0151	-6.7	-0.0161	-7.2	-0.017
6.9	0.0288	-7.2	-0.0151	-6.7	-0.0161	-7.2	-0.017
6.9	0.0288	-7.2	-0.0151	-6.7	-0.0164	-7.2	-0.017
6.9	0.0282	-7.2	-0.0151	-6.7	-0.0164	-7.2	-0.017
6.9	0.0282	-7.2	-0.0151	-6.7	-0.0164	-7.2	-0.017
6.9	0.0282	-7.2	-0.0151	-6.7	-0.0164	-7.2	-0.017
6.9	0.0279	-7.1	-0.0151	-6.6	-0.0164	-7.2	-0.017
6.9	0.0279	-7.1	-0.0151	-6.6	-0.0164	-7.1	-0.017
6.9	0.0279	-7.1	-0.0151	-6.6	-0.0167	-7.1	-0.017
6.9	0.0275	-7.1	-0.0151	-6.6	-0.0164	-7.1	-0.017
6.9	0.0275	-7.1	-0.0151	-6.6	-0.0167	-7.1	-0.017
6.9	0.0275	-7.1	-0.0151	-6.6	-0.0164	-7.1	-0.017
6.9	0.0275	-7.1	-0.0151	-6.6	-0.0167	-7.1	-0.017
6.9	0.0275	-7.1	-0.0151	-6.6	-0.0167	-7.1	-0.017
6.9	0.0275	-7.1	-0.0151	-6.6	-0.0167	-7.1	-0.017
6.9	0.0275	-7.1	-0.0151	-6.6	-0.0164	-7.1	-0.017
6.9	0.0275	-7.1	-0.0151	-6.6	-0.0167	-7.1	-0.017
7	0.0279	-7.1	-0.0151	-6.6	-0.0164	-7.1	-0.017
7	0.0279	-7.1	-0.0151	-6.6	-0.0167	-7.1	-0.017
7	0.0279	-7.1	-0.0151	-6.6	-0.0164	-7.1	-0.017
7	0.0279	-7.1	-0.0151	-6.6	-0.0164	-7.1	-0.017
7	0.0279	-7.1	-0.0151	-6.6	-0.0164	-7.1	-0.017
7	0.0279	-7.1	-0.0151	-6.6	-0.0164	-7.1	-0.017
7	0.0279	-7	-0.0155	-6.5	-0.0164	-7.1	-0.017
7	0.0279	-7	-0.0151	-6.5	-0.0164	-7.1	-0.017
7	0.0279	-7	-0.0151	-6.5	-0.0164	-7	-0.017
7	0.0282	-7	-0.0151	-6.5	-0.0164	-7	-0.017
7	0.0282	-7	-0.0155	-6.5	-0.0164	-7	-0.017
7	0.0282	-7	-0.0151	-6.5	-0.0164	-7	-0.017
7	0.0282	-7	-0.0151	-6.5	-0.0164	-7	-0.017
7	0.0279	-7	-0.0151	-6.5	-0.0161	-7	-0.017
7	0.0282	-7	-0.0151	-6.5	-0.0164	-7	-0.017
7	0.0282	-7	-0.0151	-6.5	-0.0161	-7	-0.017
7	0.0282	-7	-0.0151	-6.5	-0.0161	-7	-0.017
7	0.0282	-7	-0.0151	-6.5	-0.0161	-7	-0.017
7.1	0.0282	-7	-0.0151	-6.5	-0.0164	-7	-0.017
7.1	0.0282	-7	-0.0151	-6.5	-0.0161	-7	-0.017
7.1	0.0282	-7	-0.0151	-6.5	-0.0161	-7	-0.0167
7.1	0.0282	-7	-0.0151	-6.5	-0.0161	-7	-0.017
7.1	0.0282	-7	-0.0151	-6.5	-0.0161	-7	-0.017
7.1	0.0282	-7	-0.0151	-6.5	-0.0161	-7	-0.017
7.1	0.0285	-6.9	-0.0151	-6.4	-0.0161	-7	-0.0167
7.1	0.0282	-6.9	-0.0151	-6.4	-0.0161	-7	-0.017
7.1	0.0285	-6.9	-0.0151	-6.4	-0.0161	-6.9	-0.0167
7.1	0.0285	-6.9	-0.0151	-6.4	-0.0161	-6.9	-0.017
7.1	0.0285	-6.9	-0.0151	-6.4	-0.0161	-6.9	-0.0167
7.1	0.0285	-6.9	-0.0151	-6.4	-0.0161	-6.9	-0.017
7.1	0.0285	-6.9	-0.0151	-6.4	-0.0158	-6.9	-0.017
7.1	0.0285	-6.9	-0.0151	-6.4	-0.0158	-6.9	-0.017
7.1	0.0285	-6.9	-0.0151	-6.4	-0.0161	-6.9	-0.0167
7.1	0.0288	-6.9	-0.0151	-6.4	-0.0158	-6.9	-0.017
7.1	0.0288	-6.9	-0.0151	-6.4	-0.0158	-6.9	-0.0167
7.1	0.0288	-6.9	-0.0151	-6.4	-0.0158	-6.9	-0.0167
7.2	0.0291	-6.9	-0.0151	-6.4	-0.0158	-6.9	-0.0167
7.2	0.0288	-6.9	-0.0151	-6.4	-0.0158	-6.9	-0.0167
7.2	0.0291	-6.9	-0.0151	-6.4	-0.0158	-6.9	-0.0167
7.2	0.0291	-6.9	-0.0151	-6.4	-0.0158	-6.9	-0.0167
7.2	0.0291	-6.9	-0.0151	-6.4	-0.0158	-6.9	-0.0167
7.2	0.0291	-6.9	-0.0151	-6.4	-0.0158	-6.9	-0.0167
7.2	0.0294	-6.8	-0.0151	-6.3	-0.0158	-6.9	-0.0167
7.2	0.0294	-6.8	-0.0151	-6.3	-0.0158	-6.9	-0.0167
7.2	0.0291	-6.8	-0.0151	-6.3	-0.0158	-6.8	-0.0167
7.2	0.0294	-6.8	-0.0151	-6.3	-0.0158	-6.8	-0.017
7.2	0.0294	-6.8	-0.0151	-6.3	-0.0158	-6.8	-0.0167
7.2	0.0294	-6.8	-0.0151	-6.3	-0.0158	-6.8	-0.0167
7.2	0.03	-6.8	-0.0151	-6.3	-0.0158	-6.8	-0.0167
7.2	0.03	-6.8	-0.0151	-6.3	-0.0158	-6.8	-0.0167
7.2	0.03	-6.8	-0.0151	-6.3	-0.0155	-6.8	-0.0167
7.2	0.03	-6.8	-0.0151	-6.3	-0.0158	-6.8	-0.0167
7.2	0.0303	-6.8	-0.0151	-6.3	-0.0158	-6.8	-0.0167
7.2	0.0303	-6.8	-0.0151	-6.3	-0.0158	-6.8	-0.0167
7.3	0.0306	-6.8	-0.0151	-6.3	-0.0158	-6.8	-0.0167
7.3	0.0306	-6.8	-0.0151	-6.3	-0.0155	-6.8	-0.0167
7.3	0.0306	-6.8	-0.0151	-6.3	-0.0155	-6.8	-0.0167
7.3	0.031	-6.8	-0.0151	-6.3	-0.0155	-6.8	-0.0167
7.3	0.031	-6.8	-0.0151	-6.3	-0.0155	-6.8	-0.0167
7.3	0.031	-6.8	-0.0151	-6.3	-0.0155	-6.8	-0.0167
7.3	0.031	-6.8	-0.0151	-6.3	-0.0155	-6.8	-0.0167
7.3	0.0313	-6.7	-0.0151	-6.2	-0.0155	-6.8	-0.0167
7.3	0.0313	-6.7	-0.0151	-6.2	-0.0155	-6.7	-0.0167
7.3	0.0316	-6.7	-0.0151	-6.2	-0.0155	-6.7	-0.0167
7.3	0.0319	-6.7	-0.0151	-6.2	-0.0155	-6.7	-0.017
7.3	0.0319	-6.7	-0.0151	-6.2	-0.0155	-6.7	-0.0167
7.3	0.0319	-6.7	-0.0151	-6.2	-0.0155	-6.7	-0.0167
7.3	0.0322	-6.7	-0.0151	-6.2	-0.0155	-6.7	-0.017
7.3	0.0322	-6.7	-0.0151	-6.2	-0.0155	-6.7	-0.0167
7.3	0.0325	-6.7	-0.0151	-6.2	-0.0155	-6.7	-0.0167
7.3	0.0328	-6.7	-0.0151	-6.2	-0.0155	-6.7	-0.017
7.3	0.0328	-6.7	-0.0151	-6.2	-0.0155	-6.7	-0.0167
7.4	0.0328	-6.7	-0.0151	-6.2	-0.0155	-6.7	-0.0167
7.4	0.0331	-6.7	-0.0151	-6.2	-0.0155	-6.7	-0.0167
7.4	0.0331	-6.7	-0.0151	-6.2	-0.0155	-6.7	-0.0167
7.4	0.0334	-6.7	-0.0151	-6.2	-0.0155	-6.7	-0.0167
7.4	0.0334	-6.7	-0.0151	-6.2	-0.0155	-6.7	-0.0167
7.4	0.0334	-6.7	-0.0151	-6.2	-0.0155	-6.7	-0.017
7.4	0.0337	-6.7	-0.0151	-6.2	-0.0155	-6.7	-0.0167
7.4	0.0341	-6.6	-0.0151	-6.1	-0.0155	-6.7	-0.0167
7.4	0.0341	-6.6	-0.0151	-6.1	-0.0155	-6.6	-0.0167
7.4	0.0344	-6.6	-0.0151	-6.1	-0.0155	-6.6	-0.0167
7.4	0.0347	-6.6	-0.0151	-6.1	-0.0155	-6.6	-0.017
7.4	0.0347	-6.6	-0.0151	-6.1	-0.0155	-6.6	-0.0167
7.4	0.035	-6.6	-0.0151	-6.1	-0.0155	-6.6	-0.017
7.4	0.0353	-6.6	-0.0151	-6.1	-0.0155	-6.6	-0.0167
7.4	0.0353	-6.6	-0.0151	-6.1	-0.0155	-6.6	-0.0167
7.4	0.0356	-6.6	-0.0151	-6.1	-0.0155	-6.6	-0.0167
7.4	0.0359	-6.6	-0.0151	-6.1	-0.0151	-6.6	-0.0167
7.4	0.0362	-6.6	-0.0151	-6.1	-0.0151	-6.6	-0.0167
7.5	0.0365	-6.6	-0.0151	-6.1	-0.0151	-6.6	-0.0167
7.5	0.0368	-6.6	-0.0151	-6.1	-0.0151	-6.6	-0.0167
7.5	0.0378	-6.6	-0.0151	-6.1	-0.0151	-6.6	-0.0167
7.5	0.0384	-6.6	-0.0151	-6.1	-0.0151	-6.6	-0.0167
7.5	0.0393	-6.6	-0.0151	-6.1	-0.0151	-6.6	-0.0167
7.5	0.0406	-6.6	-0.0151	-6.1	-0.0151	-6.6	-0.0167
7.5	0.0421	-6.5	-0.0151	-6	-0.0151	-6.6	-0.0167
7.5	0.044	-6.5	-0.0151	-6	-0.0151	-6.6	-0.0167
7.5	0.0458	-6.5	-0.0151	-6	-0.0151	-6.5	-0.0167
7.5	0.0471	-6.5	-0.0151	-6	-0.0151	-6.5	-0.0167
7.5	0.0483	-6.5	-0.0151	-6	-0.0151	-6.5	-0.0167
7.5	0.0489	-6.5	-0.0151	-6	-0.0151	-6.5	-0.0167
7.5	0.0492	-6.5	-0.0148	-6	-0.0151	-6.5	-0.0167
7.5	0.0496	-6.5	-0.0151	-6	-0.0151	-6.5	-0.017
7.5	0.0496	-6.5	-0.0151	-6	-0.0151	-6.5	-0.0167
7.5	0.0499	-6.5	-0.0151	-6	-0.0151	-6.5	-0.0167
7.5	0.0502	-6.5	-0.0151	-6	-0.0151	-6.5	-0.017
7.5	0.0502	-6.5	-0.0148	-6	-0.0151	-6.5	-0.0167
7.6	0.0505	-6.5	-0.0151	-6	-0.0151	-6.5	-0.0167
7.6	0.0508	-6.5	-0.0151	-6	-0.0151	-6.5	-0.0167
7.6	0.0508	-6.5	-0.0151	-6	-0.0151	-6.5	-0.0167
7.6	0.0508	-6.5	-0.0151	-6	-0.0151	-6.5	-0.0167
7.6	0.0508	-6.5	-0.0151	-6	-0.0151	-6.5	-0.0167
7.6	0.0508	-6.5	-0.0151	-6	-0.0151	-6.5	-0.0167
7.6	0.0508	-6.4	-0.0151	-5.9	-0.0151	-6.5	-0.0167
7.6	0.0508	-6.4	-0.0151	-5.9	-0.0151	-6.5	-0.0167
7.6	0.0034	-6.4	-0.0151	-5.9	-0.0151	-6.4	-0.0167
7.6	-0.0018	-6.4	-0.0151	-5.9	-0.0151	-6.4	-0.0167
7.6	-0.0021	-6.4	-0.0151	-5.9	-0.0151	-6.4	-0.0167
7.6	-0.0024	-6.4	-0.0151	-5.9	-0.0151	-6.4	-0.0167
7.6	-0.0024	-6.4	-0.0151	-5.9	-0.0151	-6.4	-0.0167
7.6	-0.0024	-6.4	-0.0151	-5.9	-0.0151	-6.4	-0.0167
7.6	-0.0024	-6.4	-0.0148	-5.9	-0.0151	-6.4	-0.0167
7.6	-0.0024	-6.4	-0.0151	-5.9	-0.0151	-6.4	-0.0167
7.6	-0.0024	-6.4	-0.0151	-5.9	-0.0151	-6.4	-0.0167
7.6	-0.0027	-6.4	-0.0151	-5.9	-0.0151	-6.4	-0.0167
7.6	-0.0024	-6.4	-0.0151	-5.9	-0.0151	-6.4	-0.0167
7.6	-0.0027	-6.4	-0.0151	-5.9	-0.0151	-6.4	-0.0167
7.7	-0.0027	-6.4	-0.0151	-5.9	-0.0151	-6.4	-0.0167
7.7	-0.0027	-6.4	-0.0148	-5.9	-0.0151	-6.4	-0.0167
7.7	-0.0027	-6.4	-0.0151	-5.9	-0.0151	-6.4	-0.0167
7.7	-0.0027	-6.4	-0.0151	-5.9	-0.0151	-6.4	-0.0167
7.7	-0.0548	-6.3	-0.0151	-5.8	-0.0151	-6.4	-0.0167
7.7	-0.0452	-6.3	-0.0151	-5.8	-0.0151	-6.4	-0.0167
7.7	-0.0427	-6.3	-0.0151	-5.8	-0.0151	-6.3	-0.0167
7.7	-0.0421	-6.3	-0.0151	-5.8	-0.0151	-6.3	-0.0167
7.7	-0.0412	-6.3	-0.0151	-5.8	-0.0148	-6.3	-0.0167
7.7	-0.0409	-6.3	-0.0151	-5.8	-0.0151	-6.3	-0.0167
7.7	-0.0406	-6.3	-0.0151	-5.8	-0.0151	-6.3	-0.0164
7.7	-0.0399	-6.3	-0.0151	-5.8	-0.0148	-6.3	-0.0167
7.7	-0.0399	-6.3	-0.0151	-5.8	-0.0148	-6.3	-0.0167
7.7	-0.0393	-6.3	-0.0148	-5.8	-0.0151	-6.3	-0.0167
7.7	-0.039	-6.3	-0.0151	-5.8	-0.0151	-6.3	-0.0167
7.7	-0.0387	-6.3	-0.0151	-5.8	-0.0151	-6.3	-0.0167
7.7	-0.0387	-6.3	-0.0151	-5.8	-0.0151	-6.3	-0.0167
7.7	-0.0381	-6.3	-0.0151	-5.8	-0.0148	-6.3	-0.0167
7.7	-0.0378	-6.3	-0.0151	-5.8	-0.0148	-6.3	-0.0167
7.8	-0.0375	-6.3	-0.0148	-5.8	-0.0148	-6.3	-0.0167
7.8	-0.0368	-6.3	-0.0151	-5.8	-0.0148	-6.3	-0.0167
7.8	-0.0365	-6.3	-0.0151	-5.8	-0.0151	-6.3	-0.0167
7.8	-0.0362	-6.3	-0.0151	-5.8	-0.0151	-6.3	-0.0167
7.8	-0.0359	-6.2	-0.0148	-5.7	-0.0148	-6.3	-0.0167
7.8	-0.0356	-6.2	-0.0151	-5.7	-0.0148	-6.2	-0.0167
7.8	-0.035	-6.2	-0.0148	-5.7	-0.0151	-6.2	-0.0167
7.8	-0.0347	-6.2	-0.0151	-5.7	-0.0151	-6.2	-0.0167
7.8	-0.0347	-6.2	-0.0151	-5.7	-0.0148	-6.2	-0.0167
7.8	-0.0341	-6.2	-0.0148	-5.7	-0.0151	-6.2	-0.0167
7.8	-0.0341	-6.2	-0.0151	-5.7	-0.0151	-6.2	-0.0167
7.8	-0.0337	-6.2	-0.0151	-5.7	-0.0151	-6.2	-0.0167
7.8	-0.0334	-6.2	-0.0151	-5.7	-0.0151	-6.2	-0.0167
7.8	-0.0331	-6.2	-0.0151	-5.7	-0.0151	-6.2	-0.0167
7.8	-0.0331	-6.2	-0.0151	-5.7	-0.0155	-6.2	-0.0167
7.8	-0.0328	-6.2	-0.0151	-5.7	-0.0155	-6.2	-0.0167
7.8	-0.0328	-6.2	-0.0148	-5.7	-0.0155	-6.2	-0.0167
7.8	-0.0325	-6.2	-0.0151	-5.7	-0.0155	-6.2	-0.0167
7.9	-0.0325	-6.2	-0.0151	-5.7	-0.0158	-6.2	-0.0167
7.9	-0.0325	-6.2	-0.0151	-5.7	-0.0158	-6.2	-0.0167
7.9	-0.0322	-6.2	-0.0151	-5.7	-0.0158	-6.2	-0.0167
7.9	-0.0322	-6.2	-0.0151	-5.7	-0.0158	-6.2	-0.0167
7.9	-0.0322	-6.1	-0.0148	-5.6	-0.0161	-6.2	-0.0167
7.9	-0.0322	-6.1	-0.0151	-5.6	-0.0161	-6.1	-0.0167
7.9	-0.0322	-6.1	-0.0148	-5.6	-0.0164	-6.1	-0.0167
7.9	-0.0322	-6.1	-0.0148	-5.6	-0.0161	-6.1	-0.0167
7.9	-0.0322	-6.1	-0.0151	-5.6	-0.0164	-6.1	-0.0167
7.9	-0.0322	-6.1	-0.0151	-5.6	-0.0161	-6.1	-0.0167
7.9	-0.0322	-6.1	-0.0151	-5.6	-0.0164	-6.1	-0.0167
7.9	-0.0322	-6.1	-0.0151	-5.6	-0.0164	-6.1	-0.0167
7.9	-0.0322	-6.1	-0.0151	-5.6	-0.0164	-6.1	-0.0167
7.9	-0.0322	-6.1	-0.0148	-5.6	-0.0167	-6.1	-0.0167
7.9	-0.0319	-6.1	-0.0148	-5.6	-0.0164	-6.1	-0.0167
7.9	-0.0322	-6.1	-0.0151	-5.6	-0.0164	-6.1	-0.0167
7.9	-0.0319	-6.1	-0.0148	-5.6	-0.0164	-6.1	-0.0167
7.9	-0.0319	-6.1	-0.0151	-5.6	-0.0167	-6.1	-0.0167
8	-0.0319	-6.1	-0.0151	-5.6	-0.0164	-6.1	-0.0167
8	-0.0319	-6.1	-0.0151	-5.6	-0.0164	-6.1	-0.0167
8	-0.0319	-6.1	-0.0148	-5.6	-0.0164	-6.1	-0.0167
8	-0.0319	-6	-0.0151	-5.5	-0.0164	-6.1	-0.0167
8	-0.0319	-6	-0.0148	-5.5	-0.0164	-6.1	-0.0167
8	-0.0319	-6	-0.0151	-5.5	-0.0164	-6	-0.0167
8	-0.0316	-6	-0.0151	-5.5	-0.0164	-6	-0.0167
8	-0.0319	-6	-0.0151	-5.5	-0.0164	-6	-0.0167
8	-0.0316	-6	-0.0148	-5.5	-0.0164	-6	-0.0167
8	-0.0316	-6	-0.0151	-5.5	-0.0161	-6	-0.0167
8	-0.0316	-6	-0.0148	-5.5	-0.0164	-6	-0.0167
8	-0.0316	-6	-0.0148	-5.5	-0.0164	-6	-0.0167
8	-0.0316	-6	-0.0148	-5.5	-0.0164	-6	-0.0167
8	-0.0316	-6	-0.0151	-5.5	-0.0164	-6	-0.0164
8	-0.0316	-6	-0.0148	-5.5	-0.0161	-6	-0.0167
8	-0.0313	-6	-0.0151	-5.5	-0.0161	-6	-0.0167
8	-0.0316	-6	-0.0148	-5.5	-0.0161	-6	-0.0167
8	-0.0316	-6	-0.0148	-5.5	-0.0161	-6	-0.0167
8.1	-0.0316	-6	-0.0151	-5.5	-0.0161	-6	-0.0164
8.1	-0.0313	-6	-0.0148	-5.5	-0.0161	-6	-0.0167
8.1	-0.0313	-6	-0.0151	-5.5	-0.0161	-6	-0.0167
8.1	-0.0313	-5.9	-0.0151	-5.4	-0.0161	-6	-0.0167
8.1	-0.0313	-5.9	-0.0148	-5.4	-0.0161	-6	-0.0167
8.1	-0.0313	-5.9	-0.0151	-5.4	-0.0161	-5.9	-0.0167
8.1	-0.0313	-5.9	-0.0151	-5.4	-0.0161	-5.9	-0.0167
8.1	-0.0313	-5.9	-0.0151	-5.4	-0.0158	-5.9	-0.0164
8.1	-0.0313	-5.9	-0.0151	-5.4	-0.0161	-5.9	-0.0167
8.1	-0.0313	-5.9	-0.0148	-5.4	-0.0161	-5.9	-0.0167
8.1	-0.0313	-5.9	-0.0151	-5.4	-0.0158	-5.9	-0.0167
8.1	-0.031	-5.9	-0.0151	-5.4	-0.0158	-5.9	-0.0164
8.1	-0.0313	-5.9	-0.0151	-5.4	-0.0161	-5.9	-0.0167
8.1	-0.0313	-5.9	-0.0148	-5.4	-0.0161	-5.9	-0.0167
8.1	-0.0313	-5.9	-0.0148	-5.4	-0.0158	-5.9	-0.0167
8.1	-0.031	-5.9	-0.0148	-5.4	-0.0158	-5.9	-0.0167
8.1	-0.031	-5.9	-0.0148	-5.4	-0.0158	-5.9	-0.0167
8.1	-0.031	-5.9	-0.0151	-5.4	-0.0158	-5.9	-0.0167
8.2	-0.031	-5.9	-0.0148	-5.4	-0.0158	-5.9	-0.0167
8.2	-0.031	-5.9	-0.0151	-5.4	-0.0158	-5.9	-0.0164
8.2	-0.031	-5.9	-0.0148	-5.4	-0.0158	-5.9	-0.0167
8.2	-0.031	-5.8	-0.0148	-5.3	-0.0158	-5.9	-0.0167
8.2	-0.031	-5.8	-0.0148	-5.3	-0.0158	-5.9	-0.0164
8.2	-0.031	-5.8	-0.0151	-5.3	-0.0158	-5.8	-0.0164
8.2	-0.031	-5.8	-0.0148	-5.3	-0.0158	-5.8	-0.0164
8.2	-0.031	-5.8	-0.0151	-5.3	-0.0158	-5.8	-0.0164
8.2	-0.031	-5.8	-0.0151	-5.3	-0.0158	-5.8	-0.0167
8.2	-0.031	-5.8	-0.0151	-5.3	-0.0158	-5.8	-0.0167
8.2	-0.031	-5.8	-0.0151	-5.3	-0.0158	-5.8	-0.0164
8.2	-0.031	-5.8	-0.0148	-5.3	-0.0158	-5.8	-0.0164
8.2	-0.031	-5.8	-0.0151	-5.3	-0.0158	-5.8	-0.0167
8.2	-0.031	-5.8	-0.0148	-5.3	-0.0155	-5.8	-0.0164
8.2	-0.031	-5.8	-0.0148	-5.3	-0.0158	-5.8	-0.0164
8.2	-0.031	-5.8	-0.0148	-5.3	-0.0158	-5.8	-0.0164
8.2	-0.031	-5.8	-0.0148	-5.3	-0.0155	-5.8	-0.0167
8.2	-0.031	-5.8	-0.0148	-5.3	-0.0155	-5.8	-0.0164
8.3	-0.0313	-5.8	-0.0151	-5.3	-0.0155	-5.8	-0.0164
8.3	-0.031	-5.8	-0.0151	-5.3	-0.0155	-5.8	-0.0164
8.3	-0.031	-5.8	-0.0151	-5.3	-0.0155	-5.8	-0.0164
8.3	-0.0313	-5.8	-0.0151	-5.3	-0.0155	-5.8	-0.0164
8.3	-0.0313	-5.7	-0.0148	-5.2	-0.0155	-5.8	-0.0164
8.3	-0.0313	-5.7	-0.0148	-5.2	-0.0155	-5.7	-0.0164
8.3	-0.0313	-5.7	-0.0148	-5.2	-0.0155	-5.7	-0.0164
8.3	-0.0313	-5.7	-0.0148	-5.2	-0.0155	-5.7	-0.0164
8.3	-0.0316	-5.7	-0.0148	-5.2	-0.0155	-5.7	-0.0164
8.3	-0.0316	-5.7	-0.0151	-5.2	-0.0155	-5.7	-0.0167
8.3	-0.0316	-5.7	-0.0148	-5.2	-0.0155	-5.7	-0.0164
8.3	-0.0316	-5.7	-0.0151	-5.2	-0.0155	-5.7	-0.0164
8.3	-0.0316	-5.7	-0.0148	-5.2	-0.0155	-5.7	-0.0164
8.3	-0.0319	-5.7	-0.0148	-5.2	-0.0155	-5.7	-0.0164
8.3	-0.0319	-5.7	-0.0148	-5.2	-0.0155	-5.7	-0.0164
8.3	-0.0319	-5.7	-0.0151	-5.2	-0.0155	-5.7	-0.0167
8.3	-0.0322	-5.7	-0.0151	-5.2	-0.0155	-5.7	-0.0164
8.3	-0.0322	-5.7	-0.0148	-5.2	-0.0155	-5.7	-0.0164
8.4	-0.0322	-5.7	-0.0151	-5.2	-0.0151	-5.7	-0.0164
8.4	-0.0325	-5.7	-0.0151	-5.2	-0.0155	-5.7	-0.0164
8.4	-0.0325	-5.7	-0.0151	-5.2	-0.0155	-5.7	-0.0164
8.4	-0.0325	-5.7	-0.0151	-5.2	-0.0155	-5.7	-0.0164
8.4	-0.0328	-5.6	-0.0151	-5.1	-0.0155	-5.7	-0.0164
8.4	-0.0328	-5.6	-0.0148	-5.1	-0.0155	-5.6	-0.0164
8.4	-0.0331	-5.6	-0.0148	-5.1	-0.0155	-5.6	-0.0164
8.4	-0.0331	-5.6	-0.0151	-5.1	-0.0151	-5.6	-0.0164
8.4	-0.0334	-5.6	-0.0148	-5.1	-0.0155	-5.6	-0.0164
8.4	-0.0337	-5.6	-0.0151	-5.1	-0.0155	-5.6	-0.0164
8.4	-0.0337	-5.6	-0.0148	-5.1	-0.0151	-5.6	-0.0164
8.4	-0.0341	-5.6	-0.0148	-5.1	-0.0151	-5.6	-0.0164
8.4	-0.0344	-5.6	-0.0151	-5.1	-0.0155	-5.6	-0.0164
8.4	-0.0347	-5.6	-0.0151	-5.1	-0.0155	-5.6	-0.0164
8.4	-0.0347	-5.6	-0.0151	-5.1	-0.0155	-5.6	-0.0164
8.4	-0.035	-5.6	-0.0148	-5.1	-0.0155	-5.6	-0.0164
8.4	-0.0353	-5.6	-0.0151	-5.1	-0.0151	-5.6	-0.0164
8.4	-0.0356	-5.6	-0.0151	-5.1	-0.0155	-5.6	-0.0164
8.5	-0.0359	-5.6	-0.0151	-5.1	-0.0151	-5.6	-0.0164
8.5	-0.0362	-5.6	-0.0151	-5.1	-0.0151	-5.6	-0.0164
8.5	-0.0365	-5.6	-0.0148	-5.1	-0.0151	-5.6	-0.0164
8.5	-0.0368	-5.5	-0.0151	-5	-0.0151	-5.6	-0.0164
8.5	-0.0375	-5.5	-0.0151	-5	-0.0151	-5.6	-0.0164
8.5	-0.0378	-5.5	-0.0151	-5	-0.0151	-5.5	-0.0164
8.5	-0.0378	-5.5	-0.0148	-5	-0.0151	-5.5	-0.0164
8.5	-0.0381	-5.5	-0.0151	-5	-0.0151	-5.5	-0.0164
8.5	-0.0384	-5.5	-0.0148	-5	-0.0151	-5.5	-0.0164
8.5	-0.0384	-5.5	-0.0151	-5	-0.0151	-5.5	-0.0164
8.5	-0.0387	-5.5	-0.0151	-5	-0.0151	-5.5	-0.0164
8.5	-0.039	-5.5	-0.0148	-5	-0.0151	-5.5	-0.0164
8.5	-0.0393	-5.5	-0.0151	-5	-0.0151	-5.5	-0.0164
8.5	-0.0393	-5.5	-0.0151	-5	-0.0151	-5.5	-0.0164
8.5	-0.0396	-5.5	-0.0151	-5	-0.0151	-5.5	-0.0164
8.5	-0.0396	-5.5	-0.0148	-5	-0.0151	-5.5	-0.0164
8.5	-0.0399	-5.5	-0.0151	-5	-0.0151	-5.5	-0.0164
8.5	-0.0399	-5.5	-0.0151	-5	-0.0151	-5.5	-0.0164
8.6	-0.0403	-5.5	-0.0148	-5	-0.0151	-5.5	-0.0164
8.6	-0.0406	-5.5	-0.0151	-5	-0.0151	-5.5	-0.0164
8.6	-0.0406	-5.5	-0.0151	-5	-0.0151	-5.5	-0.0164
8.6	-0.0409	-5.4	-0.0151	-4.9	-0.0151	-5.5	-0.0164
8.6	-0.0412	-5.4	-0.0148	-4.9	-0.0151	-5.5	-0.0164
8.6	-0.0412	-5.4	-0.0151	-4.9	-0.0151	-5.4	-0.0164
8.6	-0.0412	-5.4	-0.0151	-4.9	-0.0151	-5.4	-0.0161
8.6	-0.0412	-5.4	-0.0151	-4.9	-0.0151	-5.4	-0.0164
8.6	-0.0412	-5.4	-0.0151	-4.9	-0.0151	-5.4	-0.0164
8.6	-0.0412	-5.4	-0.0148	-4.9	-0.0151	-5.4	-0.0164
8.6	-0.0412	-5.4	-0.0148	-4.9	-0.0151	-5.4	-0.0164
8.6	-0.0409	-5.4	-0.0151	-4.9	-0.0151	-5.4	-0.0164
8.6	-0.0406	-5.4	-0.0151	-4.9	-0.0151	-5.4	-0.0164
8.6	-0.0406	-5.4	-0.0148	-4.9	-0.0151	-5.4	-0.0164
8.6	-0.0403	-5.4	-0.0151	-4.9	-0.0151	-5.4	-0.0164
8.6	-0.0403	-5.4	-0.0148	-4.9	-0.0148	-5.4	-0.0161
8.6	-0.0399	-5.4	-0.0148	-4.9	-0.0151	-5.4	-0.0161
8.6	-0.0396	-5.4	-0.0151	-4.9	-0.0151	-5.4	-0.0161
8.7	-0.0396	-5.4	-0.0148	-4.9	-0.0148	-5.4	-0.0164
8.7	-0.0393	-5.4	-0.0151	-4.9	-0.0148	-5.4	-0.0164
8.7	-0.0393	-5.4	-0.0151	-4.9	-0.0151	-5.4	-0.0164
8.7	-0.039	-5.3	-0.0151	-4.8	-0.0148	-5.4	-0.0161
8.7	-0.0058	-5.3	-0.0151	-4.8	-0.0151	-5.4	-0.0164
8.7	-0.0034	-5.3	-0.0148	-4.8	-0.0148	-5.3	-0.0161
8.7	-0.0034	-5.3	-0.0148	-4.8	-0.0148	-5.3	-0.0164
8.7	-0.0031	-5.3	-0.0151	-4.8	-0.0151	-5.3	-0.0161
8.7	-0.0031	-5.3	-0.0148	-4.8	-0.0151	-5.3	-0.0161
8.7	-0.0031	-5.3	-0.0148	-4.8	-0.0148	-5.3	-0.0161
8.7	-0.0031	-5.3	-0.0151	-4.8	-0.0148	-5.3	-0.0164
8.7	-0.0027	-5.3	-0.0148	-4.8	-0.0148	-5.3	-0.0161
8.7	-0.0027	-5.3	-0.0151	-4.8	-0.0148	-5.3	-0.0164
8.7	-0.0027	-5.3	-0.0151	-4.8	-0.0148	-5.3	-0.0164
8.7	-0.0027	-5.3	-0.0148	-4.8	-0.0148	-5.3	-0.0161
8.7	-0.0027	-5.3	-0.0151	-4.8	-0.0148	-5.3	-0.0161
8.7	-0.0027	-5.3	-0.0148	-4.8	-0.0148	-5.3	-0.0161
8.7	-0.0027	-5.3	-0.0148	-4.8	-0.0148	-5.3	-0.0164
8.7	-0.0027	-5.3	-0.0148	-4.8	-0.0151	-5.3	-0.0161
8.8	-0.0027	-5.3	-0.0151	-4.8	-0.0148	-5.3	-0.0161
8.8	0.0356	-5.3	-0.0148	-4.8	-0.0148	-5.3	-0.0161
8.8	0.0365	-5.3	-0.0151	-4.8	-0.0148	-5.3	-0.0161
8.8	0.0365	-5.2	-0.0151	-4.7	-0.0148	-5.3	-0.0161
8.8	0.0362	-5.2	-0.0151	-4.7	-0.0148	-5.2	-0.0161
8.8	0.0362	-5.2	-0.0148	-4.7	-0.0148	-5.2	-0.0161
8.8	0.0359	-5.2	-0.0148	-4.7	-0.0148	-5.2	-0.0161
8.8	0.0356	-5.2	-0.0148	-4.7	-0.0148	-5.2	-0.0161
8.8	0.0353	-5.2	-0.0148	-4.7	-0.0148	-5.2	-0.0161
8.8	0.0353	-5.2	-0.0151	-4.7	-0.0148	-5.2	-0.0161
8.8	0.035	-5.2	-0.0151	-4.7	-0.0148	-5.2	-0.0161
8.8	0.035	-5.2	-0.0148	-4.7	-0.0148	-5.2	-0.0161
8.8	0.0347	-5.2	-0.0151	-4.7	-0.0148	-5.2	-0.0161
8.8	0.0347	-5.2	-0.0148	-4.7	-0.0148	-5.2	-0.0164
8.8	0.0344	-5.2	-0.0151	-4.7	-0.0148	-5.2	-0.0164
8.8	0.0341	-5.2	-0.0151	-4.7	-0.0148	-5.2	-0.0164
8.8	0.0341	-5.2	-0.0151	-4.7	-0.0148	-5.2	-0.0164
8.8	0.0337	-5.2	-0.0151	-4.7	-0.0148	-5.2	-0.0167
8.8	0.0337	-5.2	-0.0148	-4.7	-0.0148	-5.2	-0.0167
8.9	0.0334	-5.2	-0.0148	-4.7	-0.0151	-5.2	-0.0167
8.9	0.0334	-5.2	-0.0151	-4.7	-0.0151	-5.2	-0.017
8.9	0.0331	-5.1	-0.0151	-4.6	-0.0151	-5.2	-0.017
8.9	0.0328	-5.1	-0.0151	-4.6	-0.0151	-5.1	-0.017
8.9	0.0328	-5.1	-0.0148	-4.6	-0.0155	-5.1	-0.017
8.9	0.0328	-5.1	-0.0151	-4.6	-0.0155	-5.1	-0.0173
8.9	0.0325	-5.1	-0.0151	-4.6	-0.0155	-5.1	-0.0173
8.9	0.0322	-5.1	-0.0151	-4.6	-0.0155	-5.1	-0.0173
8.9	0.0322	-5.1	-0.0148	-4.6	-0.0158	-5.1	-0.0173
8.9	0.0322	-5.1	-0.0151	-4.6	-0.0158	-5.1	-0.0176
8.9	0.0322	-5.1	-0.0148	-4.6	-0.0161	-5.1	-0.0176
8.9	0.0319	-5.1	-0.0151	-4.6	-0.0161	-5.1	-0.0176
8.9	0.0319	-5.1	-0.0151	-4.6	-0.0161	-5.1	-0.0176
8.9	0.0316	-5.1	-0.0151	-4.6	-0.0161	-5.1	-0.0176
8.9	0.0316	-5.1	-0.0148	-4.6	-0.0164	-5.1	-0.0176
8.9	0.0316	-5.1	-0.0151	-4.6	-0.0161	-5.1	-0.0176
8.9	0.0313	-5.1	-0.0148	-4.6	-0.0164	-5.1	-0.0176
8.9	0.0313	-5.1	-0.0151	-4.6	-0.0164	-5.1	-0.0176
9	0.031	-5.1	-0.0151	-4.6	-0.0164	-5.1	-0.0176
9	0.031	-5	-0.0151	-4.5	-0.0164	-5.1	-0.0176
9	0.031	-5	-0.0151	-4.5	-0.0164	-5.1	-0.0176
9	0.0306	-5	-0.0148	-4.5	-0.0164	-5	-0.0176
9	0.0306	-5	-0.0151	-4.5	-0.0164	-5	-0.0176
9	0.0306	-5	-0.0148	-4.5	-0.0164	-5	-0.0176
9	0.0306	-5	-0.0151	-4.5	-0.0164	-5	-0.0176
9	0.0303	-5	-0.0151	-4.5	-0.0164	-5	-0.0173
9	0.0303	-5	-0.0148	-4.5	-0.0164	-5	-0.0173
9	0.0303	-5	-0.0148	-4.5	-0.0164	-5	-0.0176
9	0.0303	-5	-0.0148	-4.5	-0.0161	-5	-0.0173
9	0.03	-5	-0.0151	-4.5	-0.0161	-5	-0.0173
9	0.03	-5	-0.0151	-4.5	-0.0164	-5	-0.0173
9	0.03	-5	-0.0151	-4.5	-0.0161	-5	-0.0173
9	0.03	-5	-0.0151	-4.5	-0.0161	-5	-0.0173
9	0.03	-5	-0.0148	-4.5	-0.0161	-5	-0.0173
9	0.0294	-5	-0.0151	-4.5	-0.0164	-5	-0.0173
9	0.0294	-5	-0.0148	-4.5	-0.0161	-5	-0.0173
9.1	0.0294	-5	-0.0151	-4.5	-0.0161	-5	-0.0173
9.1	0.0294	-4.9	-0.0151	-4.4	-0.0161	-5	-0.0173
9.1	0.0294	-4.9	-0.0148	-4.4	-0.0161	-5	-0.0173
9.1	0.0294	-4.9	-0.0148	-4.4	-0.0161	-4.9	-0.0173
9.1	0.0294	-4.9	-0.0148	-4.4	-0.0161	-4.9	-0.0173
9.1	0.0294	-4.9	-0.0151	-4.4	-0.0161	-4.9	-0.017
9.1	0.0291	-4.9	-0.0148	-4.4	-0.0161	-4.9	-0.017
9.1	0.0291	-4.9	-0.0148	-4.4	-0.0161	-4.9	-0.017
9.1	0.0291	-4.9	-0.0148	-4.4	-0.0158	-4.9	-0.017
9.1	0.0291	-4.9	-0.0151	-4.4	-0.0158	-4.9	-0.017
9.1	0.0291	-4.9	-0.0151	-4.4	-0.0161	-4.9	-0.017
9.1	0.0291	-4.9	-0.0151	-4.4	-0.0161	-4.9	-0.017
9.1	0.0291	-4.9	-0.0151	-4.4	-0.0158	-4.9	-0.0173
9.1	0.0291	-4.9	-0.0148	-4.4	-0.0158	-4.9	-0.017
9.1	0.0291	-4.9	-0.0151	-4.4	-0.0158	-4.9	-0.017
9.1	0.0291	-4.9	-0.0151	-4.4	-0.0158	-4.9	-0.017
9.1	0.0288	-4.9	-0.0148	-4.4	-0.0158	-4.9	-0.017
9.1	0.0288	-4.9	-0.0151	-4.4	-0.0158	-4.9	-0.017
9.2	0.0288	-4.9	-0.0151	-4.4	-0.0158	-4.9	-0.017
9.2	0.0288	-4.8	-0.0148	-4.3	-0.0158	-4.9	-0.017
9.2	0.0288	-4.8	-0.0148	-4.3	-0.0158	-4.9	-0.017
9.2	0.0288	-4.8	-0.0148	-4.3	-0.0158	-4.8	-0.017
9.2	0.0288	-4.8	-0.0151	-4.3	-0.0158	-4.8	-0.017
9.2	0.0288	-4.8	-0.0148	-4.3	-0.0158	-4.8	-0.017
9.2	0.0288	-4.8	-0.0151	-4.3	-0.0158	-4.8	-0.017
9.2	0.0288	-4.8	-0.0148	-4.3	-0.0158	-4.8	-0.017
9.2	0.0288	-4.8	-0.0151	-4.3	-0.0158	-4.8	-0.017
9.2	0.0288	-4.8	-0.0148	-4.3	-0.0158	-4.8	-0.017
9.2	0.0288	-4.8	-0.0148	-4.3	-0.0158	-4.8	-0.017
9.2	0.0288	-4.8	-0.0151	-4.3	-0.0155	-4.8	-0.017
9.2	0.0288	-4.8	-0.0151	-4.3	-0.0155	-4.8	-0.017
9.2	0.0288	-4.8	-0.0151	-4.3	-0.0158	-4.8	-0.017
9.2	0.0288	-4.8	-0.0151	-4.3	-0.0155	-4.8	-0.017
9.2	0.0288	-4.8	-0.0148	-4.3	-0.0158	-4.8	-0.017
9.2	0.0288	-4.8	-0.0151	-4.3	-0.0155	-4.8	-0.017
9.2	0.0288	-4.8	-0.0151	-4.3	-0.0155	-4.8	-0.017
9.3	0.0288	-4.8	-0.0151	-4.3	-0.0155	-4.8	-0.017
9.3	0.0288	-4.8	-0.0151	-4.3	-0.0155	-4.8	-0.017
9.3	0.0288	-4.7	-0.0148	-4.2	-0.0155	-4.8	-0.017
9.3	0.0288	-4.7	-0.0151	-4.2	-0.0155	-4.7	-0.017
9.3	0.0288	-4.7	-0.0151	-4.2	-0.0155	-4.7	-0.017
9.3	0.0288	-4.7	-0.0151	-4.2	-0.0155	-4.7	-0.017
9.3	0.0288	-4.7	-0.0151	-4.2	-0.0155	-4.7	-0.0167
9.3	0.0288	-4.7	-0.0148	-4.2	-0.0155	-4.7	-0.0167
9.3	0.0288	-4.7	-0.0151	-4.2	-0.0155	-4.7	-0.0167
9.3	0.0288	-4.7	-0.0151	-4.2	-0.0155	-4.7	-0.017
9.3	0.0288	-4.7	-0.0151	-4.2	-0.0155	-4.7	-0.0167
9.3	0.0291	-4.7	-0.0151	-4.2	-0.0155	-4.7	-0.0167
9.3	0.0291	-4.7	-0.0148	-4.2	-0.0155	-4.7	-0.0167
9.3	0.0291	-4.7	-0.0151	-4.2	-0.0155	-4.7	-0.0167
9.3	0.0291	-4.7	-0.0148	-4.2	-0.0155	-4.7	-0.0167
9.3	0.0291	-4.7	-0.0151	-4.2	-0.0155	-4.7	-0.0167
9.3	0.0291	-4.7	-0.0148	-4.2	-0.0155	-4.7	-0.0167
9.3	0.0294	-4.7	-0.0151	-4.2	-0.0155	-4.7	-0.0167
9.4	0.0294	-4.7	-0.0148	-4.2	-0.0155	-4.7	-0.0167
9.4	0.0294	-4.7	-0.0151	-4.2	-0.0155	-4.7	-0.0167
9.4	0.0294	-4.6	-0.0151	-4.1	-0.0155	-4.7	-0.0167
9.4	0.0294	-4.6	-0.0148	-4.1	-0.0155	-4.6	-0.0167
9.4	0.0294	-4.6	-0.0148	-4.1	-0.0155	-4.6	-0.0167
9.4	0.03	-4.6	-0.0151	-4.1	-0.0151	-4.6	-0.0167
9.4	0.0294	-4.6	-0.0148	-4.1	-0.0151	-4.6	-0.0167
9.4	0.03	-4.6	-0.0151	-4.1	-0.0155	-4.6	-0.0164
9.4	0.0294	-4.6	-0.0151	-4.1	-0.0155	-4.6	-0.0164
9.4	0.0294	-4.6	-0.0151	-4.1	-0.0151	-4.6	-0.0167
9.4	0.0294	-4.6	-0.0151	-4.1	-0.0151	-4.6	-0.0167
9.4	0.0294	-4.6	-0.0148	-4.1	-0.0155	-4.6	-0.0167
9.4	0.0294	-4.6	-0.0151	-4.1	-0.0155	-4.6	-0.0167
9.4	0.0291	-4.6	-0.0148	-4.1	-0.0155	-4.6	-0.0164
9.4	0.0291	-4.6	-0.0151	-4.1	-0.0151	-4.6	-0.0164
9.4	0.0291	-4.6	-0.0148	-4.1	-0.0151	-4.6	-0.0167
9.4	0.0291	-4.6	-0.0151	-4.1	-0.0151	-4.6	-0.0167
9.4	0.0291	-4.6	-0.0148	-4.1	-0.0151	-4.6	-0.0164
9.5	0.0291	-4.6	-0.0151	-4.1	-0.0151	-4.6	-0.0164
9.5	0.0291	-4.5	-0.0151	-4	-0.0151	-4.6	-0.0164
9.5	0.0291	-4.5	-0.0148	-4	-0.0151	-4.6	-0.0164
9.5	0.0291	-4.5	-0.0151	-4	-0.0151	-4.5	-0.0167
9.5	0.0291	-4.5	-0.0148	-4	-0.0151	-4.5	-0.0164
9.5	0.0288	-4.5	-0.0148	-4	-0.0151	-4.5	-0.0164
9.5	0.0291	-4.5	-0.0148	-4	-0.0151	-4.5	-0.0164
9.5	0.0291	-4.5	-0.0148	-4	-0.0151	-4.5	-0.0164
9.5	0.0291	-4.5	-0.0148	-4	-0.0151	-4.5	-0.0164
9.5	0.0294	-4.5	-0.0148	-4	-0.0151	-4.5	-0.0164
9.5	0.0294	-4.5	-0.0148	-4	-0.0151	-4.5	-0.0164
9.5	0.0294	-4.5	-0.0151	-4	-0.0151	-4.5	-0.0164
9.5	0.03	-4.5	-0.0148	-4	-0.0151	-4.5	-0.0164
9.5	0.03	-4.5	-0.0151	-4	-0.0151	-4.5	-0.0164
9.5	0.0303	-4.5	-0.0148	-4	-0.0151	-4.5	-0.0164
9.5	0.0303	-4.5	-0.0151	-4	-0.0151	-4.5	-0.0164
9.5	0.0306	-4.5	-0.0151	-4	-0.0151	-4.5	-0.0164
9.5	0.031	-4.5	-0.0148	-4	-0.0151	-4.5	-0.0164
9.6	0.0313	-4.5	-0.0148	-4	-0.0151	-4.5	-0.0164
9.6	0.0313	-4.4	-0.0148	-3.9	-0.0151	-4.5	-0.0164
9.6	0.0316	-4.4	-0.0151	-3.9	-0.0151	-4.5	-0.0164
9.6	0.0319	-4.4	-0.0148	-3.9	-0.0151	-4.4	-0.0164
9.6	0.0322	-4.4	-0.0151	-3.9	-0.0151	-4.4	-0.0164
9.6	0.0325	-4.4	-0.0148	-3.9	-0.0151	-4.4	-0.0164
9.6	0.0325	-4.4	-0.0151	-3.9	-0.0151	-4.4	-0.0164
9.6	0.0328	-4.4	-0.0151	-3.9	-0.0151	-4.4	-0.0164
9.6	0.0331	-4.4	-0.0148	-3.9	-0.0151	-4.4	-0.0164
9.6	0.0334	-4.4	-0.0148	-3.9	-0.0151	-4.4	-0.0164
9.6	0.0337	-4.4	-0.0151	-3.9	-0.0151	-4.4	-0.0164
9.6	0.0341	-4.4	-0.0148	-3.9	-0.0148	-4.4	-0.0164
9.6	0.0341	-4.4	-0.0148	-3.9	-0.0151	-4.4	-0.0164
9.6	0.0344	-4.4	-0.0151	-3.9	-0.0151	-4.4	-0.0164
9.6	0.0347	-4.4	-0.0151	-3.9	-0.0148	-4.4	-0.0164
9.6	0.035	-4.4	-0.0148	-3.9	-0.0151	-4.4	-0.0164
9.6	0.0353	-4.4	-0.0151	-3.9	-0.0151	-4.4	-0.0164
9.6	0.0359	-4.4	-0.0151	-3.9	-0.0148	-4.4	-0.0164
9.7	0.0362	-4.4	-0.0151	-3.9	-0.0151	-4.4	-0.0164
9.7	0.0368	-4.3	-0.0148	-3.8	-0.0148	-4.4	-0.0161
9.7	0.0378	-4.3	-0.0151	-3.8	-0.0148	-4.4	-0.0164
9.7	0.039	-4.3	-0.0148	-3.8	-0.0148	-4.3	-0.0164
9.7	0.0406	-4.3	-0.0151	-3.8	-0.0151	-4.3	-0.0161
9.7	0.0421	-4.3	-0.0148	-3.8	-0.0148	-4.3	-0.0161
9.7	0.0437	-4.3	-0.0151	-3.8	-0.0148	-4.3	-0.0161
9.7	0.0452	-4.3	-0.0151	-3.8	-0.0148	-4.3	-0.0164
9.7	0.0468	-4.3	-0.0151	-3.8	-0.0151	-4.3	-0.0164
9.7	0.0474	-4.3	-0.0148	-3.8	-0.0151	-4.3	-0.0164
9.7	0.048	-4.3	-0.0148	-3.8	-0.0151	-4.3	-0.0164
9.7	0.0483	-4.3	-0.0151	-3.8	-0.0148	-4.3	-0.0161
9.7	0.0486	-4.3	-0.0151	-3.8	-0.0148	-4.3	-0.0161
9.7	0.0489	-4.3	-0.0151	-3.8	-0.0148	-4.3	-0.0164
9.7	0.0489	-4.3	-0.0151	-3.8	-0.0148	-4.3	-0.0161
9.7	0.0489	-4.3	-0.0151	-3.8	-0.0148	-4.3	-0.0164
9.7	0.0492	-4.3	-0.0148	-3.8	-0.0148	-4.3	-0.0161
9.7	0.0489	-4.3	-0.0151	-3.8	-0.0148	-4.3	-0.0161
9.8	0.0492	-4.3	-0.0148	-3.8	-0.0148	-4.3	-0.0164
9.8	0.0492	-4.3	-0.0151	-3.8	-0.0148	-4.3	-0.0161
9.8	0.0034	-4.2	-0.0151	-3.7	-0.0148	-4.3	-0.0164
9.8	-0.0021	-4.2	-0.0148	-3.7	-0.0148	-4.2	-0.0161
9.8	-0.0021	-4.2	-0.0148	-3.7	-0.0148	-4.2	-0.0161
9.8	-0.0024	-4.2	-0.0151	-3.7	-0.0148	-4.2	-0.0161
9.8	-0.0024	-4.2	-0.0148	-3.7	-0.0148	-4.2	-0.0161
9.8	-0.0024	-4.2	-0.0148	-3.7	-0.0148	-4.2	-0.0164
9.8	-0.0024	-4.2	-0.0148	-3.7	-0.0148	-4.2	-0.0161
9.8	-0.0024	-4.2	-0.0151	-3.7	-0.0148	-4.2	-0.0164
9.8	-0.0027	-4.2	-0.0148	-3.7	-0.0148	-4.2	-0.0161
9.8	-0.0024	-4.2	-0.0148	-3.7	-0.0148	-4.2	-0.0161
9.8	-0.0027	-4.2	-0.0151	-3.7	-0.0148	-4.2	-0.0161
9.8	-0.0024	-4.2	-0.0148	-3.7	-0.0148	-4.2	-0.0161
9.8	-0.0027	-4.2	-0.0151	-3.7	-0.0148	-4.2	-0.0161
9.8	-0.0027	-4.2	-0.0151	-3.7	-0.0148	-4.2	-0.0161
9.8	-0.0027	-4.2	-0.0148	-3.7	-0.0148	-4.2	-0.0161
9.8	-0.0027	-4.2	-0.0148	-3.7	-0.0148	-4.2	-0.0161
9.8	-0.0533	-4.2	-0.0151	-3.7	-0.0148	-4.2	-0.0161
9.8	-0.0446	-4.2	-0.0148	-3.7	-0.0148	-4.2	-0.0161
9.8	-0.0424	-4.1	-0.0151	-3.6	-0.0148	-4.2	-0.0161
9.9	-0.0415	-4.1	-0.0148	-3.6	-0.0148	-4.1	-0.0161
9.9	-0.0409	-4.1	-0.0151	-3.6	-0.0148	-4.1	-0.0161
9.9	-0.0406	-4.1	-0.0148	-3.6	-0.0148	-4.1	-0.0161
9.9	-0.0399	-4.1	-0.0151	-3.6	-0.0148	-4.1	-0.0161
9.9	-0.0396	-4.1	-0.0148	-3.6	-0.0148	-4.1	-0.0161
9.9	-0.0393	-4.1	-0.0148	-3.6	-0.0148	-4.1	-0.0161
9.9	-0.039	-4.1	-0.0151	-3.6	-0.0148	-4.1	-0.0161
9.9	-0.0387	-4.1	-0.0148	-3.6	-0.0148	-4.1	-0.0161
9.9	-0.0384	-4.1	-0.0148	-3.6	-0.0148	-4.1	-0.0161
9.9	-0.0384	-4.1	-0.0151	-3.6	-0.0148	-4.1	-0.0161
9.9	-0.0378	-4.1	-0.0148	-3.6	-0.0148	-4.1	-0.0161
9.9	-0.0378	-4.1	-0.0151	-3.6	-0.0148	-4.1	-0.0161
9.9	-0.0375	-4.1	-0.0148	-3.6	-0.0148	-4.1	-0.0161
9.9	-0.0368	-4.1	-0.0148	-3.6	-0.0148	-4.1	-0.0161
9.9	-0.0368	-4.1	-0.0151	-3.6	-0.0148	-4.1	-0.0161
9.9	-0.0365	-4.1	-0.0148	-3.6	-0.0148	-4.1	-0.0161
9.9	-0.0362	-4	-0.0148	-3.5	-0.0148	-4.1	-0.0161
9.9	-0.0362	-4	-0.0151	-3.5	-0.0148	-4.1	-0.0161
10	-0.0362	-4	-0.0148	-3.5	-0.0148	-4	-0.0161
10	-0.0356	-4	-0.0148	-3.5	-0.0148	-4	-0.0161
10	-0.0356	-4	-0.0148	-3.5	-0.0148	-4	-0.0161
10	-0.0353	-4	-0.0148	-3.5	-0.0148	-4	-0.0164
10	-0.0353	-4	-0.0148	-3.5	-0.0148	-4	-0.0161
10	-0.0353	-4	-0.0151	-3.5	-0.0148	-4	-0.0164
10	-0.035	-4	-0.0148	-3.5	-0.0148	-4	-0.0164
10	-0.035	-4	-0.0148	-3.5	-0.0148	-4	-0.0164
10	-0.035	-4	-0.0148	-3.5	-0.0148	-4	-0.0167
10	-0.035	-4	-0.0148	-3.5	-0.0148	-4	-0.0167
10	-0.0347	-4	-0.0148	-3.5	-0.0148	-4	-0.0167
10	-0.0344	-4	-0.0151	-3.5	-0.0148	-4	-0.0167
10	-0.0344	-4	-0.0151	-3.5	-0.0148	-4	-0.017
10	-0.0341	-4	-0.0148	-3.5	-0.0148	-4	-0.017
10	-0.0341	-4	-0.0148	-3.5	-0.0148	-4	-0.0173
10	-0.0341	-4	-0.0148	-3.5	-0.0148	-4	-0.0173
10	-0.0337	-4	-0.0148	-3.5	-0.0151	-4	-0.0173
10	-0.0337	-3.9	-0.0148	-3.4	-0.0151	-4	-0.0173
10.1	-0.0337	-3.9	-0.0151	-3.4	-0.0155	-3.9	-0.0176
10.1	-0.0337	-3.9	-0.0148	-3.4	-0.0151	-3.9	-0.0176
10.1	-0.0334	-3.9	-0.0148	-3.4	-0.0155	-3.9	-0.0176
10.1	-0.0334	-3.9	-0.0148	-3.4	-0.0155	-3.9	-0.0176
10.1	-0.0334	-3.9	-0.0148	-3.4	-0.0155	-3.9	-0.0176
10.1	-0.0334	-3.9	-0.0151	-3.4	-0.0158	-3.9	-0.0176
10.1	-0.0331	-3.9	-0.0151	-3.4	-0.0158	-3.9	-0.0176
10.1	-0.0331	-3.9	-0.0151	-3.4	-0.0158	-3.9	-0.0179
10.1	-0.0331	-3.9	-0.0148	-3.4	-0.0158	-3.9	-0.0179
10.1	-0.0331	-3.9	-0.0151	-3.4	-0.0158	-3.9	-0.0176
10.1	-0.0328	-3.9	-0.0148	-3.4	-0.0161	-3.9	-0.0176
10.1	-0.0328	-3.9	-0.0151	-3.4	-0.0161	-3.9	-0.0176
10.1	-0.0328	-3.9	-0.0148	-3.4	-0.0161	-3.9	-0.0179
10.1	-0.0328	-3.9	-0.0148	-3.4	-0.0161	-3.9	-0.0176
10.1	-0.0325	-3.9	-0.0148	-3.4	-0.0161	-3.9	-0.0176
10.1	-0.0325	-3.9	-0.0151	-3.4	-0.0161	-3.9	-0.0176
10.1	-0.0325	-3.8	-0.0148	-3.3	-0.0161	-3.9	-0.0176
10.1	-0.0325	-3.8	-0.0148	-3.3	-0.0161	-3.9	-0.0176
10.2	-0.0325	-3.8	-0.0148	-3.3	-0.0161	-3.8	-0.0176
10.2	-0.0325	-3.8	-0.0148	-3.3	-0.0164	-3.8	-0.0176
10.2	-0.0325	-3.8	-0.0148	-3.3	-0.0161	-3.8	-0.0176
10.2	-0.0322	-3.8	-0.0148	-3.3	-0.0161	-3.8	-0.0176
10.2	-0.0322	-3.8	-0.0148	-3.3	-0.0161	-3.8	-0.0176
10.2	-0.0319	-3.8	-0.0148	-3.3	-0.0161	-3.8	-0.0176
10.2	-0.0319	-3.8	-0.0151	-3.3	-0.0161	-3.8	-0.0176
10.2	-0.0316	-3.8	-0.0148	-3.3	-0.0161	-3.8	-0.0176
10.2	-0.0316	-3.8	-0.0151	-3.3	-0.0161	-3.8	-0.0173
10.2	-0.0313	-3.8	-0.0151	-3.3	-0.0161	-3.8	-0.0176
10.2	-0.0313	-3.8	-0.0148	-3.3	-0.0161	-3.8	-0.0173
10.2	-0.031	-3.8	-0.0148	-3.3	-0.0161	-3.8	-0.0173
10.2	-0.031	-3.8	-0.0148	-3.3	-0.0161	-3.8	-0.0173
10.2	-0.0306	-3.8	-0.0148	-3.3	-0.0161	-3.8	-0.0173
10.2	-0.0306	-3.8	-0.0151	-3.3	-0.0161	-3.8	-0.0173
10.2	-0.0303	-3.8	-0.0148	-3.3	-0.0161	-3.8	-0.0173
10.2	-0.0303	-3.7	-0.0151	-3.2	-0.0158	-3.8	-0.0173
10.2	-0.03	-3.7	-0.0148	-3.2	-0.0158	-3.8	-0.0173
10.3	-0.03	-3.7	-0.0151	-3.2	-0.0158	-3.7	-0.0173
10.3	-0.03	-3.7	-0.0151	-3.2	-0.0158	-3.7	-0.0173
10.3	-0.0297	-3.7	-0.0151	-3.2	-0.0158	-3.7	-0.0173
10.3	-0.0294	-3.7	-0.0148	-3.2	-0.0158	-3.7	-0.0173
10.3	-0.0294	-3.7	-0.0148	-3.2	-0.0158	-3.7	-0.0173
10.3	-0.0294	-3.7	-0.0151	-3.2	-0.0158	-3.7	-0.0173
10.3	-0.0294	-3.7	-0.0148	-3.2	-0.0158	-3.7	-0.0173
10.3	-0.0288	-3.7	-0.0148	-3.2	-0.0158	-3.7	-0.0173
10.3	-0.0288	-3.7	-0.0148	-3.2	-0.0158	-3.7	-0.017
10.3	-0.0288	-3.7	-0.0148	-3.2	-0.0158	-3.7	-0.017
10.3	-0.0288	-3.7	-0.0151	-3.2	-0.0158	-3.7	-0.017
10.3	-0.0288	-3.7	-0.0151	-3.2	-0.0158	-3.7	-0.017
10.3	-0.0288	-3.7	-0.0148	-3.2	-0.0158	-3.7	-0.017
10.3	-0.0288	-3.7	-0.0148	-3.2	-0.0158	-3.7	-0.017
10.3	-0.0288	-3.7	-0.0148	-3.2	-0.0158	-3.7	-0.017
10.3	-0.0288	-3.7	-0.0151	-3.2	-0.0158	-3.7	-0.017
10.3	-0.0294	-3.7	-0.0148	-3.2	-0.0158	-3.7	-0.017
10.3	-0.0288	-3.6	-0.0148	-3.1	-0.0155	-3.7	-0.017
10.4	-0.0294	-3.6	-0.0148	-3.1	-0.0155	-3.6	-0.017
10.4	-0.0294	-3.6	-0.0148	-3.1	-0.0158	-3.6	-0.017
10.4	-0.0294	-3.6	-0.0148	-3.1	-0.0155	-3.6	-0.017
10.4	-0.0294	-3.6	-0.0151	-3.1	-0.0155	-3.6	-0.017
10.4	-0.0294	-3.6	-0.0148	-3.1	-0.0155	-3.6	-0.017
10.4	-0.0297	-3.6	-0.0151	-3.1	-0.0158	-3.6	-0.0167
10.4	-0.0297	-3.6	-0.0151	-3.1	-0.0155	-3.6	-0.0167
10.4	-0.0297	-3.6	-0.0148	-3.1	-0.0155	-3.6	-0.0167
10.4	-0.0297	-3.6	-0.0148	-3.1	-0.0155	-3.6	-0.017
10.4	-0.0297	-3.6	-0.0151	-3.1	-0.0155	-3.6	-0.0167
10.4	-0.0297	-3.6	-0.0148	-3.1	-0.0155	-3.6	-0.017
10.4	-0.03	-3.6	-0.0148	-3.1	-0.0155	-3.6	-0.017
10.4	-0.03	-3.6	-0.0148	-3.1	-0.0155	-3.6	-0.0167
10.4	-0.03	-3.6	-0.0148	-3.1	-0.0155	-3.6	-0.0167
10.4	-0.03	-3.6	-0.0148	-3.1	-0.0155	-3.6	-0.0167
10.4	-0.0303	-3.6	-0.0148	-3.1	-0.0151	-3.6	-0.0167
10.4	-0.0303	-3.5	-0.0151	-3	-0.0155	-3.6	-0.0167
10.4	-0.0303	-3.5	-0.0148	-3	-0.0155	-3.6	-0.0167
10.5	-0.0303	-3.5	-0.0148	-3	-0.0155	-3.5	-0.0167
10.5	-0.0303	-3.5	-0.0151	-3	-0.0155	-3.5	-0.0167
10.5	-0.0306	-3.5	-0.0151	-3	-0.0155	-3.5	-0.0167
10.5	-0.0306	-3.5	-0.0148	-3	-0.0151	-3.5	-0.0167
10.5	-0.0306	-3.5	-0.0148	-3	-0.0151	-3.5	-0.0167
10.5	-0.0306	-3.5	-0.0148	-3	-0.0155	-3.5	-0.0167
10.5	-0.0306	-3.5	-0.0148	-3	-0.0151	-3.5	-0.0167
10.5	-0.031	-3.5	-0.0151	-3	-0.0151	-3.5	-0.0167
10.5	-0.031	-3.5	-0.0148	-3	-0.0155	-3.5	-0.0167
10.5	-0.0313	-3.5	-0.0148	-3	-0.0151	-3.5	-0.0167
10.5	-0.0313	-3.5	-0.0151	-3	-0.0151	-3.5	-0.0167
10.5	-0.0313	-3.5	-0.0148	-3	-0.0155	-3.5	-0.0167
10.5	-0.0313	-3.5	-0.0148	-3	-0.0151	-3.5	-0.0167
10.5	-0.0316	-3.5	-0.0151	-3	-0.0151	-3.5	-0.0167
10.5	-0.0316	-3.5	-0.0151	-3	-0.0151	-3.5	-0.0167
10.5	-0.0316	-3.5	-0.0151	-3	-0.0151	-3.5	-0.0167
10.5	-0.0319	-3.5	-0.0148	-3	-0.0151	-3.5	-0.0167
10.5	-0.0319	-3.4	-0.0151	-2.9	-0.0155	-3.5	-0.0164
10.6	-0.0322	-3.4	-0.0148	-2.9	-0.0155	-3.4	-0.0167
10.6	-0.0322	-3.4	-0.0151	-2.9	-0.0155	-3.4	-0.0167
10.6	-0.0325	-3.4	-0.0148	-2.9	-0.0151	-3.4	-0.0167
10.6	-0.0325	-3.4	-0.0148	-2.9	-0.0151	-3.4	-0.0164
10.6	-0.0328	-3.4	-0.0148	-2.9	-0.0151	-3.4	-0.0164
10.6	-0.0328	-3.4	-0.0148	-2.9	-0.0151	-3.4	-0.0167
10.6	-0.0331	-3.4	-0.0148	-2.9	-0.0151	-3.4	-0.0164
10.6	-0.0331	-3.4	-0.0151	-2.9	-0.0151	-3.4	-0.0167
10.6	-0.0334	-3.4	-0.0151	-2.9	-0.0151	-3.4	-0.0164
10.6	-0.0337	-3.4	-0.0148	-2.9	-0.0151	-3.4	-0.0164
10.6	-0.0337	-3.4	-0.0148	-2.9	-0.0151	-3.4	-0.0164
10.6	-0.0341	-3.4	-0.0151	-2.9	-0.0151	-3.4	-0.0167
10.6	-0.0344	-3.4	-0.0148	-2.9	-0.0151	-3.4	-0.0164
10.6	-0.0347	-3.4	-0.0148	-2.9	-0.0151	-3.4	-0.0164
10.6	-0.0347	-3.4	-0.0148	-2.9	-0.0151	-3.4	-0.0164
10.6	-0.035	-3.4	-0.0148	-2.9	-0.0151	-3.4	-0.0164
10.6	-0.0353	-3.3	-0.0151	-2.8	-0.0151	-3.4	-0.0167
10.6	-0.0356	-3.3	-0.0148	-2.8	-0.0151	-3.4	-0.0164
10.7	-0.0359	-3.3	-0.0148	-2.8	-0.0151	-3.3	-0.0164
10.7	-0.0362	-3.3	-0.0148	-2.8	-0.0151	-3.3	-0.0164
10.7	-0.0365	-3.3	-0.0151	-2.8	-0.0151	-3.3	-0.0164
10.7	-0.0365	-3.3	-0.0148	-2.8	-0.0151	-3.3	-0.0164
10.7	-0.0375	-3.3	-0.0148	-2.8	-0.0151	-3.3	-0.0164
10.7	-0.0378	-3.3	-0.0148	-2.8	-0.0151	-3.3	-0.0164
10.7	-0.0378	-3.3	-0.0148	-2.8	-0.0151	-3.3	-0.0164
10.7	-0.0381	-3.3	-0.0151	-2.8	-0.0151	-3.3	-0.0164
10.7	-0.0384	-3.3	-0.0151	-2.8	-0.0151	-3.3	-0.0164
10.7	-0.0387	-3.3	-0.0151	-2.8	-0.0151	-3.3	-0.0164
10.7	-0.0387	-3.3	-0.0151	-2.8	-0.0151	-3.3	-0.0164
10.7	-0.039	-3.3	-0.0148	-2.8	-0.0151	-3.3	-0.0164
10.7	-0.039	-3.3	-0.0148	-2.8	-0.0151	-3.3	-0.0164
10.7	-0.0396	-3.3	-0.0148	-2.8	-0.0151	-3.3	-0.0164
10.7	-0.0396	-3.3	-0.0148	-2.8	-0.0148	-3.3	-0.0164
10.7	-0.0399	-3.3	-0.0151	-2.8	-0.0151	-3.3	-0.0164
10.7	-0.0399	-3.2	-0.0148	-2.7	-0.0151	-3.3	-0.0164
10.7	-0.0403	-3.2	-0.0148	-2.7	-0.0148	-3.3	-0.0164
10.8	-0.0403	-3.2	-0.0148	-2.7	-0.0151	-3.2	-0.0164
10.8	-0.0406	-3.2	-0.0148	-2.7	-0.0148	-3.2	-0.0164
10.8	-0.0403	-3.2	-0.0148	-2.7	-0.0148	-3.2	-0.0164
10.8	-0.0406	-3.2	-0.0151	-2.7	-0.0151	-3.2	-0.0164
10.8	-0.0406	-3.2	-0.0148	-2.7	-0.0151	-3.2	-0.0164
10.8	-0.0406	-3.2	-0.0148	-2.7	-0.0148	-3.2	-0.0164
10.8	-0.0406	-3.2	-0.0148	-2.7	-0.0148	-3.2	-0.0164
10.8	-0.0409	-3.2	-0.0151	-2.7	-0.0148	-3.2	-0.0164
10.8	-0.0409	-3.2	-0.0148	-2.7	-0.0148	-3.2	-0.0164
10.8	-0.0409	-3.2	-0.0148	-2.7	-0.0151	-3.2	-0.0164
10.8	-0.0409	-3.2	-0.0151	-2.7	-0.0148	-3.2	-0.0164
10.8	-0.0412	-3.2	-0.0148	-2.7	-0.0151	-3.2	-0.0164
10.8	-0.0409	-3.2	-0.0148	-2.7	-0.0148	-3.2	-0.0164
10.8	-0.0409	-3.2	-0.0148	-2.7	-0.0148	-3.2	-0.0164
10.8	-0.0412	-3.2	-0.0148	-2.7	-0.0148	-3.2	-0.0164
10.8	-0.0412	-3.2	-0.0148	-2.7	-0.0148	-3.2	-0.0164
10.8	-0.0058	-3.2	-0.0148	-2.7	-0.0148	-3.2	-0.0164
10.8	-0.0037	-3.1	-0.0148	-2.6	-0.0148	-3.2	-0.0164
10.8	-0.0031	-3.1	-0.0148	-2.6	-0.0148	-3.1	-0.0164
10.9	-0.0031	-3.1	-0.0148	-2.6	-0.0151	-3.1	-0.0167
10.9	-0.0031	-3.1	-0.0148	-2.6	-0.0148	-3.1	-0.0164
10.9	-0.0031	-3.1	-0.0151	-2.6	-0.0148	-3.1	-0.0164
10.9	-0.0027	-3.1	-0.0151	-2.6	-0.0148	-3.1	-0.0167
10.9	-0.0027	-3.1	-0.0151	-2.6	-0.0148	-3.1	-0.0167
10.9	-0.0031	-3.1	-0.0148	-2.6	-0.0148	-3.1	-0.0164
10.9	-0.0027	-3.1	-0.0148	-2.6	-0.0148	-3.1	-0.0164
10.9	-0.0027	-3.1	-0.0148	-2.6	-0.0148	-3.1	-0.0164
10.9	-0.0027	-3.1	-0.0151	-2.6	-0.0148	-3.1	-0.0167
[truncated: 63,536 more rows]

## Sheet: Fig. 4f
Voltage profiles of Li||Li cells at 2 mA/cm2
Cu		NaF		MgF2		AlF3
Time (hour)	Voltage (V vs. Li/Li+)	Time (hour)	Voltage (V vs. Li/Li+)	Time (hour)	Voltage (V vs. Li/Li+)	Time (hour)	Voltage (V vs. Li/Li+)
0	-0.048	0	0.0198	0	0.0189	0	0.021
0	-0.0477	0	0.0217	0	0.0192	0	0.022
0	-0.0477	0	0.0217	0	0.0192	0	0.0226
0	-0.0474	0	0.0217	0	0.0189	0	0.022
0	-0.0477	0	0.0213	0	0.0189	0	0.022
0	-0.0477	0	0.021	0	0.0189	0	0.0213
0	-0.0474	0	0.0204	0	0.0186	0	0.021
0	-0.0474	0	0.0201	0	0.0182	0	0.0204
0	-0.0474	0	0.0198	0	0.0182	0	0.0201
0	-0.0474	0	0.0195	0	0.0182	0	0.0198
0	-0.0065	0	0.0192	0	0.0179	0	0.0195
0	-0.0037	0	0.0189	0	0.0176	0	0.0189
0	-0.0034	0	0.0186	0	0.0176	0	0.0186
0	-0.0031	0	0.0182	0	0.0173	0	0.0182
0	-0.0031	0.1	0.0179	0	0.017	0.1	0.0179
0	-0.0031	0.1	0.0176	0	0.017	0.1	0.0176
0	-0.0027	0.1	0.0176	0	0.0167	0.1	0.0176
0	-0.0031	0.1	0.0173	0	0.0167	0.1	0.0173
0	-0.0027	0.1	0.017	0.1	0.0164	0.1	0.017
0	-0.0027	0.1	0.0167	0.1	0.0164	0.1	0.0167
0.1	-0.0027	0.1	0.0167	0.1	0.0164	0.1	0.0167
0.1	-0.0027	0.1	0.0164	0.1	0.0161	0.1	0.0164
0.1	-0.0027	0.1	0.0164	0.1	0.0158	0.1	0.0161
0.1	-0.0027	0.1	0.0161	0.1	0.0158	0.1	0.0161
0.1	-0.0027	0.1	0.0158	0.1	0.0158	0.1	0.0158
0.1	-0.0024	0.1	0.0158	0.1	0.0155	0.1	0.0158
0.1	0.0446	0.1	0.0158	0.1	0.0155	0.1	0.0155
0.1	0.0458	0.1	0.0155	0.1	0.0155	0.1	0.0155
0.1	0.0458	0.1	0.0155	0.1	0.0151	0.1	0.0151
0.1	0.0461	0.1	0.0151	0.1	0.0151	0.1	0.0151
0.1	0.0458	0.1	0.0151	0.1	0.0151	0.1	0.0151
0.1	0.0458	0.2	0.0148	0.1	0.0151	0.1	0.0148
0.1	0.0458	0.2	0.0148	0.1	0.0148	0.2	0.0148
0.1	0.0452	0.2	0.0148	0.1	0.0148	0.2	0.0145
0.1	0.0449	0.2	0.0145	0.1	0.0148	0.2	0.0145
0.1	0.0449	0.2	0.0145	0.1	0.0148	0.2	0.0139
0.1	0.0446	0.2	0.0142	0.2	0.0145	0.2	0.0139
0.1	0.0443	0.2	0.0145	0.2	0.0145	0.2	0.0139
0.2	0.044	0.2	0.0142	0.2	0.0142	0.2	0.0139
0.2	0.0437	0.2	0.0142	0.2	0.0142	0.2	0.0139
0.2	0.0434	0.2	0.0139	0.2	0.0142	0.2	0.0136
0.2	0.043	0.2	0.0139	0.2	0.0142	0.2	0.0136
0.2	0.0427	0.2	0.0139	0.2	0.0139	0.2	0.0136
0.2	0.0424	0.2	0.0139	0.2	0.0139	0.2	0.0133
0.2	0.0421	0.2	0.0136	0.2	0.0139	0.2	0.0133
0.2	0.0418	0.2	0.0136	0.2	0.0136	0.2	0.0133
0.2	0.0415	0.2	0.0136	0.2	0.0139	0.2	0.0133
0.2	0.0412	0.2	0.0136	0.2	0.0139	0.2	0.013
0.2	0.0409	0.2	0.0136	0.2	0.0136	0.2	0.013
0.2	0.0406	0.3	0.0136	0.2	0.0136	0.2	0.013
0.2	0.0406	0.3	0.0133	0.2	0.0136	0.3	0.013
0.2	0.0403	0.3	0.0133	0.2	0.0136	0.3	0.0127
0.2	0.0399	0.3	0.0133	0.2	0.0136	0.3	0.0127
0.2	0.0399	0.3	0.0127	0.2	0.0136	0.3	0.0127
0.2	0.0396	0.3	0.0127	0.3	0.013	0.3	0.0127
0.2	0.0396	0.3	0.0127	0.3	0.013	0.3	0.0127
0.3	0.0393	0.3	0.0127	0.3	0.013	0.3	0.0124
0.3	0.039	0.3	0.0127	0.3	0.013	0.3	0.0127
0.3	0.0387	0.3	0.0127	0.3	0.013	0.3	0.0124
0.3	0.0387	0.3	0.0124	0.3	0.013	0.3	0.0124
0.3	0.0384	0.3	0.0124	0.3	0.013	0.3	0.0124
0.3	0.0384	0.3	0.0124	0.3	0.0127	0.3	0.0124
0.3	0.0384	0.3	0.0124	0.3	0.0127	0.3	0.0124
0.3	0.0384	0.3	0.0124	0.3	0.0127	0.3	0.012
0.3	0.0381	0.3	0.0124	0.3	0.0127	0.3	0.012
0.3	0.0381	0.3	0.012	0.3	0.0127	0.3	0.012
0.3	0.0381	0.3	0.012	0.3	0.0127	0.3	0.012
0.3	0.0378	0.3	0.012	0.3	0.0127	0.3	0.012
0.3	0.0378	0.4	0.012	0.3	0.0124	0.4	0.012
0.3	0.0378	0.4	0.012	0.3	0.0127	0.4	0.012
0.3	0.0378	0.4	0.012	0.3	0.0124	0.4	0.0117
0.3	0.0372	0.4	0.012	0.3	0.0124	0.4	0.0117
0.3	0.0372	0.4	0.0117	0.4	0.0124	0.4	0.0117
0.3	0.0372	0.4	0.0117	0.4	0.0124	0.4	0.0117
0.3	0.0372	0.4	0.0117	0.4	0.0124	0.4	0.0117
0.4	0.0372	0.4	0.0117	0.4	0.012	0.4	0.0117
0.4	0.0368	0.4	0.0117	0.4	0.0124	0.4	0.0117
0.4	0.0372	0.4	0.0117	0.4	0.0124	0.4	0.0114
0.4	0.0368	0.4	0.0117	0.4	0.0124	0.4	0.0117
0.4	0.0372	0.4	0.0117	0.4	0.012	0.4	0.0117
0.4	0.0368	0.4	0.0114	0.4	0.012	0.4	0.0114
0.4	0.0372	0.4	0.0117	0.4	0.012	0.4	0.0114
0.4	0.0372	0.4	0.0114	0.4	0.012	0.4	0.0114
0.4	0.0372	0.4	0.0114	0.4	0.012	0.4	0.0117
0.4	0.0372	0.4	0.0114	0.4	0.012	0.4	0.0114
0.4	0.0372	0.5	0.0114	0.4	0.012	0.4	0.0114
0.4	0.0372	0.5	0.0114	0.4	0.012	0.5	0.0114
0.4	0.0372	0.5	0.0114	0.4	0.0117	0.5	0.0114
0.4	0.0372	0.5	0.0114	0.4	0.0117	0.5	0.0114
0.4	0.0372	0.5	0.0114	0.4	0.0117	0.5	0.0114
0.4	0.0378	0.5	0.0111	0.5	0.0117	0.5	0.0114
0.4	0.0378	0.5	0.0111	0.5	0.0117	0.5	0.0114
0.5	0.0378	0.5	0.0111	0.5	0.0117	0.5	0.0114
0.5	0.0378	0.5	0.0111	0.5	0.0117	0.5	0.0111
0.5	0.0378	0.5	0.0111	0.5	0.0117	0.5	0.0114
0.5	0.0381	0.5	0.0111	0.5	0.0117	0.5	0.0114
0.5	0.0381	0.5	0.0111	0.5	0.0114	0.5	0.0111
0.5	0.0381	0.5	0.0111	0.5	0.0117	0.5	0.0111
0.5	0.0381	0.5	0.0111	0.5	0.0117	0.5	0.0114
0.5	0.0384	0.5	0.0111	0.5	0.0114	0.5	0.0111
0.5	0.0384	0.5	0.0108	0.5	0.0114	0.5	0.0111
0.5	0.0387	0.5	0.0108	0.5	0.0114	0.5	0.0111
0.5	0.0387	0.5	0.0108	0.5	0.0114	0.5	0.0111
0.5	0.0387	0.5	0.0108	0.5	0.0114	0.5	0.0111
0.5	0.0387	0.6	0.0108	0.5	0.0114	0.6	0.0108
0.5	0.039	0.6	0.0108	0.5	0.0114	0.6	0.0108
0.5	0.0387	0.6	0.0108	0.5	0.0114	0.6	0.0108
0.5	0.039	0.6	0.0108	0.5	0.0114	0.6	0.0108
0.5	0.039	0.6	0.0108	0.6	0.0114	0.6	0.0108
0.5	0.0387	0.6	0.0108	0.6	0.0114	0.6	0.0108
0.5	0.0387	0.6	0.0108	0.6	0.0111	0.6	0.0108
0.6	0.0387	0.6	0.0105	0.6	0.0114	0.6	0.0108
0.6	0.0387	0.6	0.0105	0.6	0.0111	0.6	0.0108
0.6	0.0384	0.6	0.0108	0.6	0.0111	0.6	0.0108
0.6	0.0384	0.6	0.0105	0.6	0.0111	0.6	0.0108
0.6	0.0384	0.6	0.0105	0.6	0.0111	0.6	0.0105
0.6	0.0381	0.6	0.0105	0.6	0.0111	0.6	0.0108
0.6	0.0384	0.6	0.0105	0.6	0.0111	0.6	0.0105
0.6	0.0381	0.6	0.0105	0.6	0.0111	0.6	0.0105
0.6	0.0381	0.6	0.0105	0.6	0.0111	0.6	0.0105
0.6	0.0381	0.6	0.0105	0.6	0.0111	0.6	0.0105
0.6	0.0381	0.7	0.0105	0.6	0.0111	0.6	0.0105
0.6	0.0378	0.7	0.0105	0.6	0.0111	0.7	0.0105
0.6	0.0378	0.7	0.0105	0.6	0.0111	0.7	0.0105
0.6	0.0378	0.7	0.0105	0.6	0.0111	0.7	0.0105
0.6	0.0372	0.7	0.0105	0.6	0.0108	0.7	0.0105
0.6	0.0372	0.7	0.0105	0.7	0.0111	0.7	0.0105
0.6	0.0372	0.7	0.0102	0.7	0.0111	0.7	0.0102
0.7	0.0368	0.7	0.0102	0.7	0.0108	0.7	0.0102
0.7	0.0372	0.7	0.0102	0.7	0.0111	0.7	0.0105
0.7	0.0372	0.7	0.0105	0.7	0.0108	0.7	0.0102
0.7	0.0372	0.7	0.0102	0.7	0.0108	0.7	0.0102
0.7	0.0378	0.7	0.0102	0.7	0.0108	0.7	0.0102
0.7	0.0378	0.7	0.0102	0.7	0.0108	0.7	0.0102
0.7	0.0381	0.7	0.0102	0.7	0.0108	0.7	0.0102
0.7	0.0381	0.7	0.0102	0.7	0.0108	0.7	0.0102
0.7	0.0384	0.7	0.0102	0.7	0.0108	0.7	0.0102
0.7	0.0387	0.7	0.0102	0.7	0.0108	0.7	0.0102
0.7	0.039	0.7	0.0102	0.7	0.0108	0.7	0.0102
0.7	0.0393	0.8	0.0102	0.7	0.0108	0.7	0.0102
0.7	0.0399	0.8	0.0102	0.7	0.0108	0.8	0.0102
0.7	0.0403	0.8	0.0102	0.7	0.0108	0.8	0.0102
0.7	0.0409	0.8	0.0102	0.7	0.0105	0.8	0.0102
0.7	0.0418	0.8	0.0102	0.7	0.0108	0.8	0.0102
0.7	0.0424	0.8	0.0099	0.8	0.0105	0.8	0.0102
0.7	0.0437	0.8	0.0102	0.8	0.0105	0.8	0.0099
0.8	0.0446	0.8	0.0099	0.8	0.0105	0.8	0.0099
0.8	0.0461	0.8	0.0102	0.8	0.0105	0.8	0.0099
0.8	0.0474	0.8	0.0099	0.8	0.0105	0.8	0.0099
0.8	0.0486	0.8	0.0099	0.8	0.0105	0.8	0.0102
0.8	0.0499	0.8	0.0099	0.8	0.0105	0.8	0.0099
0.8	0.0514	0.8	0.0099	0.8	0.0105	0.8	0.0099
0.8	0.0527	0.8	0.0099	0.8	0.0105	0.8	0.0099
0.8	0.0542	0.8	0.0099	0.8	0.0105	0.8	0.0099
0.8	0.0551	0.8	0.0099	0.8	0.0105	0.8	0.0099
0.8	0.0564	0.8	0.0099	0.8	0.0105	0.8	0.0099
0.8	0.0573	0.8	0.0099	0.8	0.0105	0.8	0.0099
0.8	0.0582	0.8	0.0099	0.8	0.0105	0.8	0.0099
0.8	0.0592	0.9	0.0099	0.8	0.0105	0.9	0.0099
0.8	0.0595	0.9	0.0099	0.8	0.0105	0.9	0.0099
0.8	0.0598	0.9	0.0099	0.8	0.0105	0.9	0.0099
0.8	0.0601	0.9	0.0099	0.8	0.0105	0.9	0.0099
0.8	0.0601	0.9	0.0099	0.9	0.0102	0.9	0.0099
0.8	0.0601	0.9	0.0099	0.9	0.0105	0.9	0.0099
0.8	0.0601	0.9	0.0099	0.9	0.0102	0.9	0.0099
0.9	0.0598	0.9	0.0099	0.9	0.0102	0.9	0.0099
0.9	0.0598	0.9	0.0096	0.9	0.0102	0.9	0.0099
0.9	0.0598	0.9	0.0099	0.9	0.0105	0.9	0.0099
0.9	0.0598	0.9	0.0096	0.9	0.0102	0.9	0.0099
0.9	0.0595	0.9	0.0096	0.9	0.0102	0.9	0.0099
0.9	0.0595	0.9	0.0096	0.9	0.0102	0.9	0.0096
0.9	0.0592	0.9	0.0096	0.9	0.0102	0.9	0.0096
0.9	0.0592	0.9	0.0096	0.9	0.0102	0.9	0.0099
0.9	0.0589	0.9	0.0096	0.9	0.0102	0.9	0.0099
0.9	0.0585	0.9	0.0096	0.9	0.0102	0.9	0.0096
0.9	0.0582	1	0.0096	0.9	0.0102	0.9	0.0096
0.9	0.0582	1	0.0096	0.9	0.0102	1	0.0096
0.9	0.0579	1	0.0096	0.9	0.0102	1	0.0096
0.9	0.0576	1	0.0096	0.9	0.0102	1	0.0096
0.9	0.0573	1	0.0096	0.9	0.0102	1	0.0096
0.9	0.057	1	0.0096	1	-0.012	1	0.0096
0.9	0.0567	1	0.0096	1	-0.0139	1.1	-0.0111
1	0.0564	1.1	-0.0102	1	-0.0145	1.1	-0.0127
1	0.0561	1.1	-0.0117	1	-0.0145	1.1	-0.013
1	0.0561	1.1	-0.0124	1.1	-0.0145	1.1	-0.013
1	0.0558	1.1	-0.0124	1.1	-0.0145	1.1	-0.0133
1	0.0554	1.1	-0.0127	1.1	-0.0148	1.1	-0.0133
1	0.0554	1.1	-0.0127	1.1	-0.0145	1.1	-0.0133
1	0.0551	1.1	-0.0127	1.1	-0.0145	1.1	-0.0133
1	0.0548	1.1	-0.0127	1.1	-0.0148	1.1	-0.0133
1	0.0548	1.1	-0.0127	1.1	-0.0148	1.1	-0.0133
1	0.0545	1.1	-0.0127	1.1	-0.0148	1.1	-0.0133
1	0.0545	1.1	-0.0127	1.1	-0.0148	1.1	-0.0133
1	0.0542	1.1	-0.0127	1.1	-0.0148	1.1	-0.0133
1	0.0539	1.1	-0.0133	1.1	-0.0148	1.1	-0.0133
1	0.0536	1.1	-0.0133	1.1	-0.0148	1.1	-0.0136
1	0.053	1.1	-0.0133	1.1	-0.0148	1.1	-0.0136
1	0.0527	1.1	-0.0133	1.1	-0.0148	1.1	-0.0136
1	0.0523	1.2	-0.0133	1.1	-0.0148	1.2	-0.0136
1	0.0523	1.2	-0.0133	1.1	-0.0148	1.2	-0.0136
1	0.052	1.2	-0.0133	1.1	-0.0151	1.2	-0.0136
1.1	0.0517	1.2	-0.0133	1.1	-0.0151	1.2	-0.0136
1.1	0.0517	1.2	-0.0133	1.2	-0.0151	1.2	-0.0136
1.1	0.0514	1.2	-0.0133	1.2	-0.0151	1.2	-0.0136
1.1	0.0511	1.2	-0.0133	1.2	-0.0151	1.2	-0.0136
1.1	0.0508	1.2	-0.0133	1.2	-0.0155	1.2	-0.0136
1.1	0.0505	1.2	-0.0133	1.2	-0.0155	1.2	-0.0136
1.1	0.0505	1.2	-0.0133	1.2	-0.0155	1.2	-0.0136
1.1	0.0037	1.2	-0.0133	1.2	-0.0155	1.2	-0.0136
1.1	-0.0018	1.2	-0.0133	1.2	-0.0158	1.2	-0.0136
1.1	-0.0021	1.2	-0.0133	1.2	-0.0158	1.2	-0.0136
1.1	-0.0021	1.2	-0.0133	1.2	-0.0158	1.2	-0.0136
1.1	-0.0024	1.2	-0.0133	1.2	-0.0158	1.2	-0.0136
1.1	-0.0024	1.2	-0.0133	1.2	-0.0158	1.2	-0.0136
1.1	-0.0027	1.2	-0.0133	1.2	-0.0158	1.2	-0.0136
1.1	-0.0024	1.2	-0.0136	1.2	-0.0158	1.2	-0.0136
1.1	-0.0024	1.3	-0.0136	1.2	-0.0161	1.3	-0.0136
1.1	-0.0027	1.3	-0.0136	1.2	-0.0161	1.3	-0.0136
1.1	-0.0027	1.3	-0.0133	1.2	-0.0161	1.3	-0.0136
1.1	-0.0027	1.3	-0.0133	1.2	-0.0158	1.3	-0.0136
1.2	-0.0027	1.3	-0.0133	1.3	-0.0161	1.3	-0.0136
1.2	-0.0027	1.3	-0.0136	1.3	-0.0158	1.3	-0.0136
1.2	-0.0027	1.3	-0.0133	1.3	-0.0158	1.3	-0.0136
1.2	-0.0027	1.3	-0.0136	1.3	-0.0158	1.3	-0.0136
1.2	-0.0533	1.3	-0.0136	1.3	-0.0158	1.3	-0.0142
1.2	-0.0477	1.3	-0.0133	1.3	-0.0158	1.3	-0.0142
1.2	-0.044	1.3	-0.0133	1.3	-0.0158	1.3	-0.0136
1.2	-0.0424	1.3	-0.0136	1.3	-0.0161	1.3	-0.0136
1.2	-0.0415	1.3	-0.0136	1.3	-0.0158	1.3	-0.0142
1.2	-0.0409	1.3	-0.0136	1.3	-0.0158	1.3	-0.0136
1.2	-0.0403	1.3	-0.0136	1.3	-0.0158	1.3	-0.0136
1.2	-0.0399	1.3	-0.0136	1.3	-0.0158	1.3	-0.0142
1.2	-0.0396	1.3	-0.0136	1.3	-0.0158	1.3	-0.0136
1.2	-0.0393	1.3	-0.0136	1.3	-0.0158	1.3	-0.0142
1.2	-0.039	1.4	-0.0136	1.3	-0.0158	1.4	-0.0142
1.2	-0.039	1.4	-0.0136	1.3	-0.0158	1.4	-0.0142
1.2	-0.0387	1.4	-0.0136	1.3	-0.0158	1.4	-0.0136
1.2	-0.0384	1.4	-0.0136	1.3	-0.0158	1.4	-0.0142
1.2	-0.0384	1.4	-0.0136	1.4	-0.0158	1.4	-0.0142
1.3	-0.0384	1.4	-0.0136	1.4	-0.0158	1.4	-0.0142
1.3	-0.0381	1.4	-0.0136	1.4	-0.0158	1.4	-0.0145
1.3	-0.0381	1.4	-0.0136	1.4	-0.0158	1.4	-0.0142
1.3	-0.0378	1.4	-0.0136	1.4	-0.0158	1.4	-0.0145
1.3	-0.0378	1.4	-0.0136	1.4	-0.0158	1.4	-0.0145
1.3	-0.0378	1.4	-0.0136	1.4	-0.0158	1.4	-0.0145
1.3	-0.0375	1.4	-0.0136	1.4	-0.0158	1.4	-0.0145
1.3	-0.0375	1.4	-0.0136	1.4	-0.0158	1.4	-0.0145
1.3	-0.0368	1.4	-0.0136	1.4	-0.0158	1.4	-0.0148
1.3	-0.0368	1.4	-0.0136	1.4	-0.0158	1.4	-0.0145
1.3	-0.0365	1.4	-0.0136	1.4	-0.0158	1.4	-0.0148
1.3	-0.0365	1.4	-0.0139	1.4	-0.0158	1.4	-0.0148
1.3	-0.0365	1.4	-0.0136	1.4	-0.0158	1.4	-0.0148
1.3	-0.0362	1.5	-0.0136	1.4	-0.0158	1.5	-0.0148
1.3	-0.0362	1.5	-0.0139	1.4	-0.0158	1.5	-0.0148
1.3	-0.0362	1.5	-0.0139	1.4	-0.0158	1.5	-0.0151
1.3	-0.0359	1.5	-0.0136	1.4	-0.0158	1.5	-0.0151
1.3	-0.0362	1.5	-0.0139	1.5	-0.0158	1.5	-0.0151
1.4	-0.0359	1.5	-0.0139	1.5	-0.0158	1.5	-0.0151
1.4	-0.0359	1.5	-0.0139	1.5	-0.0158	1.5	-0.0151
1.4	-0.0356	1.5	-0.0139	1.5	-0.0158	1.5	-0.0151
1.4	-0.0356	1.5	-0.0139	1.5	-0.0158	1.5	-0.0151
1.4	-0.0356	1.5	-0.0139	1.5	-0.0158	1.5	-0.0151
1.4	-0.0353	1.5	-0.0139	1.5	-0.0158	1.5	-0.0151
1.4	-0.0353	1.5	-0.0139	1.5	-0.0158	1.5	-0.0155
1.4	-0.035	1.5	-0.0139	1.5	-0.0158	1.5	-0.0151
1.4	-0.035	1.5	-0.0139	1.5	-0.0158	1.5	-0.0151
1.4	-0.035	1.5	-0.0139	1.5	-0.0158	1.5	-0.0151
1.4	-0.035	1.5	-0.0139	1.5	-0.0158	1.5	-0.0155
1.4	-0.0347	1.5	-0.0139	1.5	-0.0158	1.5	-0.0151
1.4	-0.0347	1.5	-0.0139	1.5	-0.0158	1.5	-0.0155
1.4	-0.0347	1.6	-0.0139	1.5	-0.0158	1.6	-0.0155
1.4	-0.0347	1.6	-0.0142	1.5	-0.0158	1.6	-0.0155
1.4	-0.0347	1.6	-0.0139	1.5	-0.0158	1.6	-0.0151
1.4	-0.0347	1.6	-0.0139	1.5	-0.0158	1.6	-0.0155
1.4	-0.0347	1.6	-0.0139	1.6	-0.0158	1.6	-0.0155
1.5	-0.0347	1.6	-0.0139	1.6	-0.0158	1.6	-0.0155
1.5	-0.0347	1.6	-0.0139	1.6	-0.0158	1.6	-0.0155
1.5	-0.0347	1.6	-0.0142	1.6	-0.0158	1.6	-0.0155
1.5	-0.0347	1.6	-0.0139	1.6	-0.0158	1.6	-0.0155
1.5	-0.035	1.6	-0.0142	1.6	-0.0158	1.6	-0.0155
1.5	-0.0347	1.6	-0.0142	1.6	-0.0158	1.6	-0.0155
1.5	-0.035	1.6	-0.0142	1.6	-0.0158	1.6	-0.0155
1.5	-0.035	1.6	-0.0142	1.6	-0.0158	1.6	-0.0155
1.5	-0.035	1.6	-0.0142	1.6	-0.0158	1.6	-0.0155
1.5	-0.035	1.6	-0.0142	1.6	-0.0158	1.6	-0.0155
1.5	-0.035	1.6	-0.0142	1.6	-0.0158	1.6	-0.0158
1.5	-0.0347	1.6	-0.0142	1.6	-0.0158	1.6	-0.0155
1.5	-0.035	1.6	-0.0142	1.6	-0.0158	1.6	-0.0155
1.5	-0.035	1.7	-0.0145	1.6	-0.0158	1.7	-0.0158
1.5	-0.035	1.7	-0.0142	1.6	-0.0161	1.7	-0.0158
1.5	-0.035	1.7	-0.0145	1.6	-0.0161	1.7	-0.0158
1.5	-0.035	1.7	-0.0145	1.6	-0.0161	1.7	-0.0158
1.5	-0.035	1.7	-0.0145	1.7	-0.0158	1.7	-0.0158
1.6	-0.035	1.7	-0.0145	1.7	-0.0161	1.7	-0.0158
1.6	-0.0347	1.7	-0.0145	1.7	-0.0161	1.7	-0.0158
1.6	-0.0347	1.7	-0.0145	1.7	-0.0161	1.7	-0.0158
1.6	-0.0344	1.7	-0.0145	1.7	-0.0161	1.7	-0.0158
1.6	-0.0347	1.7	-0.0145	1.7	-0.0161	1.7	-0.0158
1.6	-0.0344	1.7	-0.0145	1.7	-0.0161	1.7	-0.0158
1.6	-0.0347	1.7	-0.0148	1.7	-0.0161	1.7	-0.0158
1.6	-0.0347	1.7	-0.0148	1.7	-0.0161	1.7	-0.0158
1.6	-0.0344	1.7	-0.0148	1.7	-0.0161	1.7	-0.0161
1.6	-0.0347	1.7	-0.0148	1.7	-0.0161	1.7	-0.0161
1.6	-0.0347	1.7	-0.0148	1.7	-0.0161	1.7	-0.0161
1.6	-0.0344	1.7	-0.0148	1.7	-0.0164	1.7	-0.0161
1.6	-0.0347	1.7	-0.0148	1.7	-0.0164	1.7	-0.0161
1.6	-0.0347	1.8	-0.0148	1.7	-0.0164	1.8	-0.0161
1.6	-0.0347	1.8	-0.0148	1.7	-0.0164	1.8	-0.0164
1.6	-0.0347	1.8	-0.0148	1.7	-0.0164	1.8	-0.0164
1.6	-0.0347	1.8	-0.0151	1.7	-0.0164	1.8	-0.0164
1.6	-0.035	1.8	-0.0151	1.8	-0.0164	1.8	-0.0164
1.7	-0.035	1.8	-0.0151	1.8	-0.0164	1.8	-0.0164
1.7	-0.0353	1.8	-0.0151	1.8	-0.0164	1.8	-0.0164
1.7	-0.0353	1.8	-0.0151	1.8	-0.0167	1.8	-0.0167
1.7	-0.0353	1.8	-0.0151	1.8	-0.0164	1.8	-0.0167
1.7	-0.0353	1.8	-0.0151	1.8	-0.0167	1.8	-0.0167
1.7	-0.0353	1.8	-0.0155	1.8	-0.0167	1.8	-0.0167
1.7	-0.0356	1.8	-0.0155	1.8	-0.0167	1.8	-0.0167
1.7	-0.0356	1.8	-0.0155	1.8	-0.017	1.8	-0.017
1.7	-0.0356	1.8	-0.0155	1.8	-0.017	1.8	-0.017
1.7	-0.0359	1.8	-0.0155	1.8	-0.017	1.8	-0.017
1.7	-0.0359	1.8	-0.0155	1.8	-0.0173	1.8	-0.0173
1.7	-0.0359	1.8	-0.0158	1.8	-0.0173	1.8	-0.0173
1.7	-0.0362	1.8	-0.0158	1.8	-0.0176	1.8	-0.0173
1.7	-0.0365	1.9	-0.0158	1.8	-0.0176	1.9	-0.0173
1.7	-0.0365	1.9	-0.0161	1.8	-0.0179	1.9	-0.0176
1.7	-0.0368	1.9	-0.0161	1.8	-0.0182	1.9	-0.0176
1.7	-0.0368	1.9	-0.0161	1.8	-0.0182	1.9	-0.0179
1.7	-0.0368	1.9	-0.0164	1.9	-0.0186	1.9	-0.0179
1.8	-0.0375	1.9	-0.0164	1.9	-0.0189	1.9	-0.0182
1.8	-0.0378	1.9	-0.0164	1.9	-0.0189	1.9	-0.0182
1.8	-0.0378	1.9	-0.0167	1.9	-0.0192	1.9	-0.0186
1.8	-0.0381	1.9	-0.0167	1.9	-0.0192	1.9	-0.0186
1.8	-0.0381	1.9	-0.017	1.9	-0.0195	1.9	-0.0189
1.8	-0.0384	1.9	-0.017	1.9	-0.0198	1.9	-0.0195
1.8	-0.0387	1.9	-0.0173	1.9	-0.0198	1.9	-0.0195
1.8	-0.0387	1.9	-0.0176	1.9	-0.0201	1.9	-0.0201
1.8	-0.039	1.9	-0.0176	1.9	-0.0201	1.9	-0.0204
1.8	-0.039	1.9	-0.0179	1.9	-0.0204	1.9	-0.0207
1.8	-0.0393	1.9	-0.0182	1.9	-0.0204	1.9	-0.021
1.8	-0.0396	1.9	-0.0186	1.9	-0.0204	1.9	-0.0217
1.8	-0.0399	1.9	-0.0186	1.9	-0.0207	1.9	-0.0226
1.8	-0.0403	2	-0.0192	1.9	-0.0207	2	-0.0229
1.8	-0.0403	2	-0.0192	1.9	-0.021	2	-0.0232
1.8	-0.0406	2	-0.0195	1.9	-0.021	2	-0.0235
1.8	-0.0406	2	-0.0198	1.9	-0.0213	2	-0.0238
1.8	-0.0409	2	-0.0201	2	-0.0213	2	-0.0241
1.9	-0.0409	2	-0.0204	2	-0.0213	2	-0.0241
1.9	-0.0415	2	-0.0204	2	-0.0213	2	-0.0244
1.9	-0.0415	2	-0.021	2	-0.022	2	-0.0244
1.9	-0.0421	2	-0.0213	2	-0.022	2	-0.0248
1.9	-0.0421	2	-0.0217	2	-0.022	2	-0.0248
1.9	-0.0424	2	-0.0217	2	-0.022	2	-0.0248
1.9	-0.0427	2	-0.022	2	-0.022	2	-0.0251
1.9	-0.0427	2	-0.022	2	-0.022	2	-0.0248
1.9	-0.043	2	-0.022	2	-0.022	2	-0.0248
1.9	-0.0434	2	-0.022	2	-0.022	2	-0.0248
1.9	-0.0434	2	-0.0223	2	-0.022	2	-0.0248
1.9	-0.0437	2	-0.0223	2	-0.022	2	-0.0248
1.9	-0.0437	2	-0.0223	2	-0.022	2	-0.0248
1.9	-0.0437	2.1	-0.0223	2	-0.022	2.1	-0.0248
1.9	-0.0443	2.1	-0.0223	2.1	0.0155	2.1	-0.0248
1.9	-0.0443	2.1	-0.0223	2.1	0.0167	2.1	0.0195
1.9	-0.0446	2.1	0.0173	2.1	0.0167	2.1	0.0204
1.9	-0.0446	2.1	0.0182	2.1	0.0167	2.1	0.0204
2	-0.0452	2.2	0.0182	2.1	0.0164	2.2	0.0201
2	-0.0452	2.2	0.0182	2.1	0.0164	2.2	0.0198
2	-0.0455	2.2	0.0179	2.1	0.0161	2.2	0.0195
2	-0.0458	2.2	0.0179	2.2	0.0161	2.2	0.0192
2	-0.0458	2.2	0.0176	2.2	0.0158	2.2	0.0189
2	-0.0458	2.2	0.0173	2.2	0.0158	2.2	0.0186
2	-0.0461	2.2	0.017	2.2	0.0155	2.2	0.0182
2	-0.0461	2.2	0.017	2.2	0.0155	2.2	0.0179
2	-0.0461	2.2	0.0167	2.2	0.0151	2.2	0.0176
2	-0.0465	2.2	0.0164	2.2	0.0151	2.2	0.0176
2	-0.0465	2.2	0.0164	2.2	0.0148	2.2	0.0173
2	-0.0465	2.2	0.0161	2.2	0.0148	2.2	0.017
2	-0.0465	2.2	0.0161	2.2	0.0148	2.2	0.017
2	-0.0465	2.2	0.0158	2.2	0.0145	2.2	0.0167
2	-0.0468	2.2	0.0158	2.2	0.0145	2.2	0.0167
2	-0.0465	2.2	0.0155	2.2	0.0145	2.2	0.0164
2	-0.0468	2.2	0.0155	2.2	0.0142	2.2	0.0161
2	-0.0465	2.2	0.0151	2.2	0.0142	2.2	0.0161
2.1	-0.0468	2.3	0.0151	2.2	0.0139	2.3	0.0158
2.1	-0.0468	2.3	0.0151	2.2	0.0139	2.3	0.0158
2.1	-0.0465	2.3	0.0148	2.2	0.0139	2.3	0.0155
2.1	-0.0465	2.3	0.0148	2.3	0.0139	2.3	0.0155
2.1	-0.0468	2.3	0.0148	2.3	0.0139	2.3	0.0151
2.1	-0.0468	2.3	0.0145	2.3	0.0136	2.3	0.0151
2.1	-0.0468	2.3	0.0145	2.3	0.0136	2.3	0.0151
2.1	-0.0465	2.3	0.0142	2.3	0.0136	2.3	0.0148
2.1	-0.0468	2.3	0.0142	2.3	0.0136	2.3	0.0148
2.1	-0.0468	2.3	0.0142	2.3	0.013	2.3	0.0148
2.1	-0.0468	2.3	0.0139	2.3	0.013	2.3	0.0145
2.1	-0.0465	2.3	0.0139	2.3	0.013	2.3	0.0145
2.1	-0.0465	2.3	0.0139	2.3	0.0127	2.3	0.0139
2.1	-0.0465	2.3	0.0139	2.3	0.0127	2.3	0.0139
2.1	-0.0465	2.3	0.0136	2.3	0.0127	2.3	0.0139
2.1	-0.0461	2.3	0.0136	2.3	0.0127	2.3	0.0139
2.1	-0.0461	2.3	0.0136	2.3	0.0124	2.3	0.0139
2.1	-0.0458	2.3	0.0133	2.3	0.0124	2.3	0.0136
2.2	-0.0458	2.4	0.0133	2.3	0.0124	2.4	0.0136
2.2	-0.0458	2.4	0.0133	2.3	0.0124	2.4	0.0136
2.2	-0.0455	2.4	0.0133	2.3	0.0124	2.4	0.0133
2.2	-0.0455	2.4	0.0133	2.4	0.0124	2.4	0.0133
2.2	-0.0062	2.4	0.0127	2.4	0.012	2.4	0.0133
2.2	-0.0037	2.4	0.0127	2.4	0.012	2.4	0.0133
2.2	-0.0037	2.4	0.0127	2.4	0.012	2.4	0.013
2.2	-0.0031	2.4	0.0127	2.4	0.012	2.4	0.013
2.2	-0.0031	2.4	0.0127	2.4	0.012	2.4	0.013
2.2	-0.0031	2.4	0.0124	2.4	0.012	2.4	0.013
2.2	-0.0031	2.4	0.0124	2.4	0.012	2.4	0.013
2.2	-0.0031	2.4	0.0124	2.4	0.012	2.4	0.0127
2.2	-0.0031	2.4	0.0124	2.4	0.012	2.4	0.0127
2.2	-0.0031	2.4	0.0124	2.4	0.012	2.4	0.0127
2.2	-0.0027	2.4	0.0124	2.4	0.012	2.4	0.0127
2.2	-0.0027	2.4	0.0124	2.4	0.012	2.4	0.0127
2.2	-0.0027	2.4	0.012	2.4	0.0124	2.4	0.0127
2.2	-0.0027	2.4	0.012	2.4	0.0124	2.4	0.0124
2.2	-0.0027	2.5	0.012	2.4	0.012	2.5	0.0124
2.3	-0.0027	2.5	0.012	2.4	0.0124	2.5	0.0124
2.3	0.0427	2.5	0.012	2.4	0.0124	2.5	0.0124
2.3	0.0434	2.5	0.012	2.5	0.0124	2.5	0.0124
2.3	0.0434	2.5	0.0117	2.5	0.0124	2.5	0.012
2.3	0.043	2.5	0.0117	2.5	0.0124	2.5	0.012
2.3	0.0427	2.5	0.0117	2.5	0.0124	2.5	0.0124
2.3	0.0424	2.5	0.0117	2.5	0.0124	2.5	0.012
2.3	0.0421	2.5	0.0117	2.5	0.0124	2.5	0.012
2.3	0.0418	2.5	0.0117	2.5	0.0124	2.5	0.012
2.3	0.0415	2.5	0.0117	2.5	0.0124	2.5	0.012
2.3	0.0409	2.5	0.0117	2.5	0.012	2.5	0.012
2.3	0.0406	2.5	0.0114	2.5	0.0124	2.5	0.012
2.3	0.0399	2.5	0.0117	2.5	0.012	2.5	0.0117
2.3	0.0396	2.5	0.0114	2.5	0.012	2.5	0.0117
2.3	0.0393	2.5	0.0114	2.5	0.012	2.5	0.0117
2.3	0.039	2.5	0.0114	2.5	0.012	2.5	0.0117
2.3	0.0384	2.5	0.0114	2.5	0.012	2.5	0.0117
2.3	0.0381	2.6	0.0114	2.5	0.012	2.6	0.0117
2.3	0.0378	2.6	0.0114	2.5	0.0117	2.6	0.0117
2.4	0.0372	2.6	0.0111	2.5	0.0117	2.6	0.0117
2.4	0.0368	2.6	0.0111	2.6	0.0117	2.6	0.0114
2.4	0.0362	2.6	0.0111	2.6	0.0117	2.6	0.0114
2.4	0.0362	2.6	0.0111	2.6	0.0117	2.6	0.0114
2.4	0.0359	2.6	0.0111	2.6	0.0117	2.6	0.0114
2.4	0.0356	2.6	0.0111	2.6	0.0117	2.6	0.0114
2.4	0.0353	2.6	0.0111	2.6	0.0117	2.6	0.0114
2.4	0.035	2.6	0.0111	2.6	0.0114	2.6	0.0114
2.4	0.035	2.6	0.0111	2.6	0.0114	2.6	0.0114
2.4	0.0347	2.6	0.0111	2.6	0.0114	2.6	0.0111
2.4	0.0344	2.6	0.0108	2.6	0.0114	2.6	0.0111
2.4	0.0341	2.6	0.0111	2.6	0.0114	2.6	0.0114
2.4	0.0341	2.6	0.0108	2.6	0.0114	2.6	0.0111
2.4	0.0337	2.6	0.0108	2.6	0.0114	2.6	0.0114
2.4	0.0334	2.6	0.0108	2.6	0.0114	2.6	0.0111
2.4	0.0334	2.6	0.0108	2.6	0.0111	2.6	0.0111
2.4	0.0334	2.7	0.0108	2.6	0.0111	2.7	0.0111
2.4	0.0328	2.7	0.0108	2.6	0.0114	2.7	0.0111
2.5	0.0331	2.7	0.0108	2.6	0.0111	2.7	0.0111
2.5	0.0328	2.7	0.0108	2.7	0.0111	2.7	0.0111
2.5	0.0325	2.7	0.0108	2.7	0.0111	2.7	0.0111
2.5	0.0325	2.7	0.0108	2.7	0.0111	2.7	0.0108
2.5	0.0322	2.7	0.0105	2.7	0.0111	2.7	0.0108
2.5	0.0322	2.7	0.0105	2.7	0.0111	2.7	0.0108
2.5	0.0322	2.7	0.0105	2.7	0.0111	2.7	0.0108
2.5	0.0322	2.7	0.0105	2.7	0.0108	2.7	0.0108
2.5	0.0319	2.7	0.0105	2.7	0.0108	2.7	0.0108
2.5	0.0319	2.7	0.0105	2.7	0.0108	2.7	0.0108
2.5	0.0319	2.7	0.0105	2.7	0.0108	2.7	0.0108
2.5	0.0319	2.7	0.0105	2.7	0.0108	2.7	0.0108
2.5	0.0316	2.7	0.0105	2.7	0.0108	2.7	0.0108
2.5	0.0316	2.7	0.0105	2.7	0.0108	2.7	0.0108
2.5	0.0313	2.7	0.0105	2.7	0.0108	2.7	0.0105
2.5	0.0313	2.7	0.0105	2.7	0.0108	2.7	0.0105
2.5	0.031	2.8	0.0105	2.7	0.0105	2.8	0.0105
2.5	0.031	2.8	0.0102	2.7	0.0108	2.8	0.0105
2.6	0.031	2.8	0.0102	2.7	0.0108	2.8	0.0105
2.6	0.031	2.8	0.0102	2.8	0.0108	2.8	0.0105
2.6	0.031	2.8	0.0102	2.8	0.0105	2.8	0.0105
2.6	0.0306	2.8	0.0102	2.8	0.0105	2.8	0.0105
2.6	0.0306	2.8	0.0102	2.8	0.0105	2.8	0.0105
2.6	0.0306	2.8	0.0102	2.8	0.0105	2.8	0.0105
2.6	0.0306	2.8	0.0102	2.8	0.0105	2.8	0.0105
2.6	0.0303	2.8	0.0102	2.8	0.0105	2.8	0.0105
2.6	0.0303	2.8	0.0102	2.8	0.0105	2.8	0.0105
2.6	0.0303	2.8	0.0102	2.8	0.0105	2.8	0.0102
2.6	0.0303	2.8	0.0102	2.8	0.0105	2.8	0.0105
2.6	0.0303	2.8	0.0102	2.8	0.0105	2.8	0.0105
2.6	0.0303	2.8	0.0099	2.8	0.0105	2.8	0.0102
2.6	0.03	2.8	0.0102	2.8	0.0102	2.8	0.0105
2.6	0.0303	2.8	0.0102	2.8	0.0105	2.8	0.0102
2.6	0.0303	2.8	0.0102	2.8	0.0105	2.8	0.0102
2.6	0.0303	2.9	0.0099	2.8	0.0102	2.9	0.0102
2.6	0.0303	2.9	0.0102	2.8	0.0102	2.9	0.0102
2.7	0.0303	2.9	0.0099	2.8	0.0102	2.9	0.0102
2.7	0.0303	2.9	0.0099	2.9	0.0105	2.9	0.0102
2.7	0.0303	2.9	0.0099	2.9	0.0102	2.9	0.0102
2.7	0.0303	2.9	0.0099	2.9	0.0102	2.9	0.0102
2.7	0.0303	2.9	0.0099	2.9	0.0102	2.9	0.0102
2.7	0.0303	2.9	0.0099	2.9	0.0102	2.9	0.0102
2.7	0.0303	2.9	0.0099	2.9	0.0102	2.9	0.0099
2.7	0.0303	2.9	0.0099	2.9	0.0102	2.9	0.0102
2.7	0.0306	2.9	0.0099	2.9	0.0102	2.9	0.0102
2.7	0.0306	2.9	0.0099	2.9	0.0102	2.9	0.0099
2.7	0.0306	2.9	0.0099	2.9	0.0102	2.9	0.0102
2.7	0.0306	2.9	0.0099	2.9	0.0102	2.9	0.0102
2.7	0.0306	2.9	0.0099	2.9	0.0102	2.9	0.0099
2.7	0.0306	2.9	0.0099	2.9	0.0102	2.9	0.0099
2.7	0.0306	2.9	0.0099	2.9	0.0102	2.9	0.0099
2.7	0.0306	2.9	0.0099	2.9	0.0102	2.9	0.0099
2.7	0.031	3	0.0099	2.9	0.0102	3	0.0099
2.7	0.031	3	0.0096	2.9	0.0102	3	0.0099
2.8	0.031	3	0.0096	2.9	0.0102	3	0.0099
2.8	0.031	3	0.0099	3	0.0099	3	0.0099
2.8	0.031	3	0.0099	3	0.0102	3	0.0099
2.8	0.031	3	0.0096	3	0.0099	3	0.0099
2.8	0.0313	3	0.0096	3	0.0099	3	0.0099
2.8	0.0313	3	0.0096	3	0.0099	3	0.0099
2.8	0.0313	3	0.0096	3	0.0099	3	0.0099
2.8	0.0316	3	0.0096	3	0.0099	3	0.0099
2.8	0.0313	3	0.0096	3	0.0102	3	0.0099
2.8	0.0316	3	0.0096	3	0.0099	3	0.0099
2.8	0.0316	3	0.0096	3	0.0099	3	0.0099
2.8	0.0316	3	0.0096	3	0.0099	3	0.0096
2.8	0.0316	3	0.0096	3	0.0099	3	0.0096
2.8	0.0319	3	0.0096	3	0.0099	3	0.0099
2.8	0.0319	3	0.0096	3	0.0099	3	0.0096
2.8	0.0319	3	0.0096	3	0.0099	3	0.0096
2.8	0.0322	3.1	0.0096	3	0.0099	3.1	0.0099
2.8	0.0322	3.1	0.0096	3	0.0096	3.1	0.0096
2.9	0.0322	3.1	0.0096	3	0.0096	3.1	0.0096
2.9	0.0325	3.1	0.0093	3.1	0.0096	3.1	0.0096
2.9	0.0325	3.1	0.0093	3.1	0.0096	3.1	0.0096
2.9	0.0325	3.1	0.0096	3.1	0.0096	3.1	0.0096
2.9	0.0328	3.1	0.0096	3.1	0.0096	3.1	0.0096
2.9	0.0328	3.1	0.0093	3.1	0.0096	3.1	0.0096
2.9	0.0328	3.1	0.0096	3.1	0.0096	3.1	0.0096
2.9	0.0331	3.1	0.0096	3.1	0.0096	3.1	0.0096
2.9	0.0331	3.1	0.0096	3.1	0.0096	3.1	0.0096
2.9	0.0334	3.1	0.0096	3.1	0.0096	3.1	0.0096
2.9	0.0337	3.1	0.0096	3.1	0.0096	3.1	0.0096
2.9	0.0334	3.1	0.0093	3.1	0.0096	3.1	0.0096
2.9	0.0337	3.1	0.0096	3.1	0.0096	3.1	0.0096
2.9	0.0341	3.1	0.0093	3.2	-0.0114	3.1	0.0096
2.9	0.0344	3.1	0.0093	3.2	-0.0133	3.2	-0.0111
2.9	0.0344	3.1	0.0093	3.2	-0.0133	3.2	-0.0127
2.9	0.0344	3.2	-0.0099	3.2	-0.0139	3.2	-0.013
2.9	0.0347	3.2	-0.0117	3.2	-0.0139	3.2	-0.013
3	0.035	3.2	-0.012	3.2	-0.0139	3.2	-0.0133
3	0.035	3.2	-0.0124	3.2	-0.0142	3.2	-0.0133
3	0.0353	3.2	-0.0124	3.2	-0.0139	3.3	-0.0133
3	0.0353	3.3	-0.0124	3.2	-0.0139	3.3	-0.0133
3	0.0356	3.3	-0.0124	3.2	-0.0142	3.3	-0.0133
3	0.0359	3.3	-0.0124	3.3	-0.0142	3.3	-0.0133
3	0.0362	3.3	-0.0127	3.3	-0.0142	3.3	-0.0133
3	0.0362	3.3	-0.0127	3.3	-0.0142	3.3	-0.0133
3	0.0365	3.3	-0.0127	3.3	-0.0142	3.3	-0.0136
3	0.0368	3.3	-0.0127	3.3	-0.0142	3.3	-0.0133
3	0.0372	3.3	-0.0127	3.3	-0.0142	3.3	-0.0133
3	0.0372	3.3	-0.0127	3.3	-0.0142	3.3	-0.0133
3	0.0378	3.3	-0.0127	3.3	-0.0142	3.3	-0.0136
3	0.0384	3.3	-0.0127	3.3	-0.0142	3.3	-0.0136
3	0.0387	3.3	-0.0127	3.3	-0.0142	3.3	-0.0136
3	0.039	3.3	-0.0127	3.3	-0.0142	3.3	-0.0136
3	0.0396	3.3	-0.0127	3.3	-0.0142	3.3	-0.0136
3	0.0403	3.3	-0.0127	3.3	-0.0142	3.3	-0.0136
3.1	0.0412	3.3	-0.0127	3.3	-0.0142	3.3	-0.0133
3.1	0.0421	3.3	-0.0127	3.3	-0.0142	3.3	-0.0136
3.1	0.0434	3.3	-0.0127	3.3	-0.0142	3.4	-0.0136
3.1	0.0446	3.4	-0.0127	3.3	-0.0142	3.4	-0.0133
3.1	0.0461	3.4	-0.0127	3.3	-0.0142	3.4	-0.0136
3.1	0.0477	3.4	-0.0127	3.4	-0.0142	3.4	-0.0136
3.1	0.0486	3.4	-0.0127	3.4	-0.0142	3.4	-0.0136
3.1	0.0499	3.4	-0.0127	3.4	-0.0142	3.4	-0.0136
3.1	0.0505	3.4	-0.0127	3.4	-0.0142	3.4	-0.0136
3.1	0.0517	3.4	-0.0127	3.4	-0.0145	3.4	-0.0136
3.1	0.0523	3.4	-0.0127	3.4	-0.0145	3.4	-0.0136
3.1	0.053	3.4	-0.0127	3.4	-0.0142	3.4	-0.0136
3.1	0.0536	3.4	-0.0127	3.4	-0.0145	3.4	-0.0136
3.1	0.0539	3.4	-0.0127	3.4	-0.0145	3.4	-0.0136
3.1	0.0542	3.4	-0.0127	3.4	-0.0145	3.4	-0.0136
3.1	0.0542	3.4	-0.0133	3.4	-0.0145	3.4	-0.0136
3.1	0.0545	3.4	-0.0133	3.4	-0.0148	3.4	-0.0136
3.1	0.0545	3.4	-0.0133	3.4	-0.0148	3.4	-0.0136
3.2	0.0548	3.4	-0.0133	3.4	-0.0148	3.4	-0.0136
3.2	0.0548	3.4	-0.0127	3.4	-0.0148	3.4	-0.0136
3.2	0.0548	3.4	-0.0133	3.4	-0.0151	3.5	-0.0136
3.2	0.0551	3.5	-0.0127	3.4	-0.0148	3.5	-0.0136
3.2	0.0551	3.5	-0.0133	3.4	-0.0151	3.5	-0.0136
3.2	0.0554	3.5	-0.0127	3.5	-0.0151	3.5	-0.0136
3.2	0.0558	3.5	-0.0133	3.5	-0.0151	3.5	-0.0142
3.2	0.0558	3.5	-0.0133	3.5	-0.0151	3.5	-0.0136
3.2	0.0561	3.5	-0.0133	3.5	-0.0151	3.5	-0.0136
3.2	0.0561	3.5	-0.0133	3.5	-0.0151	3.5	-0.0142
3.2	0.0564	3.5	-0.0133	3.5	-0.0151	3.5	-0.0136
3.2	0.0564	3.5	-0.0133	3.5	-0.0151	3.5	-0.0142
3.2	0.0564	3.5	-0.0133	3.5	-0.0151	3.5	-0.0136
3.2	0.0564	3.5	-0.0133	3.5	-0.0155	3.5	-0.0142
3.2	0.0561	3.5	-0.0133	3.5	-0.0155	3.5	-0.0136
3.2	0.0558	3.5	-0.0133	3.5	-0.0155	3.5	-0.0142
3.2	0.0558	3.5	-0.0133	3.5	-0.0155	3.5	-0.0136
3.2	0.0558	3.5	-0.0133	3.5	-0.0155	3.5	-0.0136
3.3	0.0558	3.5	-0.0133	3.5	-0.0155	3.5	-0.0142
3.3	0.0554	3.5	-0.0133	3.5	-0.0151	3.5	-0.0136
3.3	0.0034	3.5	-0.0133	3.5	-0.0151	3.6	-0.0142
3.3	-0.0018	3.6	-0.0133	3.5	-0.0155	3.6	-0.0142
3.3	-0.0021	3.6	-0.0133	3.5	-0.0155	3.6	-0.0142
3.3	-0.0021	3.6	-0.0133	3.6	-0.0151	3.6	-0.0142
3.3	-0.0024	3.6	-0.0133	3.6	-0.0151	3.6	-0.0142
3.3	-0.0024	3.6	-0.0133	3.6	-0.0151	3.6	-0.0142
3.3	-0.0024	3.6	-0.0133	3.6	-0.0155	3.6	-0.0142
3.3	-0.0024	3.6	-0.0133	3.6	-0.0155	3.6	-0.0142
3.3	-0.0024	3.6	-0.0133	3.6	-0.0155	3.6	-0.0142
3.3	-0.0027	3.6	-0.0133	3.6	-0.0151	3.6	-0.0142
3.3	-0.0027	3.6	-0.0133	3.6	-0.0151	3.6	-0.0142
3.3	-0.0024	3.6	-0.0133	3.6	-0.0155	3.6	-0.0142
3.3	-0.0024	3.6	-0.0133	3.6	-0.0155	3.6	-0.0142
3.3	-0.0027	3.6	-0.0136	3.6	-0.0151	3.6	-0.0142
3.3	-0.0027	3.6	-0.0133	3.6	-0.0155	3.6	-0.0142
3.3	-0.0027	3.6	-0.0136	3.6	-0.0151	3.6	-0.0142
3.3	-0.0545	3.6	-0.0136	3.6	-0.0155	3.6	-0.0145
3.3	-0.0443	3.6	-0.0133	3.6	-0.0151	3.6	-0.0142
3.3	-0.0421	3.6	-0.0136	3.6	-0.0155	3.7	-0.0145
3.4	-0.0412	3.7	-0.0136	3.6	-0.0151	3.7	-0.0142
3.4	-0.0406	3.7	-0.0136	3.6	-0.0151	3.7	-0.0142
3.4	-0.0396	3.7	-0.0136	3.7	-0.0155	3.7	-0.0145
3.4	-0.0393	3.7	-0.0136	3.7	-0.0155	3.7	-0.0142
3.4	-0.039	3.7	-0.0136	3.7	-0.0155	3.7	-0.0142
3.4	-0.0384	3.7	-0.0133	3.7	-0.0151	3.7	-0.0142
3.4	-0.0381	3.7	-0.0136	3.7	-0.0151	3.7	-0.0145
3.4	-0.0378	3.7	-0.0136	3.7	-0.0155	3.7	-0.0142
3.4	-0.0375	3.7	-0.0136	3.7	-0.0155	3.7	-0.0145
3.4	-0.0375	3.7	-0.0136	3.7	-0.0155	3.7	-0.0145
3.4	-0.0368	3.7	-0.0136	3.7	-0.0151	3.7	-0.0145
3.4	-0.0365	3.7	-0.0136	3.7	-0.0155	3.7	-0.0145
3.4	-0.0365	3.7	-0.0136	3.7	-0.0151	3.7	-0.0145
3.4	-0.0362	3.7	-0.0136	3.7	-0.0151	3.7	-0.0145
3.4	-0.0362	3.7	-0.0136	3.7	-0.0155	3.7	-0.0145
3.4	-0.0362	3.7	-0.0136	3.7	-0.0151	3.7	-0.0145
3.4	-0.0359	3.7	-0.0136	3.7	-0.0155	3.7	-0.0145
3.4	-0.0362	3.7	-0.0136	3.7	-0.0155	3.8	-0.0148
3.5	-0.0359	3.8	-0.0139	3.7	-0.0155	3.8	-0.0145
3.5	-0.0359	3.8	-0.0136	3.7	-0.0155	3.8	-0.0145
3.5	-0.0359	3.8	-0.0136	3.8	-0.0155	3.8	-0.0148
3.5	-0.0362	3.8	-0.0139	3.8	-0.0155	3.8	-0.0145
3.5	-0.0362	3.8	-0.0139	3.8	-0.0155	3.8	-0.0148
3.5	-0.0362	3.8	-0.0139	3.8	-0.0155	3.8	-0.0148
3.5	-0.0359	3.8	-0.0139	3.8	-0.0155	3.8	-0.0145
3.5	-0.0362	3.8	-0.0139	3.8	-0.0155	3.8	-0.0148
3.5	-0.0362	3.8	-0.0139	3.8	-0.0155	3.8	-0.0148
3.5	-0.0359	3.8	-0.0139	3.8	-0.0155	3.8	-0.0148
3.5	-0.0359	3.8	-0.0139	3.8	-0.0155	3.8	-0.0148
3.5	-0.0362	3.8	-0.0139	3.8	-0.0155	3.8	-0.0148
3.5	-0.0359	3.8	-0.0139	3.8	-0.0155	3.8	-0.0148
3.5	-0.0359	3.8	-0.0139	3.8	-0.0155	3.8	-0.0148
3.5	-0.0362	3.8	-0.0139	3.8	-0.0155	3.8	-0.0148
3.5	-0.0359	3.8	-0.0139	3.8	-0.0155	3.8	-0.0151
3.5	-0.0359	3.8	-0.0139	3.8	-0.0155	3.8	-0.0148
3.5	-0.0359	3.8	-0.0139	3.8	-0.0155	3.9	-0.0151
3.6	-0.0359	3.9	-0.0139	3.8	-0.0158	3.9	-0.0148
3.6	-0.0359	3.9	-0.0139	3.8	-0.0155	3.9	-0.0151
3.6	-0.0359	3.9	-0.0142	3.9	-0.0158	3.9	-0.0151
3.6	-0.0356	3.9	-0.0142	3.9	-0.0155	3.9	-0.0151
3.6	-0.0356	3.9	-0.0142	3.9	-0.0155	3.9	-0.0151
3.6	-0.0356	3.9	-0.0142	3.9	-0.0158	3.9	-0.0151
3.6	-0.0356	3.9	-0.0142	3.9	-0.0158	3.9	-0.0151
3.6	-0.0356	3.9	-0.0142	3.9	-0.0158	3.9	-0.0151
3.6	-0.0353	3.9	-0.0145	3.9	-0.0158	3.9	-0.0151
3.6	-0.0356	3.9	-0.0145	3.9	-0.0158	3.9	-0.0155
3.6	-0.0353	3.9	-0.0145	3.9	-0.0158	3.9	-0.0155
3.6	-0.0353	3.9	-0.0145	3.9	-0.0158	3.9	-0.0155
3.6	-0.0353	3.9	-0.0145	3.9	-0.0158	3.9	-0.0155
3.6	-0.0353	3.9	-0.0145	3.9	-0.0158	3.9	-0.0155
3.6	-0.035	3.9	-0.0145	3.9	-0.0161	3.9	-0.0155
3.6	-0.035	3.9	-0.0145	3.9	-0.0158	3.9	-0.0155
3.6	-0.035	3.9	-0.0145	3.9	-0.0158	3.9	-0.0155
3.6	-0.035	3.9	-0.0145	3.9	-0.0161	4	-0.0158
3.7	-0.0347	4	-0.0145	3.9	-0.0161	4	-0.0158
3.7	-0.035	4	-0.0145	3.9	-0.0161	4	-0.0158
3.7	-0.0347	4	-0.0148	4	-0.0161	4	-0.0158
3.7	-0.0347	4	-0.0148	4	-0.0161	4	-0.0161
3.7	-0.0347	4	-0.0148	4	-0.0164	4	-0.0161
3.7	-0.0344	4	-0.0148	4	-0.0164	4	-0.0161
3.7	-0.0344	4	-0.0148	4	-0.0164	4	-0.0164
3.7	-0.0344	4	-0.0151	4	-0.0164	4	-0.0161
3.7	-0.0344	4	-0.0151	4	-0.0164	4	-0.0164
3.7	-0.0344	4	-0.0151	4	-0.0164	4	-0.0164
3.7	-0.0344	4	-0.0151	4	-0.0167	4	-0.0164
3.7	-0.0344	4	-0.0151	4	-0.0167	4	-0.0164
3.7	-0.0341	4	-0.0155	4	-0.0167	4	-0.0167
3.7	-0.0341	4	-0.0155	4	-0.0167	4	-0.0167
3.7	-0.0341	4	-0.0155	4	-0.017	4	-0.017
3.7	-0.0341	4	-0.0158	4	-0.017	4	-0.017
3.7	-0.0341	4	-0.0158	4	-0.017	4	-0.017
3.7	-0.0341	4	-0.0158	4	-0.017	4.1	-0.0173
3.8	-0.0337	4.1	-0.0161	4	-0.0173	4.1	-0.0173
3.8	-0.0341	4.1	-0.0161	4	-0.0173	4.1	-0.0176
3.8	-0.0341	4.1	-0.0164	4.1	-0.0173	4.1	-0.0176
3.8	-0.0341	4.1	-0.0164	4.1	-0.0176	4.1	-0.0179
3.8	-0.0337	4.1	-0.0167	4.1	-0.0176	4.1	-0.0179
3.8	-0.0337	4.1	-0.0167	4.1	-0.0179	4.1	-0.0182
3.8	-0.0337	4.1	-0.017	4.1	-0.0179	4.1	-0.0186
3.8	-0.0337	4.1	-0.017	4.1	-0.0179	4.1	-0.0189
3.8	-0.0341	4.1	-0.0173	4.1	-0.0182	4.1	-0.0192
3.8	-0.0337	4.1	-0.0176	4.1	-0.0182	4.1	-0.0195
3.8	-0.0337	4.1	-0.0179	4.1	-0.0182	4.1	-0.0198
3.8	-0.0337	4.1	-0.0182	4.1	-0.0186	4.1	-0.0201
3.8	-0.0337	4.1	-0.0182	4.1	-0.0186	4.1	-0.0204
3.8	-0.0337	4.1	-0.0186	4.1	-0.0189	4.1	-0.0207
3.8	-0.0337	4.1	-0.0189	4.1	-0.0189	4.1	-0.021
3.8	-0.0337	4.1	-0.0192	4.1	-0.0189	4.1	-0.0213
3.8	-0.0337	4.1	-0.0195	4.1	-0.0192	4.1	-0.0217
3.8	-0.0337	4.1	-0.0198	4.1	-0.0192	4.2	-0.0223
3.9	-0.0337	4.2	-0.0198	4.1	-0.0192	4.2	-0.0226
3.9	-0.0337	4.2	-0.0201	4.1	-0.0192	4.2	-0.0226
3.9	-0.0337	4.2	-0.0201	4.2	-0.0195	4.2	-0.0229
3.9	-0.0337	4.2	-0.0201	4.2	-0.0195	4.2	-0.0229
3.9	-0.0337	4.2	-0.0204	4.2	-0.0195	4.2	-0.0229
3.9	-0.0337	4.2	-0.0204	4.2	-0.0195	4.2	-0.0229
3.9	-0.0337	4.2	-0.0204	4.2	-0.0195	4.2	-0.0232
3.9	-0.0337	4.2	-0.0204	4.2	-0.0198	4.2	-0.0232
3.9	-0.0341	4.2	-0.021	4.2	-0.0195	4.2	-0.0232
3.9	-0.0341	4.2	-0.021	4.2	-0.0198	4.2	-0.0232
3.9	-0.0341	4.2	-0.021	4.2	-0.0198	4.2	-0.0232
3.9	-0.0341	4.2	-0.021	4.3	0.0127	4.2	-0.0232
3.9	-0.0344	4.2	-0.021	4.3	0.0142	4.3	0.0176
3.9	-0.0344	4.2	-0.021	4.3	0.0142	4.3	0.0186
3.9	-0.0344	4.3	0.0155	4.3	0.0142	4.3	0.0182
3.9	-0.0344	4.3	0.0167	4.3	0.0142	4.3	0.0182
3.9	-0.0344	4.3	0.0167	4.3	0.0142	4.3	0.0179
3.9	-0.0347	4.3	0.0164	4.3	0.0139	4.3	0.0176
4	-0.035	4.3	0.0164	4.3	0.0139	4.3	0.0173
4	-0.035	4.3	0.0161	4.3	0.0139	4.3	0.017
4	-0.035	4.3	0.0161	4.3	0.0139	4.3	0.0167
4	-0.0353	4.3	0.0158	4.3	0.0139	4.4	0.0167
4	-0.0353	4.4	0.0155	4.3	0.0139	4.4	0.0164
4	-0.0353	4.4	0.0155	4.3	0.0139	4.4	0.0161
4	-0.0356	4.4	0.0155	4.4	0.0136	4.4	0.0161
4	-0.0359	4.4	0.0151	4.4	0.0139	4.4	0.0158
4	-0.0359	4.4	0.0151	4.4	0.0136	4.4	0.0155
4	-0.0362	4.4	0.0148	4.4	0.0136	4.4	0.0155
4	-0.0362	4.4	0.0148	4.4	0.0136	4.4	0.0151
4	-0.0365	4.4	0.0145	4.4	0.0136	4.4	0.0151
4	-0.0368	4.4	0.0145	4.4	0.0136	4.4	0.0151
4	-0.0368	4.4	0.0145	4.4	0.0136	4.4	0.0148
4	-0.0368	4.4	0.0142	4.4	0.0136	4.4	0.0148
4	-0.0375	4.4	0.0142	4.4	0.0136	4.4	0.0145
4	-0.0378	4.4	0.0139	4.4	0.0136	4.4	0.0145
4	-0.0381	4.4	0.0139	4.4	0.0136	4.4	0.0145
4.1	-0.0384	4.4	0.0139	4.4	0.0136	4.4	0.0145
4.1	-0.0384	4.4	0.0139	4.4	0.013	4.4	0.0139
4.1	-0.0387	4.4	0.0136	4.4	0.013	4.4	0.0139
4.1	-0.039	4.4	0.0136	4.4	0.013	4.5	0.0136
4.1	-0.0393	4.5	0.0136	4.4	0.013	4.5	0.0136
4.1	-0.0393	4.5	0.0136	4.4	0.013	4.5	0.0136
4.1	-0.0396	4.5	0.0133	4.5	0.013	4.5	0.0136
4.1	-0.0399	4.5	0.0133	4.5	0.0127	4.5	0.0136
4.1	-0.0403	4.5	0.0133	4.5	0.0127	4.5	0.0133
4.1	-0.0403	4.5	0.0127	4.5	0.0127	4.5	0.0133
4.1	-0.0406	4.5	0.0127	4.5	0.0127	4.5	0.0133
4.1	-0.0409	4.5	0.0127	4.5	0.0124	4.5	0.013
4.1	-0.0412	4.5	0.0127	4.5	0.0124	4.5	0.013
4.1	-0.0415	4.5	0.0127	4.5	0.0124	4.5	0.013
4.1	-0.0415	4.5	0.0124	4.5	0.0124	4.5	0.013
4.1	-0.0418	4.5	0.0124	4.5	0.0124	4.5	0.0127
4.1	-0.0421	4.5	0.0124	4.5	0.012	4.5	0.0127
4.1	-0.0421	4.5	0.0124	4.5	0.012	4.5	0.0127
4.2	-0.0424	4.5	0.0124	4.5	0.012	4.5	0.0124
4.2	-0.0424	4.5	0.0124	4.5	0.012	4.5	0.0127
4.2	-0.0427	4.5	0.012	4.5	0.012	4.5	0.0124
4.2	-0.0427	4.5	0.012	4.5	0.012	4.6	0.0124
4.2	-0.043	4.6	0.012	4.5	0.0117	4.6	0.0124
4.2	-0.043	4.6	0.012	4.5	0.012	4.6	0.0124
4.2	-0.0434	4.6	0.012	4.6	0.0117	4.6	0.0124
4.2	-0.0434	4.6	0.0117	4.6	0.0117	4.6	0.012
4.2	-0.0437	4.6	0.0117	4.6	0.0117	4.6	0.0124
4.2	-0.0437	4.6	0.0117	4.6	0.0117	4.6	0.012
4.2	-0.0437	4.6	0.0117	4.6	0.0117	4.6	0.012
4.2	-0.0437	4.6	0.0117	4.6	0.0117	4.6	0.012
4.2	-0.044	4.6	0.0117	4.6	0.0114	4.6	0.012
4.2	-0.044	4.6	0.0117	4.6	0.0114	4.6	0.012
4.2	-0.0443	4.6	0.0117	4.6	0.0114	4.6	0.012
4.2	-0.0443	4.6	0.0117	4.6	0.0114	4.6	0.012
4.2	-0.0443	4.6	0.012	4.6	0.0114	4.6	0.012
4.2	-0.0443	4.6	0.012	4.6	0.0114	4.6	0.012
4.3	-0.0443	4.6	0.012	4.6	0.0114	4.6	0.012
4.3	-0.0443	4.6	0.012	4.6	0.0114	4.6	0.012
4.3	-0.0446	4.6	0.012	4.6	0.0114	4.6	0.012
4.3	-0.0446	4.6	0.012	4.6	0.0111	4.7	0.012
4.3	-0.0446	4.7	0.012	4.6	0.0111	4.7	0.012
4.3	-0.0446	4.7	0.012	4.6	0.0111	4.7	0.012
4.3	-0.0446	4.7	0.012	4.7	0.0111	4.7	0.012
4.3	-0.0446	4.7	0.012	4.7	0.0111	4.7	0.012
4.3	-0.0446	4.7	0.012	4.7	0.0111	4.7	0.012
4.3	-0.0446	4.7	0.012	4.7	0.0111	4.7	0.012
4.3	-0.0446	4.7	0.012	4.7	0.0108	4.7	0.0124
4.3	-0.0446	4.7	0.012	4.7	0.0108	4.7	0.012
4.3	-0.0446	4.7	0.0117	4.7	0.0108	4.7	0.012
4.3	-0.0446	4.7	0.0117	4.7	0.0108	4.7	0.012
4.3	-0.0443	4.7	0.0117	4.7	0.0108	4.7	0.012
4.3	-0.0446	4.7	0.0117	4.7	0.0108	4.7	0.012
4.3	-0.0062	4.7	0.0117	4.7	0.0108	4.7	0.012
4.3	-0.0037	4.7	0.0117	4.7	0.0108	4.7	0.012
4.3	-0.0034	4.7	0.0117	4.7	0.0108	4.7	0.0117
4.4	-0.0034	4.7	0.0114	4.7	0.0108	4.7	0.0117
4.4	-0.0031	4.7	0.0114	4.7	0.0108	4.7	0.0117
4.4	-0.0031	4.7	0.0114	4.7	0.0108	4.8	0.0117
4.4	-0.0031	4.8	0.0114	4.7	0.0108	4.8	0.0117
4.4	-0.0031	4.8	0.0114	4.7	0.0105	4.8	0.0117
4.4	-0.0027	4.8	0.0114	4.8	0.0108	4.8	0.0114
4.4	-0.0027	4.8	0.0111	4.8	0.0108	4.8	0.0114
4.4	-0.0031	4.8	0.0114	4.8	0.0105	4.8	0.0114
4.4	-0.0027	4.8	0.0111	4.8	0.0105	4.8	0.0114
4.4	-0.0031	4.8	0.0111	4.8	0.0105	4.8	0.0114
4.4	-0.0027	4.8	0.0111	4.8	0.0105	4.8	0.0114
4.4	-0.0031	4.8	0.0111	4.8	0.0105	4.8	0.0114
4.4	-0.0027	4.8	0.0111	4.8	0.0105	4.8	0.0114
4.4	0.0424	4.8	0.0111	4.8	0.0105	4.8	0.0111
4.4	0.043	4.8	0.0111	4.8	0.0105	4.8	0.0111
4.4	0.0427	4.8	0.0108	4.8	0.0105	4.8	0.0111
4.4	0.0424	4.8	0.0111	4.8	0.0105	4.8	0.0111
4.4	0.0421	4.8	0.0108	4.8	0.0105	4.8	0.0111
4.4	0.0418	4.8	0.0108	4.8	0.0105	4.8	0.0111
4.5	0.0412	4.8	0.0108	4.8	0.0105	4.8	0.0111
4.5	0.0409	4.8	0.0108	4.8	0.0105	4.9	0.0111
4.5	0.0403	4.9	0.0108	4.8	0.0102	4.9	0.0111
4.5	0.0403	4.9	0.0108	4.8	0.0105	4.9	0.0108
4.5	0.0396	4.9	0.0108	4.9	0.0102	4.9	0.0108
4.5	0.0393	4.9	0.0108	4.9	0.0102	4.9	0.0108
4.5	0.039	4.9	0.0105	4.9	0.0102	4.9	0.0108
4.5	0.0387	4.9	0.0105	4.9	0.0105	4.9	0.0108
4.5	0.0381	4.9	0.0105	4.9	0.0102	4.9	0.0108
4.5	0.0381	4.9	0.0105	4.9	0.0102	4.9	0.0108
4.5	0.0372	4.9	0.0105	4.9	0.0102	4.9	0.0108
4.5	0.0368	4.9	0.0105	4.9	0.0102	4.9	0.0108
4.5	0.0365	4.9	0.0105	4.9	0.0102	4.9	0.0108
4.5	0.0362	4.9	0.0105	4.9	0.0102	4.9	0.0108
4.5	0.0359	4.9	0.0105	4.9	0.0102	4.9	0.0108
4.5	0.0359	4.9	0.0105	4.9	0.0102	4.9	0.0108
4.5	0.0356	4.9	0.0105	4.9	0.0102	4.9	0.0105
4.5	0.0353	4.9	0.0102	4.9	0.0099	4.9	0.0105
4.6	0.035	4.9	0.0102	4.9	0.0102	4.9	0.0105
4.6	0.035	4.9	0.0105	4.9	0.0102	5	0.0105
4.6	0.0347	5	0.0102	4.9	0.0102	5	0.0105
4.6	0.0344	5	0.0102	4.9	0.0102	5	0.0105
4.6	0.0344	5	0.0102	5	0.0099	5	0.0105
4.6	0.0341	5	0.0102	5	0.0099	5	0.0105
4.6	0.0341	5	0.0102	5	0.0099	5	0.0105
4.6	0.0337	5	0.0102	5	0.0099	5	0.0105
4.6	0.0337	5	0.0102	5	0.0099	5	0.0105
4.6	0.0337	5	0.0102	5	0.0099	5	0.0102
4.6	0.0334	5	0.0102	5	0.0099	5	0.0105
4.6	0.0331	5	0.0102	5	0.0099	5	0.0105
4.6	0.0331	5	0.0102	5	0.0099	5	0.0102
4.6	0.0328	5	0.0102	5	0.0099	5	0.0102
4.6	0.0328	5	0.0102	5	0.0099	5	0.0102
4.6	0.0328	5	0.0102	5	0.0099	5	0.0102
4.6	0.0325	5	0.0099	5	0.0099	5	0.0102
4.6	0.0325	5	0.0099	5	0.0099	5	0.0102
4.7	0.0325	5	0.0102	5	0.0099	5	0.0102
4.7	0.0322	5	0.0099	5	0.0099	5.1	0.0102
4.7	0.0322	5.1	0.0099	5	0.0099	5.1	0.0102
4.7	0.0322	5.1	0.0099	5	0.0096	5.1	0.0102
4.7	0.0319	5.1	0.0099	5.1	0.0096	5.1	0.0102
4.7	0.0319	5.1	0.0099	5.1	0.0096	5.1	0.0102
4.7	0.0319	5.1	0.0099	5.1	0.0096	5.1	0.0102
4.7	0.0316	5.1	0.0099	5.1	0.0096	5.1	0.0102
4.7	0.0316	5.1	0.0099	5.1	0.0096	5.1	0.0099
4.7	0.0316	5.1	0.0099	5.1	0.0096	5.1	0.0102
4.7	0.0313	5.1	0.0099	5.1	0.0096	5.1	0.0099
4.7	0.031	5.1	0.0099	5.1	0.0096	5.1	0.0099
4.7	0.031	5.1	0.0099	5.1	0.0096	5.1	0.0099
4.7	0.0306	5.1	0.0099	5.1	0.0096	5.1	0.0099
4.7	0.0306	5.1	0.0096	5.1	0.0096	5.1	0.0099
4.7	0.0303	5.1	0.0099	5.1	0.0096	5.1	0.0099
4.7	0.0303	5.1	0.0099	5.1	0.0096	5.1	0.0099
4.7	0.03	5.1	0.0099	5.1	0.0093	5.1	0.0102
4.8	0.0294	5.1	0.0099	5.1	0.0096	5.1	0.0099
4.8	0.0294	5.1	0.0096	5.1	0.0096	5.2	0.0099
4.8	0.0291	5.2	0.0096	5.1	0.0096	5.2	0.0099
4.8	0.0288	5.2	0.0096	5.1	0.0096	5.2	0.0099
4.8	0.0288	5.2	0.0096	5.2	0.0096	5.2	0.0099
4.8	0.0288	5.2	0.0096	5.2	0.0096	5.2	0.0099
4.8	0.0285	5.2	0.0096	5.2	0.0093	5.2	0.0099
4.8	0.0285	5.2	0.0096	5.2	0.0093	5.2	0.0099
4.8	0.0282	5.2	0.0096	5.2	0.0093	5.2	0.0099
4.8	0.0282	5.2	0.0096	5.2	0.0093	5.2	0.0099
4.8	0.0282	5.2	0.0096	5.2	0.0093	5.2	0.0099
4.8	0.0282	5.2	0.0096	5.2	0.0093	5.2	0.0099
4.8	0.0282	5.2	0.0096	5.2	0.0093	5.2	0.0099
4.8	0.0282	5.2	0.0096	5.2	0.0093	5.2	0.0099
4.8	0.0282	5.2	0.0096	5.2	0.0093	5.2	0.0099
4.8	0.0282	5.2	0.0096	5.2	0.0093	5.2	0.0099
4.8	0.0282	5.2	0.0096	5.2	0.0093	5.2	0.0099
4.8	0.0282	5.2	0.0096	5.2	0.0093	5.2	0.0099
4.9	0.0282	5.2	0.0096	5.2	0.0093	5.2	0.0099
4.9	0.0282	5.2	0.0093	5.2	0.0093	5.3	0.0099
4.9	0.0285	5.3	0.0096	5.2	0.0093	5.3	0.0099
4.9	0.0285	5.3	0.0096	5.2	0.0093	5.3	0.0099
4.9	0.0285	5.3	0.0096	5.3	0.0093	5.3	0.0099
4.9	0.0285	5.3	0.0093	5.3	0.0093	5.3	0.0099
4.9	0.0285	5.3	0.0093	5.3	0.0093	5.3	0.0096
4.9	0.0285	5.3	0.0093	5.3	0.0093	5.3	0.0099
4.9	0.0288	5.3	0.0093	5.3	0.0093	5.3	0.0099
4.9	0.0288	5.3	0.0093	5.3	0.0093	5.3	0.0099
4.9	0.0288	5.3	0.0093	5.4	-0.0114	5.3	0.0099
4.9	0.0288	5.3	0.0093	5.4	-0.0133	5.4	-0.0111
4.9	0.0288	5.3	0.0093	5.4	-0.0139	5.4	-0.0127
4.9	0.0291	5.3	0.0093	5.4	-0.0142	5.4	-0.013
4.9	0.0288	5.4	-0.0099	5.4	-0.0142	5.4	-0.013
4.9	0.0291	5.4	-0.0114	5.4	-0.0142	5.4	-0.0133
4.9	0.0291	5.4	-0.012	5.4	-0.0142	5.4	-0.0133
4.9	0.0291	5.4	-0.012	5.4	-0.0145	5.4	-0.0133
5	0.0291	5.4	-0.0124	5.4	-0.0145	5.4	-0.0133
5	0.0294	5.4	-0.0124	5.4	-0.0145	5.4	-0.0133
5	0.0294	5.4	-0.0124	5.4	-0.0145	5.4	-0.0136
5	0.0294	5.4	-0.0124	5.4	-0.0145	5.4	-0.0133
5	0.03	5.4	-0.0124	5.4	-0.0145	5.4	-0.0133
5	0.0294	5.4	-0.0124	5.4	-0.0145	5.4	-0.0136
5	0.03	5.4	-0.0124	5.4	-0.0145	5.5	-0.0136
5	0.03	5.5	-0.0124	5.4	-0.0145	5.5	-0.0136
5	0.03	5.5	-0.0127	5.5	-0.0145	5.5	-0.0136
5	0.0303	5.5	-0.0124	5.5	-0.0145	5.5	-0.0133
5	0.0303	5.5	-0.0127	5.5	-0.0145	5.5	-0.0133
5	0.0303	5.5	-0.0124	5.5	-0.0145	5.5	-0.0136
5	0.0303	5.5	-0.0127	5.5	-0.0148	5.5	-0.0136
5	0.0303	5.5	-0.0127	5.5	-0.0145	5.5	-0.0136
5	0.0306	5.5	-0.0124	5.5	-0.0145	5.5	-0.0136
5	0.0306	5.5	-0.0127	5.5	-0.0145	5.5	-0.0136
5	0.0306	5.5	-0.0127	5.5	-0.0145	5.5	-0.0136
5	0.031	5.5	-0.0127	5.5	-0.0145	5.5	-0.0136
5.1	0.031	5.5	-0.0127	5.5	-0.0145	5.5	-0.0136
5.1	0.031	5.5	-0.0127	5.5	-0.0145	5.5	-0.0136
5.1	0.0313	5.5	-0.0127	5.5	-0.0145	5.5	-0.0136
5.1	0.0313	5.5	-0.0127	5.5	-0.0145	5.5	-0.0136
5.1	0.0313	5.5	-0.0127	5.5	-0.0145	5.5	-0.0136
5.1	0.0313	5.5	-0.0127	5.5	-0.0145	5.5	-0.0136
5.1	0.0316	5.5	-0.0127	5.5	-0.0145	5.6	-0.0136
5.1	0.0316	5.6	-0.0127	5.5	-0.0145	5.6	-0.0136
5.1	0.0316	5.6	-0.0127	5.6	-0.0145	5.6	-0.0136
5.1	0.0319	5.6	-0.0127	5.6	-0.0145	5.6	-0.0136
5.1	0.0319	5.6	-0.0127	5.6	-0.0145	5.6	-0.0136
5.1	0.0319	5.6	-0.0127	5.6	-0.0145	5.6	-0.0136
5.1	0.0322	5.6	-0.0127	5.6	-0.0145	5.6	-0.0136
5.1	0.0322	5.6	-0.0127	5.6	-0.0145	5.6	-0.0142
5.1	0.0322	5.6	-0.0127	5.6	-0.0145	5.6	-0.0136
5.1	0.0325	5.6	-0.0127	5.6	-0.0145	5.6	-0.0136
5.1	0.0328	5.6	-0.0127	5.6	-0.0145	5.6	-0.0136
5.1	0.0328	5.6	-0.0127	5.6	-0.0145	5.6	-0.0142
5.2	0.0331	5.6	-0.0127	5.6	-0.0145	5.6	-0.0136
5.2	0.0331	5.6	-0.0127	5.6	-0.0145	5.6	-0.0136
5.2	0.0331	5.6	-0.0127	5.6	-0.0145	5.6	-0.0136
5.2	0.0334	5.6	-0.0127	5.6	-0.0145	5.6	-0.0136
5.2	0.0337	5.6	-0.0127	5.6	-0.0145	5.6	-0.0136
5.2	0.0337	5.6	-0.0127	5.6	-0.0145	5.6	-0.0142
5.2	0.0341	5.6	-0.0127	5.6	-0.0145	5.7	-0.0136
5.2	0.0344	5.7	-0.0127	5.6	-0.0142	5.7	-0.0136
5.2	0.0344	5.7	-0.0127	5.7	-0.0145	5.7	-0.0142
5.2	0.0344	5.7	-0.0133	5.7	-0.0145	5.7	-0.0136
5.2	0.0347	5.7	-0.0127	5.7	-0.0145	5.7	-0.0136
5.2	0.0347	5.7	-0.0127	5.7	-0.0145	5.7	-0.0142
5.2	0.035	5.7	-0.0127	5.7	-0.0145	5.7	-0.0142
5.2	0.035	5.7	-0.0127	5.7	-0.0145	5.7	-0.0142
5.2	0.0353	5.7	-0.0127	5.7	-0.0145	5.7	-0.0142
5.2	0.0356	5.7	-0.0127	5.7	-0.0145	5.7	-0.0136
5.2	0.0359	5.7	-0.0127	5.7	-0.0145	5.7	-0.0142
5.2	0.0362	5.7	-0.0127	5.7	-0.0145	5.7	-0.0142
5.3	0.0365	5.7	-0.0127	5.7	-0.0145	5.7	-0.0142
5.3	0.0372	5.7	-0.0133	5.7	-0.0145	5.7	-0.0142
5.3	0.0378	5.7	-0.0133	5.7	-0.0145	5.7	-0.0142
5.3	0.0384	5.7	-0.0127	5.7	-0.0145	5.7	-0.0142
5.3	0.0393	5.7	-0.0127	5.7	-0.0145	5.7	-0.0142
5.3	0.0406	5.7	-0.0133	5.7	-0.0145	5.7	-0.0142
5.3	0.0421	5.7	-0.0133	5.7	-0.0145	5.8	-0.0142
5.3	0.0434	5.8	-0.0127	5.7	-0.0145	5.8	-0.0142
5.3	0.0449	5.8	-0.0133	5.8	-0.0145	5.8	-0.0142
5.3	0.0465	5.8	-0.0133	5.8	-0.0145	5.8	-0.0142
5.3	0.0477	5.8	-0.0133	5.8	-0.0145	5.8	-0.0142
5.3	0.0486	5.8	-0.0133	5.8	-0.0145	5.8	-0.0142
5.3	0.0492	5.8	-0.0133	5.8	-0.0145	5.8	-0.0142
5.3	0.0496	5.8	-0.0133	5.8	-0.0145	5.8	-0.0142
5.3	0.0502	5.8	-0.0133	5.8	-0.0145	5.8	-0.0142
5.3	0.0505	5.8	-0.0133	5.8	-0.0145	5.8	-0.0142
5.3	0.0505	5.8	-0.0133	5.8	-0.0145	5.8	-0.0142
5.3	0.0508	5.8	-0.0133	5.8	-0.0148	5.8	-0.0142
5.4	0.0511	5.8	-0.0133	5.8	-0.0145	5.8	-0.0142
5.4	0.0511	5.8	-0.0133	5.8	-0.0145	5.8	-0.0142
5.4	0.0517	5.8	-0.0133	5.8	-0.0145	5.8	-0.0142
5.4	0.0517	5.8	-0.0133	5.8	-0.0145	5.8	-0.0142
5.4	0.052	5.8	-0.0133	5.8	-0.0148	5.8	-0.0142
5.4	0.0523	5.8	-0.0133	5.8	-0.0145	5.8	-0.0142
5.4	0.0523	5.8	-0.0136	5.8	-0.0145	5.9	-0.0145
5.4	0.0523	5.9	-0.0136	5.8	-0.0145	5.9	-0.0145
5.4	0.0523	5.9	-0.0133	5.9	-0.0148	5.9	-0.0145
5.4	0.0523	5.9	-0.0133	5.9	-0.0148	5.9	-0.0142
5.4	0.0523	5.9	-0.0133	5.9	-0.0148	5.9	-0.0145
5.4	0.0523	5.9	-0.0133	5.9	-0.0148	5.9	-0.0145
5.4	0.052	5.9	-0.0136	5.9	-0.0148	5.9	-0.0145
5.4	0.052	5.9	-0.0133	5.9	-0.0148	5.9	-0.0145
5.4	0.0034	5.9	-0.0136	5.9	-0.0145	5.9	-0.0145
5.4	-0.0018	5.9	-0.0136	5.9	-0.0148	5.9	-0.0145
5.4	-0.0021	5.9	-0.0136	5.9	-0.0148	5.9	-0.0145
5.4	-0.0024	5.9	-0.0136	5.9	-0.0148	5.9	-0.0145
5.4	-0.0024	5.9	-0.0136	5.9	-0.0148	5.9	-0.0145
5.4	-0.0024	5.9	-0.0136	5.9	-0.0148	5.9	-0.0145
5.5	-0.0024	5.9	-0.0136	5.9	-0.0148	5.9	-0.0145
5.5	-0.0024	5.9	-0.0136	5.9	-0.0148	5.9	-0.0145
5.5	-0.0027	5.9	-0.0136	5.9	-0.0148	5.9	-0.0145
5.5	-0.0024	5.9	-0.0136	5.9	-0.0148	5.9	-0.0145
5.5	-0.0024	5.9	-0.0139	5.9	-0.0148	6	-0.0145
5.5	-0.0027	6	-0.0136	5.9	-0.0148	6	-0.0148
5.5	-0.0027	6	-0.0136	6	-0.0148	6	-0.0148
5.5	-0.0027	6	-0.0136	6	-0.0148	6	-0.0148
5.5	-0.0027	6	-0.0136	6	-0.0148	6	-0.0148
5.5	-0.0027	6	-0.0139	6	-0.0148	6	-0.0148
5.5	-0.0558	6	-0.0139	6	-0.0148	6	-0.0148
5.5	-0.0455	6	-0.0139	6	-0.0151	6	-0.0148
5.5	-0.043	6	-0.0136	6	-0.0148	6	-0.0148
5.5	-0.0424	6	-0.0139	6	-0.0151	6	-0.0148
5.5	-0.0418	6	-0.0139	6	-0.0148	6	-0.0148
5.5	-0.0412	6	-0.0139	6	-0.0151	6	-0.0148
5.5	-0.0409	6	-0.0139	6	-0.0151	6	-0.0148
5.5	-0.0406	6	-0.0139	6	-0.0148	6	-0.0148
5.5	-0.0403	6	-0.0139	6	-0.0151	6	-0.0151
5.6	-0.0399	6	-0.0139	6	-0.0151	6	-0.0148
5.6	-0.0396	6	-0.0139	6	-0.0151	6	-0.0148
5.6	-0.0393	6	-0.0139	6	-0.0151	6	-0.0151
5.6	-0.039	6	-0.0139	6	-0.0151	6.1	-0.0151
5.6	-0.039	6.1	-0.0139	6	-0.0151	6.1	-0.0151
5.6	-0.0387	6.1	-0.0142	6.1	-0.0151	6.1	-0.0151
5.6	-0.0384	6.1	-0.0139	6.1	-0.0151	6.1	-0.0151
5.6	-0.0381	6.1	-0.0142	6.1	-0.0151	6.1	-0.0151
5.6	-0.0381	6.1	-0.0142	6.1	-0.0151	6.1	-0.0155
5.6	-0.0378	6.1	-0.0142	6.1	-0.0151	6.1	-0.0151
5.6	-0.0378	6.1	-0.0142	6.1	-0.0151	6.1	-0.0155
5.6	-0.0378	6.1	-0.0142	6.1	-0.0151	6.1	-0.0155
5.6	-0.0375	6.1	-0.0142	6.1	-0.0155	6.1	-0.0155
5.6	-0.0368	6.1	-0.0142	6.1	-0.0155	6.1	-0.0155
5.6	-0.0368	6.1	-0.0142	6.1	-0.0155	6.1	-0.0155
5.6	-0.0368	6.1	-0.0145	6.1	-0.0155	6.1	-0.0155
5.6	-0.0365	6.1	-0.0145	6.1	-0.0155	6.1	-0.0155
5.6	-0.0365	6.1	-0.0145	6.1	-0.0155	6.1	-0.0158
5.7	-0.0362	6.1	-0.0145	6.1	-0.0155	6.1	-0.0158
5.7	-0.0362	6.1	-0.0145	6.1	-0.0155	6.1	-0.0158
5.7	-0.0362	6.1	-0.0145	6.1	-0.0155	6.1	-0.0158
5.7	-0.0359	6.1	-0.0145	6.1	-0.0158	6.2	-0.0158
5.7	-0.0359	6.2	-0.0145	6.1	-0.0158	6.2	-0.0161
5.7	-0.0359	6.2	-0.0148	6.2	-0.0158	6.2	-0.0161
5.7	-0.0356	6.2	-0.0148	6.2	-0.0158	6.2	-0.0161
5.7	-0.0356	6.2	-0.0148	6.2	-0.0161	6.2	-0.0164
5.7	-0.0356	6.2	-0.0148	6.2	-0.0161	6.2	-0.0164
5.7	-0.0356	6.2	-0.0148	6.2	-0.0161	6.2	-0.0164
5.7	-0.0353	6.2	-0.0151	6.2	-0.0161	6.2	-0.0164
5.7	-0.0353	6.2	-0.0151	6.2	-0.0161	6.2	-0.0167
5.7	-0.0353	6.2	-0.0151	6.2	-0.0164	6.2	-0.0167
5.7	-0.035	6.2	-0.0151	6.2	-0.0164	6.2	-0.0167
5.7	-0.035	6.2	-0.0155	6.2	-0.0167	6.2	-0.017
5.7	-0.035	6.2	-0.0155	6.2	-0.0167	6.2	-0.017
5.7	-0.0347	6.2	-0.0155	6.2	-0.0167	6.2	-0.0173
5.7	-0.0347	6.2	-0.0158	6.2	-0.017	6.2	-0.0173
5.8	-0.0347	6.2	-0.0158	6.2	-0.017	6.2	-0.0176
5.8	-0.0347	6.2	-0.0161	6.2	-0.0173	6.2	-0.0176
5.8	-0.0344	6.2	-0.0161	6.2	-0.0173	6.2	-0.0179
5.8	-0.0344	6.2	-0.0164	6.2	-0.0173	6.3	-0.0182
5.8	-0.0344	6.3	-0.0164	6.2	-0.0173	6.3	-0.0186
5.8	-0.0344	6.3	-0.0167	6.3	-0.0176	6.3	-0.0186
5.8	-0.0341	6.3	-0.0167	6.3	-0.0176	6.3	-0.0189
5.8	-0.0341	6.3	-0.017	6.3	-0.0179	6.3	-0.0192
5.8	-0.0341	6.3	-0.017	6.3	-0.0179	6.3	-0.0195
5.8	-0.0337	6.3	-0.0173	6.3	-0.0182	6.3	-0.0198
5.8	-0.0334	6.3	-0.0176	6.3	-0.0182	6.3	-0.0201
5.8	-0.0334	6.3	-0.0179	6.3	-0.0186	6.3	-0.0204
5.8	-0.0334	6.3	-0.0179	6.3	-0.0186	6.3	-0.0207
5.8	-0.0331	6.3	-0.0182	6.3	-0.0189	6.3	-0.021
5.8	-0.0328	6.3	-0.0186	6.3	-0.0192	6.3	-0.0213
5.8	-0.0325	6.3	-0.0189	6.3	-0.0192	6.3	-0.0213
5.8	-0.0325	6.3	-0.0192	6.3	-0.0192	6.3	-0.0217
5.8	-0.0325	6.3	-0.0192	6.3	-0.0195	6.3	-0.0217
5.9	-0.0322	6.3	-0.0195	6.3	-0.0195	6.3	-0.0223
5.9	-0.0319	6.3	-0.0195	6.3	-0.0195	6.3	-0.0223
5.9	-0.0316	6.3	-0.0198	6.3	-0.0195	6.3	-0.0223
5.9	-0.0316	6.3	-0.0198	6.3	-0.0198	6.4	-0.0226
5.9	-0.0313	6.4	-0.0198	6.3	-0.0198	6.4	-0.0226
5.9	-0.0313	6.4	-0.0201	6.4	-0.0198	6.4	-0.0226
5.9	-0.0313	6.4	-0.0201	6.4	-0.0198	6.4	-0.0226
5.9	-0.031	6.4	-0.0201	6.4	-0.0198	6.4	-0.0226
5.9	-0.031	6.4	-0.0201	6.4	0.0127	6.4	-0.0226
5.9	-0.0306	6.4	-0.0201	6.5	0.0145	6.5	0.017
5.9	-0.0306	6.4	-0.0201	6.5	0.0145	6.5	0.0179
5.9	-0.0306	6.4	-0.0201	6.5	0.0145	6.5	0.0176
5.9	-0.0306	6.5	0.0161	6.5	0.0145	6.5	0.0176
5.9	-0.0306	6.5	0.0173	6.5	0.0142	6.5	0.0173
5.9	-0.0306	6.5	0.0173	6.5	0.0142	6.5	0.017
5.9	-0.0306	6.5	0.0173	6.5	0.0139	6.5	0.017
5.9	-0.0306	6.5	0.017	6.5	0.0139	6.5	0.0167
5.9	-0.0306	6.5	0.017	6.5	0.0139	6.5	0.0164
6	-0.0306	6.5	0.017	6.5	0.0139	6.5	0.0161
6	-0.0306	6.5	0.0167	6.5	0.0136	6.5	0.0161
6	-0.0306	6.5	0.0167	6.5	0.0136	6.5	0.0158
6	-0.031	6.5	0.0167	6.5	0.0136	6.5	0.0158
6	-0.031	6.5	0.0164	6.5	0.013	6.5	0.0155
6	-0.0306	6.5	0.0164	6.5	0.013	6.5	0.0151
6	-0.031	6.5	0.0161	6.5	0.013	6.5	0.0151
6	-0.031	6.5	0.0158	6.5	0.013	6.6	0.0151
6	-0.031	6.6	0.0158	6.5	0.0127	6.6	0.0148
6	-0.031	6.6	0.0158	6.6	0.0127	6.6	0.0148
6	-0.031	6.6	0.0155	6.6	0.0124	6.6	0.0148
6	-0.031	6.6	0.0155	6.6	0.0124	6.6	0.0145
6	-0.031	6.6	0.0151	6.6	0.0124	6.6	0.0145
6	-0.031	6.6	0.0148	6.6	0.0124	6.6	0.0139
6	-0.031	6.6	0.0151	6.6	0.0124	6.6	0.0139
6	-0.0313	6.6	0.0148	6.6	0.0124	6.6	0.0139
6	-0.0313	6.6	0.0148	6.6	0.0124	6.6	0.0136
6	-0.0313	6.6	0.0145	6.6	0.012	6.6	0.0136
6.1	-0.0313	6.6	0.0145	6.6	0.012	6.6	0.0136
6.1	-0.0313	6.6	0.0142	6.6	0.012	6.6	0.0133
6.1	-0.0316	6.6	0.0142	6.6	0.0117	6.6	0.0133
6.1	-0.0316	6.6	0.0139	6.6	0.012	6.6	0.0133
6.1	-0.0316	6.6	0.0139	6.6	0.0117	6.6	0.0133
6.1	-0.0316	6.6	0.0139	6.6	0.0117	6.6	0.0133
6.1	-0.0316	6.6	0.0139	6.6	0.0117	6.6	0.013
6.1	-0.0316	6.6	0.0136	6.6	0.0117	6.7	0.013
6.1	-0.0316	6.7	0.0136	6.6	0.0117	6.7	0.013
6.1	-0.0316	6.7	0.0136	6.7	0.0117	6.7	0.013
6.1	-0.0319	6.7	0.0133	6.7	0.0114	6.7	0.0127
6.1	-0.0319	6.7	0.0133	6.7	0.0117	6.7	0.0127
6.1	-0.0319	6.7	0.0133	6.7	0.0114	6.7	0.0127
6.1	-0.0319	6.7	0.0133	6.7	0.0114	6.7	0.0124
6.1	-0.0322	6.7	0.0127	6.7	0.0114	6.7	0.0127
6.1	-0.0322	6.7	0.0127	6.7	0.0114	6.7	0.0124
6.1	-0.0325	6.7	0.0127	6.7	0.0114	6.7	0.0124
6.1	-0.0325	6.7	0.0127	6.7	0.0114	6.7	0.0124
6.2	-0.0325	6.7	0.0127	6.7	0.0114	6.7	0.0124
6.2	-0.0325	6.7	0.0124	6.7	0.0114	6.7	0.0124
6.2	-0.0328	6.7	0.0124	6.7	0.0114	6.7	0.012
6.2	-0.0328	6.7	0.0124	6.7	0.0111	6.7	0.012
6.2	-0.0331	6.7	0.0124	6.7	0.0111	6.7	0.012
6.2	-0.0331	6.7	0.012	6.7	0.0111	6.7	0.012
6.2	-0.0334	6.7	0.012	6.7	0.0111	6.7	0.012
6.2	-0.0334	6.7	0.012	6.7	0.0111	6.8	0.012
6.2	-0.0337	6.8	0.012	6.7	0.0108	6.8	0.0117
6.2	-0.0341	6.8	0.012	6.8	0.0108	6.8	0.0117
6.2	-0.0344	6.8	0.012	6.8	0.0108	6.8	0.0117
6.2	-0.0347	6.8	0.0117	6.8	0.0108	6.8	0.0117
6.2	-0.035	6.8	0.0117	6.8	0.0108	6.8	0.0117
6.2	-0.035	6.8	0.0117	6.8	0.0108	6.8	0.0117
6.2	-0.0353	6.8	0.0117	6.8	0.0108	6.8	0.0117
6.2	-0.0356	6.8	0.0117	6.8	0.0108	6.8	0.0114
6.2	-0.0359	6.8	0.0117	6.8	0.0108	6.8	0.0117
6.2	-0.0359	6.8	0.0117	6.8	0.0108	6.8	0.0114
6.3	-0.0365	6.8	0.0114	6.8	0.0108	6.8	0.0114
6.3	-0.0365	6.8	0.0114	6.8	0.0105	6.8	0.0114
6.3	-0.0368	6.8	0.0114	6.8	0.0105	6.8	0.0114
6.3	-0.0375	6.8	0.0114	6.8	0.0105	6.8	0.0117
6.3	-0.0378	6.8	0.0114	6.8	0.0105	6.8	0.0117
6.3	-0.0378	6.8	0.0114	6.8	0.0105	6.8	0.0114
6.3	-0.0381	6.8	0.0114	6.8	0.0108	6.8	0.0114
6.3	-0.0384	6.8	0.0114	6.8	0.0108	6.9	0.0114
6.3	-0.0384	6.9	0.0114	6.8	0.0108	6.9	0.0117
6.3	-0.0387	6.9	0.0111	6.9	0.0108	6.9	0.0114
6.3	-0.039	6.9	0.0111	6.9	0.0108	6.9	0.0114
6.3	-0.0393	6.9	0.0111	6.9	0.0108	6.9	0.0117
6.3	-0.0393	6.9	0.0111	6.9	0.0108	6.9	0.0117
6.3	-0.0393	6.9	0.0111	6.9	0.0108	6.9	0.0117
6.3	-0.0399	6.9	0.0111	6.9	0.0108	6.9	0.0117
6.3	-0.0399	6.9	0.0111	6.9	0.0108	6.9	0.0117
6.3	-0.0399	6.9	0.0111	6.9	0.0108	6.9	0.0117
6.3	-0.0403	6.9	0.0108	6.9	0.0108	6.9	0.0117
6.4	-0.0406	6.9	0.0108	6.9	0.0108	6.9	0.0117
6.4	-0.0406	6.9	0.0108	6.9	0.0108	6.9	0.0114
6.4	-0.0406	6.9	0.0108	6.9	0.0111	6.9	0.0117
6.4	-0.0409	6.9	0.0108	6.9	0.0111	6.9	0.0114
6.4	-0.0412	6.9	0.0108	6.9	0.0111	6.9	0.0114
6.4	-0.0412	6.9	0.0108	6.9	0.0111	6.9	0.0114
6.4	-0.0415	6.9	0.0108	6.9	0.0108	6.9	0.0114
6.4	-0.0415	6.9	0.0108	6.9	0.0111	7	0.0114
6.4	-0.0418	7	0.0108	6.9	0.0108	7	0.0114
6.4	-0.0418	7	0.0105	7	0.0108	7	0.0114
6.4	-0.0421	7	0.0108	7	0.0108	7	0.0114
6.4	-0.0421	7	0.0105	7	0.0108	7	0.0114
6.4	-0.0424	7	0.0105	7	0.0108	7	0.0111
6.4	-0.0424	7	0.0105	7	0.0108	7	0.0111
6.4	-0.0424	7	0.0105	7	0.0108	7	0.0111
6.4	-0.0427	7	0.0105	7	0.0108	7	0.0111
6.4	-0.0424	7	0.0105	7	0.0108	7	0.0111
6.4	-0.0427	7	0.0105	7	0.0108	7	0.0111
6.5	-0.0427	7	0.0105	7	0.0108	7	0.0111
6.5	-0.0424	7	0.0102	7	0.0105	7	0.0111
6.5	-0.0427	7	0.0105	7	0.0105	7	0.0111
6.5	-0.0424	7	0.0105	7	0.0105	7	0.0111
6.5	-0.0424	7	0.0105	7	0.0105	7	0.0108
6.5	-0.0424	7	0.0105	7	0.0105	7	0.0108
6.5	-0.0424	7	0.0105	7	0.0105	7	0.0108
6.5	-0.0424	7	0.0102	7	0.0105	7.1	0.0108
6.5	-0.0424	7.1	0.0102	7	0.0105	7.1	0.0108
6.5	-0.0424	7.1	0.0102	7.1	0.0105	7.1	0.0108
6.5	-0.0058	7.1	0.0102	7.1	0.0105	7.1	0.0108
6.5	-0.0037	7.1	0.0102	7.1	0.0105	7.1	0.0108
6.5	-0.0034	7.1	0.0102	7.1	0.0105	7.1	0.0108
6.5	-0.0031	7.1	0.0102	7.1	0.0105	7.1	0.0108
6.5	-0.0031	7.1	0.0102	7.1	0.0105	7.1	0.0108
6.5	-0.0031	7.1	0.0102	7.1	0.0102	7.1	0.0105
6.5	-0.0031	7.1	0.0102	7.1	0.0105	7.1	0.0108
6.5	-0.0031	7.1	0.0102	7.1	0.0102	7.1	0.0105
6.5	-0.0027	7.1	0.0102	7.1	0.0102	7.1	0.0105
6.6	-0.0031	7.1	0.0102	7.1	0.0102	7.1	0.0105
6.6	-0.0027	7.1	0.0099	7.1	0.0102	7.1	0.0105
6.6	-0.0027	7.1	0.0099	7.1	0.0102	7.1	0.0105
6.6	-0.0027	7.1	0.0099	7.1	0.0102	7.1	0.0105
6.6	-0.0027	7.1	0.0099	7.1	0.0102	7.1	0.0105
6.6	-0.0027	7.1	0.0099	7.1	0.0102	7.1	0.0105
6.6	-0.0027	7.1	0.0099	7.1	0.0102	7.2	0.0105
6.6	0.0403	7.2	0.0099	7.1	0.0099	7.2	0.0105
6.6	0.0409	7.2	0.0099	7.2	0.0102	7.2	0.0105
6.6	0.0406	7.2	0.0099	7.2	0.0099	7.2	0.0105
6.6	0.0403	7.2	0.0099	7.2	0.0102	7.2	0.0105
6.6	0.0399	7.2	0.0099	7.2	0.0099	7.2	0.0105
6.6	0.0393	7.2	0.0099	7.2	0.0099	7.2	0.0105
6.6	0.039	7.2	0.0099	7.2	0.0099	7.2	0.0102
6.6	0.0387	7.2	0.0099	7.2	0.0099	7.2	0.0102
6.6	0.0384	7.2	0.0099	7.2	0.0099	7.2	0.0102
6.6	0.0381	7.2	0.0099	7.2	0.0099	7.2	0.0102
6.6	0.0378	7.2	0.0099	7.2	0.0099	7.2	0.0102
6.6	0.0372	7.2	0.0099	7.2	0.0099	7.2	0.0102
6.7	0.0368	7.2	0.0099	7.2	0.0099	7.2	0.0102
6.7	0.0362	7.2	0.0096	7.2	0.0099	7.2	0.0102
6.7	0.0362	7.2	0.0099	7.2	0.0099	7.2	0.0102
6.7	0.0359	7.2	0.0096	7.2	0.0099	7.2	0.0102
6.7	0.0356	7.2	0.0096	7.2	0.0099	7.2	0.0102
6.7	0.0353	7.2	0.0099	7.2	0.0096	7.3	0.0102
6.7	0.035	7.3	0.0099	7.2	0.0099	7.3	0.0102
6.7	0.0347	7.3	0.0096	7.3	0.0099	7.3	0.0102
6.7	0.0344	7.3	0.0099	7.3	0.0096	7.3	0.0102
6.7	0.0344	7.3	0.0096	7.3	0.0099	7.3	0.0099
6.7	0.0341	7.3	0.0096	7.3	0.0099	7.3	0.0099
6.7	0.0337	7.3	0.0096	7.3	0.0096	7.3	0.0099
6.7	0.0337	7.3	0.0096	7.3	0.0096	7.3	0.0099
6.7	0.0334	7.3	0.0096	7.3	0.0096	7.3	0.0099
6.7	0.0331	7.3	0.0096	7.3	0.0096	7.3	0.0099
6.7	0.0331	7.3	0.0096	7.3	0.0096	7.3	0.0099
6.7	0.0331	7.3	0.0096	7.3	0.0096	7.3	0.0099
6.7	0.0328	7.3	0.0096	7.3	0.0096	7.3	0.0099
6.8	0.0325	7.3	0.0096	7.3	0.0096	7.3	0.0099
6.8	0.0325	7.3	0.0096	7.3	0.0096	7.3	0.0099
6.8	0.0322	7.3	0.0096	7.3	0.0096	7.3	0.0099
6.8	0.0322	7.3	0.0096	7.3	0.0096	7.3	0.0099
6.8	0.0319	7.3	0.0096	7.3	0.0096	7.3	0.0099
6.8	0.0319	7.3	0.0096	7.3	0.0096	7.4	0.0099
6.8	0.0319	7.4	0.0096	7.3	0.0096	7.4	0.0099
6.8	0.0316	7.4	0.0096	7.4	0.0096	7.4	0.0099
6.8	0.0316	7.4	0.0093	7.4	0.0093	7.4	0.0099
6.8	0.0313	7.4	0.0093	7.4	0.0096	7.4	0.0099
6.8	0.0313	7.4	0.0096	7.4	0.0093	7.4	0.0099
6.8	0.031	7.4	0.0093	7.4	0.0093	7.4	0.0099
6.8	0.0306	7.4	0.0093	7.4	0.0093	7.4	0.0096
6.8	0.0306	7.4	0.0093	7.4	0.0093	7.4	0.0096
6.8	0.0303	7.4	0.0093	7.4	0.0093	7.4	0.0096
6.8	0.03	7.4	0.0093	7.4	0.0093	7.4	0.0096
6.8	0.0294	7.4	0.0093	7.4	0.0093	7.4	0.0096
6.8	0.0294	7.4	0.0093	7.4	0.0093	7.4	0.0099
6.9	0.0291	7.4	0.0093	7.4	0.0096	7.4	0.0096
6.9	0.0288	7.4	0.0093	7.4	0.0093	7.4	0.0096
6.9	0.0288	7.4	0.0093	7.4	0.0093	7.4	0.0096
6.9	0.0288	7.4	0.0093	7.4	0.0093	7.4	0.0096
6.9	0.0282	7.4	0.0093	7.4	0.0093	7.4	0.0096
6.9	0.0282	7.4	0.0093	7.4	0.0093	7.5	0.0096
6.9	0.0282	7.5	0.0093	7.4	0.0093	7.5	0.0096
6.9	0.0279	7.5	0.0093	7.5	-0.0108	7.5	0.0096
6.9	0.0279	7.5	0.0093	7.5	-0.0127	7.5	-0.0108
6.9	0.0279	7.5	0.0093	7.5	-0.013	7.6	-0.0127
6.9	0.0275	7.5	0.0093	7.5	-0.0133	7.6	-0.0127
6.9	0.0275	7.5	0.0093	7.6	-0.0133	7.6	-0.013
6.9	0.0275	7.6	-0.0096	7.6	-0.0133	7.6	-0.013
6.9	0.0275	7.6	-0.0114	7.6	-0.0133	7.6	-0.0133
6.9	0.0275	7.6	-0.0117	7.6	-0.0133	7.6	-0.0133
6.9	0.0275	7.6	-0.012	7.6	-0.0139	7.6	-0.0133
6.9	0.0275	7.6	-0.012	7.6	-0.0133	7.6	-0.0133
6.9	0.0275	7.6	-0.012	7.6	-0.0139	7.6	-0.0133
7	0.0279	7.6	-0.0124	7.6	-0.0133	7.6	-0.0133
7	0.0279	7.6	-0.0124	7.6	-0.0139	7.6	-0.0133
7	0.0279	7.6	-0.0124	7.6	-0.0139	7.6	-0.0136
7	0.0279	7.6	-0.0124	7.6	-0.0139	7.6	-0.0133
7	0.0279	7.6	-0.0124	7.6	-0.0139	7.6	-0.0133
7	0.0279	7.6	-0.0124	7.6	-0.0139	7.6	-0.0133
7	0.0279	7.6	-0.0124	7.6	-0.0139	7.6	-0.0136
7	0.0279	7.6	-0.0124	7.6	-0.0139	7.6	-0.0133
7	0.0279	7.6	-0.0124	7.6	-0.0139	7.6	-0.0133
7	0.0282	7.6	-0.0124	7.6	-0.0139	7.7	-0.0133
7	0.0282	7.6	-0.0124	7.6	-0.0139	7.7	-0.0133
7	0.0282	7.7	-0.0124	7.7	-0.0142	7.7	-0.0133
7	0.0282	7.7	-0.0124	7.7	-0.0139	7.7	-0.0133
7	0.0279	7.7	-0.0124	7.7	-0.0139	7.7	-0.0133
7	0.0282	7.7	-0.0124	7.7	-0.0142	7.7	-0.0133
7	0.0282	7.7	-0.0124	7.7	-0.0139	7.7	-0.0133
7	0.0282	7.7	-0.0124	7.7	-0.0139	7.7	-0.0133
7	0.0282	7.7	-0.0127	7.7	-0.0139	7.7	-0.0133
7.1	0.0282	7.7	-0.0124	7.7	-0.0142	7.7	-0.0136
7.1	0.0282	7.7	-0.0124	7.7	-0.0142	7.7	-0.0136
7.1	0.0282	7.7	-0.0124	7.7	-0.0142	7.7	-0.0136
7.1	0.0282	7.7	-0.0124	7.7	-0.0142	7.7	-0.0136
7.1	0.0282	7.7	-0.0127	7.7	-0.0139	7.7	-0.0133
7.1	0.0282	7.7	-0.0127	7.7	-0.0142	7.7	-0.0136
7.1	0.0285	7.7	-0.0127	7.7	-0.0142	7.7	-0.0136
7.1	0.0282	7.7	-0.0124	7.7	-0.0142	7.7	-0.0133
7.1	0.0285	7.7	-0.0124	7.7	-0.0142	7.7	-0.0136
7.1	0.0285	7.7	-0.0127	7.7	-0.0142	7.8	-0.0136
7.1	0.0285	7.7	-0.0127	7.7	-0.0142	7.8	-0.0136
7.1	0.0285	7.8	-0.0124	7.8	-0.0142	7.8	-0.0136
7.1	0.0285	7.8	-0.0127	7.8	-0.0142	7.8	-0.0136
7.1	0.0285	7.8	-0.0127	7.8	-0.0142	7.8	-0.0136
7.1	0.0285	7.8	-0.0127	7.8	-0.0142	7.8	-0.0133
7.1	0.0288	7.8	-0.0127	7.8	-0.0142	7.8	-0.0136
7.1	0.0288	7.8	-0.0127	7.8	-0.0142	7.8	-0.0136
7.1	0.0288	7.8	-0.0127	7.8	-0.0142	7.8	-0.0136
7.2	0.0291	7.8	-0.0127	7.8	-0.0142	7.8	-0.0136
7.2	0.0288	7.8	-0.0127	7.8	-0.0142	7.8	-0.0136
7.2	0.0291	7.8	-0.0127	7.8	-0.0142	7.8	-0.0136
7.2	0.0291	7.8	-0.0127	7.8	-0.0142	7.8	-0.0136
7.2	0.0291	7.8	-0.0127	7.8	-0.0142	7.8	-0.0136
7.2	0.0291	7.8	-0.0127	7.8	-0.0142	7.8	-0.0136
7.2	0.0294	7.8	-0.0127	7.8	-0.0142	7.8	-0.0136
7.2	0.0294	7.8	-0.0127	7.8	-0.0142	7.8	-0.0136
7.2	0.0291	7.8	-0.0127	7.8	-0.0142	7.8	-0.0136
7.2	0.0294	7.8	-0.0127	7.8	-0.0142	7.9	-0.0136
7.2	0.0294	7.8	-0.0127	7.8	-0.0142	7.9	-0.0136
7.2	0.0294	7.9	-0.0127	7.9	-0.0142	7.9	-0.0136
7.2	0.03	7.9	-0.0127	7.9	-0.0142	7.9	-0.0136
7.2	0.03	7.9	-0.0127	7.9	-0.0142	7.9	-0.0136
7.2	0.03	7.9	-0.0127	7.9	-0.0142	7.9	-0.0136
7.2	0.03	7.9	-0.0127	7.9	-0.0142	7.9	-0.0136
7.2	0.0303	7.9	-0.0127	7.9	-0.0142	7.9	-0.0136
7.2	0.0303	7.9	-0.0127	7.9	-0.0142	7.9	-0.0136
7.3	0.0306	7.9	-0.0127	7.9	-0.0142	7.9	-0.0136
7.3	0.0306	7.9	-0.0127	7.9	-0.0142	7.9	-0.0136
7.3	0.0306	7.9	-0.0127	7.9	-0.0142	7.9	-0.0136
7.3	0.031	7.9	-0.0127	7.9	-0.0142	7.9	-0.0142
7.3	0.031	7.9	-0.0127	7.9	-0.0142	7.9	-0.0136
7.3	0.031	7.9	-0.0127	7.9	-0.0142	7.9	-0.0136
7.3	0.031	7.9	-0.0127	7.9	-0.0142	7.9	-0.0142
7.3	0.0313	7.9	-0.0127	7.9	-0.0142	7.9	-0.0136
7.3	0.0313	7.9	-0.0127	7.9	-0.0142	7.9	-0.0142
7.3	0.0316	7.9	-0.0127	7.9	-0.0142	8	-0.0142
7.3	0.0319	7.9	-0.0127	7.9	-0.0142	8	-0.0136
7.3	0.0319	8	-0.0127	8	-0.0142	8	-0.0142
7.3	0.0319	8	-0.0127	8	-0.0142	8	-0.0142
7.3	0.0322	8	-0.0127	8	-0.0142	8	-0.0142
7.3	0.0322	8	-0.0127	8	-0.0142	8	-0.0142
7.3	0.0325	8	-0.0127	8	-0.0142	8	-0.0142
7.3	0.0328	8	-0.0127	8	-0.0142	8	-0.0142
7.3	0.0328	8	-0.0127	8	-0.0142	8	-0.0142
7.4	0.0328	8	-0.0127	8	-0.0142	8	-0.0142
7.4	0.0331	8	-0.0127	8	-0.0142	8	-0.0142
7.4	0.0331	8	-0.0133	8	-0.0142	8	-0.0142
7.4	0.0334	8	-0.0133	8	-0.0142	8	-0.0142
7.4	0.0334	8	-0.0127	8	-0.0142	8	-0.0142
7.4	0.0334	8	-0.0133	8	-0.0142	8	-0.0142
7.4	0.0337	8	-0.0133	8	-0.0142	8	-0.0142
7.4	0.0341	8	-0.0127	8	-0.0142	8	-0.0142
7.4	0.0341	8	-0.0127	8	-0.0142	8	-0.0142
7.4	0.0344	8	-0.0133	8	-0.0142	8.1	-0.0142
7.4	0.0347	8	-0.0133	8	-0.0142	8.1	-0.0142
7.4	0.0347	8.1	-0.0133	8.1	-0.0142	8.1	-0.0142
7.4	0.035	8.1	-0.0133	8.1	-0.0145	8.1	-0.0142
7.4	0.0353	8.1	-0.0133	8.1	-0.0145	8.1	-0.0145
7.4	0.0353	8.1	-0.0133	8.1	-0.0145	8.1	-0.0142
7.4	0.0356	8.1	-0.0133	8.1	-0.0145	8.1	-0.0142
7.4	0.0359	8.1	-0.0133	8.1	-0.0148	8.1	-0.0145
7.4	0.0362	8.1	-0.0133	8.1	-0.0145	8.1	-0.0145
7.5	0.0365	8.1	-0.0133	8.1	-0.0145	8.1	-0.0145
7.5	0.0368	8.1	-0.0133	8.1	-0.0148	8.1	-0.0145
7.5	0.0378	8.1	-0.0133	8.1	-0.0148	8.1	-0.0145
7.5	0.0384	8.1	-0.0133	8.1	-0.0151	8.1	-0.0145
7.5	0.0393	8.1	-0.0133	8.1	-0.0151	8.1	-0.0145
7.5	0.0406	8.1	-0.0133	8.1	-0.0151	8.1	-0.0145
7.5	0.0421	8.1	-0.0133	8.1	-0.0151	8.1	-0.0145
7.5	0.044	8.1	-0.0133	8.1	-0.0151	8.1	-0.0145
7.5	0.0458	8.1	-0.0136	8.1	-0.0155	8.1	-0.0145
7.5	0.0471	8.1	-0.0133	8.1	-0.0151	8.2	-0.0145
7.5	0.0483	8.1	-0.0136	8.1	-0.0155	8.2	-0.0145
7.5	0.0489	8.2	-0.0136	8.2	-0.0155	8.2	-0.0148
7.5	0.0492	8.2	-0.0133	8.2	-0.0155	8.2	-0.0145
7.5	0.0496	8.2	-0.0136	8.2	-0.0155	8.2	-0.0148
7.5	0.0496	8.2	-0.0133	8.2	-0.0155	8.2	-0.0148
7.5	0.0499	8.2	-0.0136	8.2	-0.0155	8.2	-0.0148
7.5	0.0502	8.2	-0.0136	8.2	-0.0155	8.2	-0.0148
7.5	0.0502	8.2	-0.0136	8.2	-0.0155	8.2	-0.0148
7.6	0.0505	8.2	-0.0136	8.2	-0.0155	8.2	-0.0148
7.6	0.0508	8.2	-0.0136	8.2	-0.0155	8.2	-0.0148
7.6	0.0508	8.2	-0.0136	8.2	-0.0155	8.2	-0.0148
7.6	0.0508	8.2	-0.0136	8.2	-0.0155	8.2	-0.0148
7.6	0.0508	8.2	-0.0136	8.2	-0.0155	8.2	-0.0148
7.6	0.0508	8.2	-0.0136	8.2	-0.0155	8.2	-0.0148
7.6	0.0508	8.2	-0.0136	8.2	-0.0155	8.2	-0.0151
7.6	0.0508	8.2	-0.0139	8.2	-0.0155	8.2	-0.0151
7.6	0.0034	8.2	-0.0139	8.2	-0.0155	8.2	-0.0148
7.6	-0.0018	8.2	-0.0139	8.2	-0.0158	8.3	-0.0151
7.6	-0.0021	8.2	-0.0139	8.2	-0.0158	8.3	-0.0151
7.6	-0.0024	8.3	-0.0139	8.3	-0.0155	8.3	-0.0151
7.6	-0.0024	8.3	-0.0139	8.3	-0.0158	8.3	-0.0151
7.6	-0.0024	8.3	-0.0139	8.3	-0.0158	8.3	-0.0151
7.6	-0.0024	8.3	-0.0139	8.3	-0.0158	8.3	-0.0155
7.6	-0.0024	8.3	-0.0139	8.3	-0.0158	8.3	-0.0155
7.6	-0.0024	8.3	-0.0139	8.3	-0.0158	8.3	-0.0155
7.6	-0.0027	8.3	-0.0139	8.3	-0.0158	8.3	-0.0155
7.6	-0.0024	8.3	-0.0142	8.3	-0.0161	8.3	-0.0155
7.6	-0.0027	8.3	-0.0142	8.3	-0.0161	8.3	-0.0155
7.7	-0.0027	8.3	-0.0142	8.3	-0.0161	8.3	-0.0158
7.7	-0.0027	8.3	-0.0142	8.3	-0.0161	8.3	-0.0155
7.7	-0.0027	8.3	-0.0142	8.3	-0.0161	8.3	-0.0158
7.7	-0.0027	8.3	-0.0142	8.3	-0.0161	8.3	-0.0158
7.7	-0.0548	8.3	-0.0142	8.3	-0.0161	8.3	-0.0158
7.7	-0.0452	8.3	-0.0145	8.3	-0.0161	8.3	-0.0161
7.7	-0.0427	8.3	-0.0145	8.3	-0.0164	8.3	-0.0161
7.7	-0.0421	8.3	-0.0145	8.3	-0.0164	8.4	-0.0161
7.7	-0.0412	8.3	-0.0145	8.3	-0.0164	8.4	-0.0161
7.7	-0.0409	8.4	-0.0145	8.4	-0.0164	8.4	-0.0164
7.7	-0.0406	8.4	-0.0148	8.4	-0.0167	8.4	-0.0164
7.7	-0.0399	8.4	-0.0148	8.4	-0.0167	8.4	-0.0164
7.7	-0.0399	8.4	-0.0148	8.4	-0.0167	8.4	-0.0167
7.7	-0.0393	8.4	-0.0148	8.4	-0.0167	8.4	-0.0167
7.7	-0.039	8.4	-0.0151	8.4	-0.017	8.4	-0.017
7.7	-0.0387	8.4	-0.0151	8.4	-0.017	8.4	-0.017
7.7	-0.0387	8.4	-0.0151	8.4	-0.017	8.4	-0.017
7.7	-0.0381	8.4	-0.0151	8.4	-0.0173	8.4	-0.0173
7.7	-0.0378	8.4	-0.0155	8.4	-0.0173	8.4	-0.0173
7.8	-0.0375	8.4	-0.0155	8.4	-0.0173	8.4	-0.0176
7.8	-0.0368	8.4	-0.0158	8.4	-0.0173	8.4	-0.0179
7.8	-0.0365	8.4	-0.0158	8.4	-0.0176	8.4	-0.0179
7.8	-0.0362	8.4	-0.0158	8.4	-0.0176	8.4	-0.0182
7.8	-0.0359	8.4	-0.0161	8.4	-0.0179	8.4	-0.0186
7.8	-0.0356	8.4	-0.0161	8.4	-0.0179	8.4	-0.0186
7.8	-0.035	8.4	-0.0164	8.4	-0.0179	8.5	-0.0192
7.8	-0.0347	8.4	-0.0167	8.4	-0.0182	8.5	-0.0192
7.8	-0.0347	8.5	-0.0167	8.5	-0.0182	8.5	-0.0195
7.8	-0.0341	8.5	-0.017	8.5	-0.0186	8.5	-0.0198
7.8	-0.0341	8.5	-0.017	8.5	-0.0186	8.5	-0.0201
7.8	-0.0337	8.5	-0.0173	8.5	-0.0189	8.5	-0.0201
7.8	-0.0334	8.5	-0.0173	8.5	-0.0189	8.5	-0.0204
7.8	-0.0331	8.5	-0.0176	8.5	-0.0189	8.5	-0.0207
7.8	-0.0331	8.5	-0.0179	8.5	-0.0189	8.5	-0.0207
7.8	-0.0328	8.5	-0.0182	8.5	-0.0192	8.5	-0.021
7.8	-0.0328	8.5	-0.0186	8.5	-0.0192	8.5	-0.0213
7.8	-0.0325	8.5	-0.0186	8.5	-0.0192	8.5	-0.0213
7.9	-0.0325	8.5	-0.0189	8.5	-0.0192	8.5	-0.0213
7.9	-0.0325	8.5	-0.0192	8.5	-0.0192	8.5	-0.0213
7.9	-0.0322	8.5	-0.0192	8.5	-0.0195	8.5	-0.0213
7.9	-0.0322	8.5	-0.0195	8.5	-0.0195	8.5	-0.0217
7.9	-0.0322	8.5	-0.0195	8.5	-0.0195	8.5	-0.0217
7.9	-0.0322	8.5	-0.0198	8.6	0.0117	8.5	-0.0213
7.9	-0.0322	8.5	-0.0198	8.6	0.0136	8.6	0.0161
7.9	-0.0322	8.5	-0.0198	8.6	0.0139	8.6	0.017
7.9	-0.0322	8.6	-0.0198	8.6	0.0139	8.6	0.017
7.9	-0.0322	8.6	-0.0198	8.6	0.0136	8.6	0.0167
7.9	-0.0322	8.6	0.0142	8.6	0.0136	8.7	0.0167
7.9	-0.0322	8.6	0.0155	8.6	0.013	8.7	0.0164
7.9	-0.0322	8.7	0.0158	8.7	0.0136	8.7	0.0161
7.9	-0.0322	8.7	0.0155	8.7	0.013	8.7	0.0158
7.9	-0.0319	8.7	0.0155	8.7	0.013	8.7	0.0158
7.9	-0.0322	8.7	0.0155	8.7	0.013	8.7	0.0158
7.9	-0.0319	8.7	0.0151	8.7	0.0127	8.7	0.0155
7.9	-0.0319	8.7	0.0151	8.7	0.0127	8.7	0.0151
8	-0.0319	8.7	0.0148	8.7	0.0127	8.7	0.0151
8	-0.0319	8.7	0.0148	8.7	0.0124	8.7	0.0151
8	-0.0319	8.7	0.0145	8.7	0.0124	8.7	0.0148
8	-0.0319	8.7	0.0145	8.7	0.0124	8.7	0.0148
8	-0.0319	8.7	0.0142	8.7	0.0124	8.7	0.0145
8	-0.0319	8.7	0.0142	8.7	0.012	8.7	0.0145
8	-0.0316	8.7	0.0142	8.7	0.0124	8.7	0.0139
8	-0.0319	8.7	0.0139	8.7	0.012	8.7	0.0139
8	-0.0316	8.7	0.0139	8.7	0.012	8.7	0.0139
8	-0.0316	8.7	0.0136	8.7	0.012	8.7	0.0136
8	-0.0316	8.7	0.0136	8.7	0.012	8.8	0.0136
8	-0.0316	8.7	0.0136	8.7	0.012	8.8	0.0136
8	-0.0316	8.8	0.0136	8.8	0.0117	8.8	0.0136
8	-0.0316	8.8	0.0133	8.8	0.0117	8.8	0.0133
8	-0.0316	8.8	0.0133	8.8	0.0117	8.8	0.0133
8	-0.0313	8.8	0.0133	8.8	0.0117	8.8	0.0133
8	-0.0316	8.8	0.0133	8.8	0.0117	8.8	0.013
8	-0.0316	8.8	0.0127	8.8	0.0117	8.8	0.013
8.1	-0.0316	8.8	0.0127	8.8	0.0117	8.8	0.013
8.1	-0.0313	8.8	0.0127	8.8	0.0117	8.8	0.013
8.1	-0.0313	8.8	0.0127	8.8	0.0114	8.8	0.013
8.1	-0.0313	8.8	0.0127	8.8	0.0114	8.8	0.0127
8.1	-0.0313	8.8	0.0127	8.8	0.0114	8.8	0.0127
8.1	-0.0313	8.8	0.0124	8.8	0.0114	8.8	0.0127
8.1	-0.0313	8.8	0.0124	8.8	0.0114	8.8	0.0127
8.1	-0.0313	8.8	0.0124	8.8	0.0111	8.8	0.0127
8.1	-0.0313	8.8	0.0124	8.8	0.0114	8.8	0.0124
8.1	-0.0313	8.8	0.0124	8.8	0.0114	8.8	0.0124
8.1	-0.0313	8.8	0.012	8.8	0.0111	8.8	0.0124
8.1	-0.031	8.8	0.012	8.8	0.0111	8.9	0.0124
8.1	-0.0313	8.9	0.012	8.9	0.0111	8.9	0.0124
8.1	-0.0313	8.9	0.012	8.9	0.0111	8.9	0.0124
8.1	-0.0313	8.9	0.012	8.9	0.0111	8.9	0.012
8.1	-0.031	8.9	0.012	8.9	0.0108	8.9	0.0124
8.1	-0.031	8.9	0.0117	8.9	0.0111	8.9	0.012
8.1	-0.031	8.9	0.0117	8.9	0.0108	8.9	0.012
8.2	-0.031	8.9	0.0117	8.9	0.0108	8.9	0.012
8.2	-0.031	8.9	0.0117	8.9	0.0108	8.9	0.012
8.2	-0.031	8.9	0.0117	8.9	0.0108	8.9	0.0117
8.2	-0.031	8.9	0.0114	8.9	0.0108	8.9	0.012
8.2	-0.031	8.9	0.0117	8.9	0.0108	8.9	0.0117
8.2	-0.031	8.9	0.0117	8.9	0.0108	8.9	0.0117
8.2	-0.031	8.9	0.0114	8.9	0.0108	8.9	0.0117
8.2	-0.031	8.9	0.0114	8.9	0.0108	8.9	0.0117
8.2	-0.031	8.9	0.0114	8.9	0.0108	8.9	0.0117
8.2	-0.031	8.9	0.0114	8.9	0.0108	8.9	0.0117
8.2	-0.031	8.9	0.0114	8.9	0.0108	9	0.0114
8.2	-0.031	8.9	0.0114	8.9	0.0105	9	0.0114
8.2	-0.031	9	0.0114	9	0.0108	9	0.0114
8.2	-0.031	9	0.0114	9	0.0108	9	0.0114
8.2	-0.031	9	0.0111	9	0.0105	9	0.0114
8.2	-0.031	9	0.0111	9	0.0105	9	0.0114
8.2	-0.031	9	0.0111	9	0.0105	9	0.0114
8.2	-0.031	9	0.0111	9	0.0105	9	0.0111
8.3	-0.0313	9	0.0111	9	0.0105	9	0.0111
8.3	-0.031	9	0.0111	9	0.0105	9	0.0114
8.3	-0.031	9	0.0111	9	0.0105	9	0.0111
8.3	-0.0313	9	0.0111	9	0.0108	9	0.0111
8.3	-0.0313	9	0.0111	9	0.0108	9	0.0111
8.3	-0.0313	9	0.0108	9	0.0108	9	0.0111
8.3	-0.0313	9	0.0108	9	0.0108	9	0.0111
8.3	-0.0313	9	0.0108	9	0.0108	9	0.0111
8.3	-0.0316	9	0.0108	9	0.0108	9	0.0111
8.3	-0.0316	9	0.0108	9	0.0108	9	0.0108
8.3	-0.0316	9	0.0108	9	0.0108	9	0.0111
8.3	-0.0316	9	0.0108	9	0.0108	9.1	0.0108
8.3	-0.0316	9.1	0.0108	9.1	0.0108	9.1	0.0108
8.3	-0.0319	9.1	0.0108	9.1	0.0108	9.1	0.0108
8.3	-0.0319	9.1	0.0105	9.1	0.0108	9.1	0.0108
8.3	-0.0319	9.1	0.0108	9.1	0.0111	9.1	0.0108
8.3	-0.0322	9.1	0.0108	9.1	0.0111	9.1	0.0108
8.3	-0.0322	9.1	0.0105	9.1	0.0108	9.1	0.0108
8.4	-0.0322	9.1	0.0105	9.1	0.0108	9.1	0.0108
8.4	-0.0325	9.1	0.0105	9.1	0.0108	9.1	0.0108
8.4	-0.0325	9.1	0.0105	9.1	0.0108	9.1	0.0108
8.4	-0.0325	9.1	0.0105	9.1	0.0108	9.1	0.0105
8.4	-0.0328	9.1	0.0105	9.1	0.0108	9.1	0.0108
8.4	-0.0328	9.1	0.0105	9.1	0.0108	9.1	0.0108
8.4	-0.0331	9.1	0.0105	9.1	0.0108	9.1	0.0108
8.4	-0.0331	9.1	0.0105	9.1	0.0108	9.1	0.0105
8.4	-0.0334	9.1	0.0105	9.1	0.0108	9.1	0.0108
8.4	-0.0337	9.1	0.0105	9.1	0.0108	9.1	0.0105
8.4	-0.0337	9.1	0.0105	9.1	0.0108	9.2	0.0105
8.4	-0.0341	9.1	0.0105	9.1	0.0105	9.2	0.0105
8.4	-0.0344	9.2	0.0105	9.2	0.0108	9.2	0.0105
8.4	-0.0347	9.2	0.0102	9.2	0.0105	9.2	0.0105
8.4	-0.0347	9.2	0.0102	9.2	0.0105	9.2	0.0105
8.4	-0.035	9.2	0.0102	9.2	0.0105	9.2	0.0105
8.4	-0.0353	9.2	0.0102	9.2	0.0105	9.2	0.0105
8.4	-0.0356	9.2	0.0105	9.2	0.0105	9.2	0.0105
8.5	-0.0359	9.2	0.0102	9.2	0.0105	9.2	0.0105
8.5	-0.0362	9.2	0.0102	9.2	0.0105	9.2	0.0105
8.5	-0.0365	9.2	0.0102	9.2	0.0105	9.2	0.0105
8.5	-0.0368	9.2	0.0102	9.2	0.0105	9.2	0.0102
8.5	-0.0375	9.2	0.0102	9.2	0.0105	9.2	0.0102
8.5	-0.0378	9.2	0.0102	9.2	0.0102	9.2	0.0102
8.5	-0.0378	9.2	0.0102	9.2	0.0102	9.2	0.0105
8.5	-0.0381	9.2	0.0102	9.2	0.0105	9.2	0.0102
8.5	-0.0384	9.2	0.0102	9.2	0.0102	9.2	0.0102
8.5	-0.0384	9.2	0.0102	9.2	0.0102	9.2	0.0102
8.5	-0.0387	9.2	0.0102	9.2	0.0102	9.3	0.0102
8.5	-0.039	9.2	0.0102	9.2	0.0102	9.3	0.0102
8.5	-0.0393	9.3	0.0099	9.3	0.0102	9.3	0.0102
8.5	-0.0393	9.3	0.0099	9.3	0.0102	9.3	0.0102
8.5	-0.0396	9.3	0.0099	9.3	0.0102	9.3	0.0102
8.5	-0.0396	9.3	0.0099	9.3	0.0102	9.3	0.0102
8.5	-0.0399	9.3	0.0102	9.3	0.0102	9.3	0.0099
8.5	-0.0399	9.3	0.0099	9.3	0.0102	9.3	0.0102
8.6	-0.0403	9.3	0.0102	9.3	0.0102	9.3	0.0102
8.6	-0.0406	9.3	0.0099	9.3	0.0102	9.3	0.0099
8.6	-0.0406	9.3	0.0099	9.3	0.0099	9.3	0.0102
8.6	-0.0409	9.3	0.0099	9.3	0.0102	9.3	0.0102
8.6	-0.0412	9.3	0.0099	9.3	0.0102	9.3	0.0102
8.6	-0.0412	9.3	0.0099	9.3	0.0102	9.3	0.0099
8.6	-0.0412	9.3	0.0099	9.3	0.0099	9.3	0.0099
8.6	-0.0412	9.3	0.0099	9.3	0.0099	9.3	0.0099
8.6	-0.0412	9.3	0.0099	9.3	0.0099	9.3	0.0099
8.6	-0.0412	9.3	0.0096	9.3	0.0099	9.3	0.0099
8.6	-0.0412	9.3	0.0099	9.3	0.0099	9.3	0.0099
8.6	-0.0409	9.3	0.0099	9.3	0.0099	9.4	0.0099
8.6	-0.0406	9.4	0.0099	9.4	0.0099	9.4	0.0099
8.6	-0.0406	9.4	0.0099	9.4	0.0099	9.4	0.0099
8.6	-0.0403	9.4	0.0099	9.4	0.0099	9.4	0.0099
8.6	-0.0403	9.4	0.0099	9.4	0.0099	9.4	0.0099
8.6	-0.0399	9.4	0.0099	9.4	0.0096	9.4	0.0099
8.6	-0.0396	9.4	0.0096	9.4	0.0099	9.4	0.0099
8.7	-0.0396	9.4	0.0099	9.4	0.0099	9.4	0.0099
8.7	-0.0393	9.4	0.0099	9.4	0.0099	9.4	0.0099
8.7	-0.0393	9.4	0.0096	9.4	0.0099	9.4	0.0099
8.7	-0.039	9.4	0.0096	9.4	0.0096	9.4	0.0099
8.7	-0.0058	9.4	0.0096	9.4	0.0099	9.4	0.0099
8.7	-0.0034	9.4	0.0096	9.4	0.0096	9.4	0.0099
8.7	-0.0034	9.4	0.0096	9.4	0.0099	9.4	0.0099
8.7	-0.0031	9.4	0.0096	9.4	0.0096	9.4	0.0096
8.7	-0.0031	9.4	0.0096	9.4	0.0096	9.4	0.0099
8.7	-0.0031	9.4	0.0096	9.4	0.0096	9.4	0.0096
8.7	-0.0031	9.4	0.0096	9.4	0.0096	9.5	0.0099
8.7	-0.0027	9.4	0.0096	9.4	0.0096	9.5	0.0096
8.7	-0.0027	9.5	0.0096	9.5	0.0096	9.5	0.0096
8.7	-0.0027	9.5	0.0096	9.5	0.0096	9.5	0.0096
8.7	-0.0027	9.5	0.0096	9.5	0.0096	9.5	0.0096
8.7	-0.0027	9.5	0.0096	9.5	0.0096	9.5	0.0096
8.7	-0.0027	9.5	0.0096	9.5	0.0096	9.5	0.0096
8.7	-0.0027	9.5	0.0096	9.5	0.0096	9.5	0.0096
8.7	-0.0027	9.5	0.0096	9.5	0.0096	9.5	0.0096
8.8	-0.0027	9.5	0.0096	9.5	0.0096	9.5	0.0096
8.8	0.0356	9.5	0.0096	9.5	0.0096	9.5	0.0096
8.8	0.0365	9.5	0.0096	9.5	0.0096	9.5	0.0096
8.8	0.0365	9.5	0.0096	9.5	0.0096	9.5	0.0096
8.8	0.0362	9.5	0.0096	9.5	0.0096	9.5	0.0096
8.8	0.0362	9.5	0.0093	9.5	0.0096	9.5	0.0096
8.8	0.0359	9.5	0.0093	9.5	0.0096	9.5	0.0096
8.8	0.0356	9.5	0.0096	9.5	0.0096	9.5	0.0096
8.8	0.0353	9.5	0.0096	9.5	0.0096	9.5	0.0096
8.8	0.0353	9.5	0.0096	9.5	0.0093	9.5	0.0093
8.8	0.035	9.5	0.0093	9.5	0.0093	9.6	0.0096
8.8	0.035	9.6	0.0093	9.6	0.0093	9.6	0.0096
8.8	0.0347	9.6	0.0093	9.6	0.0093	9.6	0.0096
8.8	0.0347	9.6	0.0093	9.6	0.0093	9.6	0.0093
8.8	0.0344	9.6	0.0093	9.6	0.0093	9.6	0.0096
8.8	0.0341	9.6	0.0093	9.6	0.0093	9.6	0.0093
8.8	0.0341	9.6	0.0093	9.6	0.0093	9.6	0.0093
8.8	0.0337	9.6	0.0093	9.6	0.0093	9.6	0.0093
8.8	0.0337	9.6	0.0093	9.6	0.0093	9.6	0.0096
8.9	0.0334	9.6	0.0093	9.6	0.0093	9.6	0.0093
8.9	0.0334	9.6	0.0093	9.6	0.0093	9.6	0.0093
8.9	0.0331	9.6	0.0093	9.6	0.0093	9.6	0.0096
8.9	0.0328	9.6	0.0093	9.6	0.0093	9.6	0.0093
8.9	0.0328	9.6	0.0093	9.7	-0.0108	9.6	0.0093
8.9	0.0328	9.6	0.0093	9.7	-0.0127	9.7	-0.0108
8.9	0.0325	9.6	0.0093	9.7	-0.013	9.7	-0.0127
8.9	0.0322	9.6	0.0093	9.7	-0.0133	9.7	-0.0133
8.9	0.0322	9.6	0.0093	9.7	-0.0133	9.7	-0.0133
8.9	0.0322	9.6	0.0093	9.7	-0.0133	9.7	-0.0136
8.9	0.0322	9.7	-0.0096	9.7	-0.0139	9.7	-0.0136
8.9	0.0319	9.7	-0.0114	9.7	-0.0139	9.7	-0.0136
8.9	0.0319	9.7	-0.0117	9.7	-0.0139	9.7	-0.0136
8.9	0.0316	9.7	-0.012	9.7	-0.0139	9.8	-0.0136
8.9	0.0316	9.7	-0.012	9.8	-0.0139	9.8	-0.0136
8.9	0.0316	9.8	-0.012	9.8	-0.0139	9.8	-0.0142
8.9	0.0313	9.8	-0.012	9.8	-0.0139	9.8	-0.0136
8.9	0.0313	9.8	-0.0124	9.8	-0.0139	9.8	-0.0142
9	0.031	9.8	-0.012	9.8	-0.0139	9.8	-0.0142
9	0.031	9.8	-0.0124	9.8	-0.0139	9.8	-0.0142
9	0.031	9.8	-0.0124	9.8	-0.0139	9.8	-0.0142
9	0.0306	9.8	-0.0124	9.8	-0.0139	9.8	-0.0142
9	0.0306	9.8	-0.0124	9.8	-0.0139	9.8	-0.0142
9	0.0306	9.8	-0.0124	9.8	-0.0139	9.8	-0.0142
9	0.0306	9.8	-0.0124	9.8	-0.0139	9.8	-0.0142
9	0.0303	9.8	-0.0124	9.8	-0.0139	9.8	-0.0142
9	0.0303	9.8	-0.0124	9.8	-0.0139	9.8	-0.0142
9	0.0303	9.8	-0.0124	9.8	-0.0139	9.8	-0.0142
9	0.0303	9.8	-0.0124	9.8	-0.0139	9.8	-0.0142
9	0.03	9.8	-0.0124	9.8	-0.0139	9.8	-0.0142
9	0.03	9.8	-0.0124	9.8	-0.0139	9.8	-0.0142
9	0.03	9.8	-0.0124	9.8	-0.0139	9.9	-0.0142
9	0.03	9.8	-0.0127	9.9	-0.0139	9.9	-0.0142
9	0.03	9.9	-0.0124	9.9	-0.0139	9.9	-0.0142
9	0.0294	9.9	-0.0124	9.9	-0.0139	9.9	-0.0142
9	0.0294	9.9	-0.0124	9.9	-0.0139	9.9	-0.0142
9.1	0.0294	9.9	-0.0124	9.9	-0.0139	9.9	-0.0142
9.1	0.0294	9.9	-0.0124	9.9	-0.0139	9.9	-0.0142
9.1	0.0294	9.9	-0.0124	9.9	-0.0139	9.9	-0.0142
9.1	0.0294	9.9	-0.0124	9.9	-0.0142	9.9	-0.0142
9.1	0.0294	9.9	-0.0127	9.9	-0.0139	9.9	-0.0142
9.1	0.0294	9.9	-0.0127	9.9	-0.0139	9.9	-0.0142
9.1	0.0291	9.9	-0.0127	9.9	-0.0139	9.9	-0.0142
9.1	0.0291	9.9	-0.0127	9.9	-0.0142	9.9	-0.0142
9.1	0.0291	9.9	-0.0124	9.9	-0.0139	9.9	-0.0142
9.1	0.0291	9.9	-0.0127	9.9	-0.0139	9.9	-0.0142
9.1	0.0291	9.9	-0.0124	9.9	-0.0139	9.9	-0.0142
9.1	0.0291	9.9	-0.0124	9.9	-0.0139	9.9	-0.0142
9.1	0.0291	9.9	-0.0127	9.9	-0.0142	9.9	-0.0142
9.1	0.0291	9.9	-0.0127	9.9	-0.0139	10	-0.0142
9.1	0.0291	9.9	-0.0127	10	-0.0139	10	-0.0142
9.1	0.0291	10	-0.0127	10	-0.0142	10	-0.0142
9.1	0.0288	10	-0.0127	10	-0.0139	10	-0.0142
9.1	0.0288	10	-0.0127	10	-0.0139	10	-0.0142
9.2	0.0288	10	-0.0127	10	-0.0142	10	-0.0142
9.2	0.0288	10	-0.0127	10	-0.0139	10	-0.0142
9.2	0.0288	10	-0.0127	10	-0.0142	10	-0.0142
9.2	0.0288	10	-0.0127	10	-0.0139	10	-0.0142
9.2	0.0288	10	-0.0127	10	-0.0139	10	-0.0142
9.2	0.0288	10	-0.0127	10	-0.0139	10	-0.0142
9.2	0.0288	10	-0.0127	10	-0.0139	10	-0.0142
9.2	0.0288	10	-0.0127	10	-0.0139	10	-0.0142
9.2	0.0288	10	-0.0127	10	-0.0142	10	-0.0142
9.2	0.0288	10	-0.0127	10	-0.0139	10	-0.0142
9.2	0.0288	10	-0.0127	10	-0.0142	10	-0.0142
9.2	0.0288	10	-0.0127	10	-0.0142	10	-0.0142
9.2	0.0288	10	-0.0127	10	-0.0142	10	-0.0145
9.2	0.0288	10	-0.0127	10	-0.0139	10.1	-0.0142
9.2	0.0288	10	-0.0127	10.1	-0.0142	10.1	-0.0142
9.2	0.0288	10.1	-0.0127	10.1	-0.0142	10.1	-0.0142
9.2	0.0288	10.1	-0.0127	10.1	-0.0142	10.1	-0.0145
9.2	0.0288	10.1	-0.0127	10.1	-0.0139	10.1	-0.0142
9.3	0.0288	10.1	-0.0127	10.1	-0.0142	10.1	-0.0142
9.3	0.0288	10.1	-0.0127	10.1	-0.0142	10.1	-0.0145
9.3	0.0288	10.1	-0.0127	10.1	-0.0142	10.1	-0.0145
9.3	0.0288	10.1	-0.0127	10.1	-0.0142	10.1	-0.0142
9.3	0.0288	10.1	-0.0127	10.1	-0.0142	10.1	-0.0145
9.3	0.0288	10.1	-0.0127	10.1	-0.0142	10.1	-0.0145
9.3	0.0288	10.1	-0.0127	10.1	-0.0142	10.1	-0.0142
9.3	0.0288	10.1	-0.0127	10.1	-0.0142	10.1	-0.0145
9.3	0.0288	10.1	-0.0127	10.1	-0.0142	10.1	-0.0145
9.3	0.0288	10.1	-0.0127	10.1	-0.0142	10.1	-0.0145
9.3	0.0288	10.1	-0.0133	10.1	-0.0142	10.1	-0.0145
9.3	0.0291	10.1	-0.0127	10.1	-0.0142	10.1	-0.0145
9.3	0.0291	10.1	-0.0127	10.1	-0.0142	10.1	-0.0145
9.3	0.0291	10.1	-0.0127	10.1	-0.0142	10.2	-0.0145
9.3	0.0291	10.1	-0.0127	10.2	-0.0142	10.2	-0.0145
9.3	0.0291	10.2	-0.0127	10.2	-0.0142	10.2	-0.0145
9.3	0.0291	10.2	-0.0127	10.2	-0.0142	10.2	-0.0145
9.3	0.0294	10.2	-0.0127	10.2	-0.0142	10.2	-0.0145
9.4	0.0294	10.2	-0.0127	10.2	-0.0142	10.2	-0.0145
9.4	0.0294	10.2	-0.0133	10.2	-0.0142	10.2	-0.0145
9.4	0.0294	10.2	-0.0133	10.2	-0.0142	10.2	-0.0145
9.4	0.0294	10.2	-0.0133	10.2	-0.0142	10.2	-0.0145
9.4	0.0294	10.2	-0.0133	10.2	-0.0142	10.2	-0.0145
9.4	0.03	10.2	-0.0133	10.2	-0.0142	10.2	-0.0145
9.4	0.0294	10.2	-0.0133	10.2	-0.0142	10.2	-0.0145
9.4	0.03	10.2	-0.0133	10.2	-0.0142	10.2	-0.0145
9.4	0.0294	10.2	-0.0133	10.2	-0.0142	10.2	-0.0148
9.4	0.0294	10.2	-0.0133	10.2	-0.0142	10.2	-0.0145
9.4	0.0294	10.2	-0.0133	10.2	-0.0142	10.2	-0.0148
9.4	0.0294	10.2	-0.0133	10.2	-0.0142	10.2	-0.0145
9.4	0.0294	10.2	-0.0133	10.2	-0.0142	10.2	-0.0145
9.4	0.0291	10.2	-0.0133	10.2	-0.0142	10.3	-0.0145
9.4	0.0291	10.2	-0.0133	10.3	-0.0142	10.3	-0.0145
9.4	0.0291	10.3	-0.0133	10.3	-0.0145	10.3	-0.0148
9.4	0.0291	10.3	-0.0133	10.3	-0.0145	10.3	-0.0148
9.4	0.0291	10.3	-0.0133	10.3	-0.0145	10.3	-0.0148
9.5	0.0291	10.3	-0.0133	10.3	-0.0145	10.3	-0.0148
9.5	0.0291	10.3	-0.0133	10.3	-0.0145	10.3	-0.0148
9.5	0.0291	10.3	-0.0133	10.3	-0.0145	10.3	-0.0148
9.5	0.0291	10.3	-0.0133	10.3	-0.0145	10.3	-0.0148
9.5	0.0291	10.3	-0.0136	10.3	-0.0145	10.3	-0.0148
9.5	0.0288	10.3	-0.0136	10.3	-0.0148	10.3	-0.0148
9.5	0.0291	10.3	-0.0133	10.3	-0.0148	10.3	-0.0148
9.5	0.0291	10.3	-0.0136	10.3	-0.0148	10.3	-0.0148
9.5	0.0291	10.3	-0.0136	10.3	-0.0148	10.3	-0.0148
9.5	0.0294	10.3	-0.0136	10.3	-0.0151	10.3	-0.0148
9.5	0.0294	10.3	-0.0133	10.3	-0.0151	10.3	-0.0151
9.5	0.0294	10.3	-0.0136	10.3	-0.0151	10.3	-0.0151
9.5	0.03	10.3	-0.0136	10.3	-0.0151	10.3	-0.0151
9.5	0.03	10.3	-0.0136	10.3	-0.0151	10.4	-0.0151
9.5	0.0303	10.3	-0.0136	10.4	-0.0155	10.4	-0.0151
9.5	0.0303	10.4	-0.0136	10.4	-0.0155	10.4	-0.0148
9.5	0.0306	10.4	-0.0136	10.4	-0.0155	10.4	-0.0151
9.5	0.031	10.4	-0.0136	10.4	-0.0155	10.4	-0.0151
9.6	0.0313	10.4	-0.0139	10.4	-0.0155	10.4	-0.0151
9.6	0.0313	10.4	-0.0136	10.4	-0.0155	10.4	-0.0151
9.6	0.0316	10.4	-0.0136	10.4	-0.0155	10.4	-0.0155
9.6	0.0319	10.4	-0.0139	10.4	-0.0158	10.4	-0.0151
9.6	0.0322	10.4	-0.0139	10.4	-0.0158	10.4	-0.0151
9.6	0.0325	10.4	-0.0139	10.4	-0.0158	10.4	-0.0155
9.6	0.0325	10.4	-0.0139	10.4	-0.0155	10.4	-0.0155
9.6	0.0328	10.4	-0.0139	10.4	-0.0158	10.4	-0.0155
9.6	0.0331	10.4	-0.0139	10.4	-0.0158	10.4	-0.0155
9.6	0.0334	10.4	-0.0139	10.4	-0.0158	10.4	-0.0155
9.6	0.0337	10.4	-0.0139	10.4	-0.0158	10.4	-0.0155
9.6	0.0341	10.4	-0.0139	10.4	-0.0158	10.4	-0.0155
9.6	0.0341	10.4	-0.0142	10.4	-0.0158	10.4	-0.0158
9.6	0.0344	10.4	-0.0139	10.4	-0.0158	10.5	-0.0158
9.6	0.0347	10.4	-0.0139	10.5	-0.0158	10.5	-0.0158
9.6	0.035	10.5	-0.0142	10.5	-0.0158	10.5	-0.0158
9.6	0.0353	10.5	-0.0142	10.5	-0.0158	10.5	-0.0158
9.6	0.0359	10.5	-0.0142	10.5	-0.0158	10.5	-0.0161
9.7	0.0362	10.5	-0.0142	10.5	-0.0161	10.5	-0.0161
9.7	0.0368	10.5	-0.0145	10.5	-0.0161	10.5	-0.0161
9.7	0.0378	10.5	-0.0145	10.5	-0.0161	10.5	-0.0161
9.7	0.039	10.5	-0.0145	10.5	-0.0161	10.5	-0.0164
9.7	0.0406	10.5	-0.0145	10.5	-0.0161	10.5	-0.0164
9.7	0.0421	10.5	-0.0145	10.5	-0.0164	10.5	-0.0164
9.7	0.0437	10.5	-0.0145	10.5	-0.0164	10.5	-0.0167
9.7	0.0452	10.5	-0.0148	10.5	-0.0164	10.5	-0.0167
9.7	0.0468	10.5	-0.0148	10.5	-0.0164	10.5	-0.0167
9.7	0.0474	10.5	-0.0148	10.5	-0.0164	10.5	-0.017
9.7	0.048	10.5	-0.0148	10.5	-0.0164	10.5	-0.017
9.7	0.0483	10.5	-0.0151	10.5	-0.0167	10.5	-0.017
9.7	0.0486	10.5	-0.0151	10.5	-0.0167	10.5	-0.017
9.7	0.0489	10.5	-0.0151	10.5	-0.017	10.6	-0.0173
9.7	0.0489	10.5	-0.0151	10.6	-0.017	10.6	-0.0176
9.7	0.0489	10.6	-0.0155	10.6	-0.017	10.6	-0.0176
9.7	0.0492	10.6	-0.0155	10.6	-0.017	10.6	-0.0176
9.7	0.0489	10.6	-0.0158	10.6	-0.0173	10.6	-0.0179
9.8	0.0492	10.6	-0.0158	10.6	-0.0173	10.6	-0.0182
9.8	0.0492	10.6	-0.0158	10.6	-0.0173	10.6	-0.0182
9.8	0.0034	10.6	-0.0161	10.6	-0.0176	10.6	-0.0186
9.8	-0.0021	10.6	-0.0161	10.6	-0.0176	10.6	-0.0189
9.8	-0.0021	10.6	-0.0164	10.6	-0.0179	10.6	-0.0189
9.8	-0.0024	10.6	-0.0164	10.6	-0.0179	10.6	-0.0192
9.8	-0.0024	10.6	-0.0167	10.6	-0.0179	10.6	-0.0195
9.8	-0.0024	10.6	-0.0167	10.6	-0.0182	10.6	-0.0198
9.8	-0.0024	10.6	-0.017	10.6	-0.0182	10.6	-0.0198
9.8	-0.0024	10.6	-0.017	10.6	-0.0186	10.6	-0.0201
9.8	-0.0027	10.6	-0.0173	10.6	-0.0186	10.6	-0.0204
9.8	-0.0024	10.6	-0.0173	10.6	-0.0186	10.6	-0.0204
9.8	-0.0027	10.6	-0.0176	10.6	-0.0189	10.6	-0.0207
9.8	-0.0024	10.6	-0.0179	10.6	-0.0189	10.7	-0.0207
9.8	-0.0027	10.6	-0.0179	10.7	-0.0189	10.7	-0.021
9.8	-0.0027	10.7	-0.0182	10.7	-0.0189	10.7	-0.021
9.8	-0.0027	10.7	-0.0186	10.7	-0.0192	10.7	-0.021
9.8	-0.0027	10.7	-0.0186	10.7	-0.0192	10.7	-0.0213
9.8	-0.0533	10.7	-0.0189	10.7	-0.0192	10.7	-0.0213
9.8	-0.0446	10.7	-0.0189	10.7	-0.0192	10.7	-0.0213
9.8	-0.0424	10.7	-0.0189	10.7	-0.0192	10.7	-0.0213
9.9	-0.0415	10.7	-0.0192	10.7	-0.0192	10.7	-0.0213
9.9	-0.0409	10.7	-0.0192	10.7	-0.0192	10.7	-0.0213
9.9	-0.0406	10.7	-0.0192	10.8	0.0114	10.7	-0.0213
9.9	-0.0399	10.7	-0.0192	10.8	0.0127	10.8	0.0155
9.9	-0.0396	10.7	-0.0192	10.8	0.013	10.8	0.0167
9.9	-0.0393	10.7	-0.0195	10.8	0.013	10.8	0.0167
9.9	-0.039	10.7	-0.0195	10.8	0.013	10.8	0.0164
9.9	-0.0387	10.7	-0.0195	10.8	0.013	10.8	0.0164
9.9	-0.0384	10.8	0.0136	10.8	0.013	10.8	0.0161
9.9	-0.0384	10.8	0.0151	10.8	0.013	10.8	0.0161
9.9	-0.0378	10.8	0.0151	10.8	0.0127	10.8	0.0158
9.9	-0.0378	10.8	0.0151	10.8	0.0127	10.8	0.0155
9.9	-0.0375	10.8	0.0151	10.8	0.0127	10.8	0.0155
9.9	-0.0368	10.8	0.0148	10.8	0.0127	10.8	0.0151
9.9	-0.0368	10.8	0.0148	10.8	0.0127	10.9	0.0151
9.9	-0.0365	10.8	0.0145	10.9	0.0124	10.9	0.0151
9.9	-0.0362	10.8	0.0145	10.9	0.0124	10.9	0.0148
9.9	-0.0362	10.9	0.0145	10.9	0.0124	10.9	0.0148
10	-0.0362	10.9	0.0142	10.9	0.0124	10.9	0.0148
10	-0.0356	10.9	0.0142	10.9	0.012	10.9	0.0145
10	-0.0356	10.9	0.0139	10.9	0.012	10.9	0.0145
10	-0.0353	10.9	0.0139	10.9	0.012	10.9	0.0139
10	-0.0353	10.9	0.0139	10.9	0.012	10.9	0.0139
10	-0.0353	10.9	0.0139	10.9	0.012	10.9	0.0139
10	-0.035	10.9	0.0136	10.9	0.012	10.9	0.0136
10	-0.035	10.9	0.0136	10.9	0.0117	10.9	0.0136
10	-0.035	10.9	0.0136	10.9	0.012	10.9	0.0136
10	-0.035	10.9	0.0136	10.9	0.0117	10.9	0.0136
10	-0.0347	10.9	0.0133	10.9	0.0117	10.9	0.0136
10	-0.0344	10.9	0.0133	10.9	0.0117	10.9	0.0133
10	-0.0344	10.9	0.0133	10.9	0.0117	10.9	0.0133
10	-0.0341	10.9	0.0127	10.9	0.0117	10.9	0.0133
10	-0.0341	10.9	0.0127	10.9	0.0114	11	0.0133
10	-0.0341	10.9	0.0127	11	0.0114	11	0.013
10	-0.0337	10.9	0.0127	11	0.0114	11	0.013
10	-0.0337	11	0.0124	11	0.0114	11	0.013
10.1	-0.0337	11	0.0124	11	0.0114	11	0.013
10.1	-0.0337	11	0.0124	11	0.0114	11	0.0127
10.1	-0.0334	11	0.0124	11	0.0114	11	0.0127
10.1	-0.0334	11	0.0124	11	0.0111	11	0.0127
10.1	-0.0334	11	0.0124	11	0.0111	11	0.0127
10.1	-0.0334	11	0.012	11	0.0111	11	0.0124
10.1	-0.0331	11	0.012	11	0.0111	11	0.0124
10.1	-0.0331	11	0.0124	11	0.0111	11	0.0124
10.1	-0.0331	11	0.012	11	0.0111	11	0.0124
10.1	-0.0331	11	0.012	11	0.0111	11	0.0124
10.1	-0.0328	11	0.012	11	0.0111	11	0.0124
10.1	-0.0328	11	0.0117	11	0.0111	11	0.0124
10.1	-0.0328	11	0.0117	11	0.0111	11	0.0124
10.1	-0.0328	11	0.0117	11	0.0111	11	0.012
10.1	-0.0325	11	0.0117	11	0.0108	11.1	0.012
10.1	-0.0325	11	0.0117	11.1	0.0111	11.1	0.012
10.1	-0.0325	11	0.0117	11.1	0.0111	11.1	0.012
10.1	-0.0325	11.1	0.0117	11.1	0.0108	11.1	0.012
10.2	-0.0325	11.1	0.0114	11.1	0.0108	11.1	0.0117
10.2	-0.0325	11.1	0.0117	11.1	0.0108	11.1	0.0117
10.2	-0.0325	11.1	0.0114	11.1	0.0108	11.1	0.0117
10.2	-0.0322	11.1	0.0114	11.1	0.0108	11.1	0.0117
10.2	-0.0322	11.1	0.0114	11.1	0.0108	11.1	0.0117
10.2	-0.0319	11.1	0.0114	11.1	0.0108	11.1	0.0117
10.2	-0.0319	11.1	0.0114	11.1	0.0108	11.1	0.0117
10.2	-0.0316	11.1	0.0114	11.1	0.0108	11.1	0.0117
10.2	-0.0316	11.1	0.0111	11.1	0.0108	11.1	0.0117
10.2	-0.0313	11.1	0.0114	11.1	0.0105	11.1	0.0117
10.2	-0.0313	11.1	0.0114	11.1	0.0108	11.1	0.0117
10.2	-0.031	11.1	0.0111	11.1	0.0105	11.1	0.0114
10.2	-0.031	11.1	0.0111	11.1	0.0105	11.1	0.0114
10.2	-0.0306	11.1	0.0111	11.1	0.0105	11.1	0.0114
10.2	-0.0306	11.1	0.0111	11.1	0.0105	11.2	0.0114
10.2	-0.0303	11.1	0.0111	11.2	0.0105	11.2	0.0114
10.2	-0.0303	11.1	0.0111	11.2	0.0105	11.2	0.0114
10.2	-0.03	11.2	0.0111	11.2	0.0105	11.2	0.0114
10.3	-0.03	11.2	0.0111	11.2	0.0105	11.2	0.0114
10.3	-0.03	11.2	0.0111	11.2	0.0105	11.2	0.0111
10.3	-0.0297	11.2	0.0108	11.2	0.0102	11.2	0.0111
10.3	-0.0294	11.2	0.0108	11.2	0.0105	11.2	0.0111
10.3	-0.0294	11.2	0.0108	11.2	0.0102	11.2	0.0111
10.3	-0.0294	11.2	0.0108	11.2	0.0102	11.2	0.0111
10.3	-0.0294	11.2	0.0108	11.2	0.0102	11.2	0.0111
10.3	-0.0288	11.2	0.0108	11.2	0.0102	11.2	0.0111
10.3	-0.0288	11.2	0.0108	11.2	0.0102	11.2	0.0111
10.3	-0.0288	11.2	0.0108	11.2	0.0102	11.2	0.0111
10.3	-0.0288	11.2	0.0108	11.2	0.0102	11.2	0.0111
10.3	-0.0288	11.2	0.0108	11.2	0.0102	11.2	0.0111
10.3	-0.0288	11.2	0.0108	11.2	0.0102	11.2	0.0111
10.3	-0.0288	11.2	0.0108	11.2	0.0102	11.2	0.0111
10.3	-0.0288	11.2	0.0108	11.2	0.0102	11.3	0.0108
10.3	-0.0288	11.2	0.0108	11.3	0.0102	11.3	0.0108
10.3	-0.0294	11.2	0.0105	11.3	0.0102	11.3	0.0108
10.3	-0.0288	11.3	0.0105	11.3	0.0102	11.3	0.0108
10.4	-0.0294	11.3	0.0105	11.3	0.0102	11.3	0.0108
10.4	-0.0294	11.3	0.0108	11.3	0.0102	11.3	0.0108
10.4	-0.0294	11.3	0.0105	11.3	0.0102	11.3	0.0108
10.4	-0.0294	11.3	0.0105	11.3	0.0102	11.3	0.0108
10.4	-0.0294	11.3	0.0105	11.3	0.0102	11.3	0.0108
10.4	-0.0297	11.3	0.0105	11.3	0.0105	11.3	0.0108
10.4	-0.0297	11.3	0.0105	11.3	0.0102	11.3	0.0108
10.4	-0.0297	11.3	0.0105	11.3	0.0105	11.3	0.0108
10.4	-0.0297	11.3	0.0108	11.3	0.0105	11.3	0.0105
10.4	-0.0297	11.3	0.0105	11.3	0.0105	11.3	0.0108
10.4	-0.0297	11.3	0.0105	11.3	0.0105	11.3	0.0105
10.4	-0.03	11.3	0.0108	11.3	0.0102	11.3	0.0105
10.4	-0.03	11.3	0.0105	11.3	0.0102	11.3	0.0105
10.4	-0.03	11.3	0.0108	11.3	0.0102	11.3	0.0105
10.4	-0.03	11.3	0.0105	11.3	0.0105	11.4	0.0105
10.4	-0.0303	11.3	0.0105	11.4	0.0105	11.4	0.0105
10.4	-0.0303	11.3	0.0105	11.4	0.0105	11.4	0.0105
10.4	-0.0303	11.4	0.0105	11.4	0.0105	11.4	0.0105
10.5	-0.0303	11.4	0.0105	11.4	0.0105	11.4	0.0105
10.5	-0.0303	11.4	0.0108	11.4	0.0105	11.4	0.0105
10.5	-0.0306	11.4	0.0105	11.4	0.0105	11.4	0.0105
10.5	-0.0306	11.4	0.0105	11.4	0.0102	11.4	0.0105
10.5	-0.0306	11.4	0.0105	11.4	0.0102	11.4	0.0105
10.5	-0.0306	11.4	0.0105	11.4	0.0105	11.4	0.0102
10.5	-0.0306	11.4	0.0105	11.4	0.0102	11.4	0.0105
10.5	-0.031	11.4	0.0105	11.4	0.0102	11.4	0.0105
10.5	-0.031	11.4	0.0105	11.4	0.0102	11.4	0.0102
10.5	-0.0313	11.4	0.0105	11.4	0.0102	11.4	0.0102
10.5	-0.0313	11.4	0.0105	11.4	0.0102	11.4	0.0102
10.5	-0.0313	11.4	0.0105	11.4	0.0102	11.4	0.0102
10.5	-0.0313	11.4	0.0105	11.4	0.0102	11.4	0.0102
10.5	-0.0316	11.4	0.0105	11.4	0.0102	11.4	0.0102
10.5	-0.0316	11.4	0.0105	11.4	0.0102	11.5	0.0102
10.5	-0.0316	11.4	0.0105	11.5	0.0102	11.5	0.0102
10.5	-0.0319	11.4	0.0105	11.5	0.0102	11.5	0.0102
10.5	-0.0319	11.5	0.0105	11.5	0.0102	11.5	0.0102
10.6	-0.0322	11.5	0.0105	11.5	0.0099	11.5	0.0102
10.6	-0.0322	11.5	0.0105	11.5	0.0102	11.5	0.0102
10.6	-0.0325	11.5	0.0105	11.5	0.0102	11.5	0.0102
10.6	-0.0325	11.5	0.0105	11.5	0.0102	11.5	0.0102
10.6	-0.0328	11.5	0.0105	11.5	0.0099	11.5	0.0099
10.6	-0.0328	11.5	0.0105	11.5	0.0099	11.5	0.0102
10.6	-0.0331	11.5	0.0105	11.5	0.0099	11.5	0.0102
10.6	-0.0331	11.5	0.0105	11.5	0.0099	11.5	0.0102
10.6	-0.0334	11.5	0.0105	11.5	0.0099	11.5	0.0102
10.6	-0.0337	11.5	0.0102	11.5	0.0099	11.5	0.0102
10.6	-0.0337	11.5	0.0102	11.5	0.0099	11.5	0.0099
10.6	-0.0341	11.5	0.0102	11.5	0.0099	11.5	0.0099
10.6	-0.0344	11.5	0.0102	11.5	0.0099	11.5	0.0099
10.6	-0.0347	11.5	0.0102	11.5	0.0099	11.5	0.0099
10.6	-0.0347	11.5	0.0102	11.5	0.0099	11.6	0.0099
10.6	-0.035	11.5	0.0102	11.6	0.0099	11.6	0.0099
10.6	-0.0353	11.5	0.0102	11.6	0.0099	11.6	0.0099
10.6	-0.0356	11.6	0.0102	11.6	0.0099	11.6	0.0099
10.7	-0.0359	11.6	0.0099	11.6	0.0099	11.6	0.0099
10.7	-0.0362	11.6	0.0099	11.6	0.0099	11.6	0.0099
10.7	-0.0365	11.6	0.0102	11.6	0.0099	11.6	0.0099
10.7	-0.0365	11.6	0.0099	11.6	0.0099	11.6	0.0099
10.7	-0.0375	11.6	0.0099	11.6	0.0096	11.6	0.0099
10.7	-0.0378	11.6	0.0099	11.6	0.0096	11.6	0.0099
10.7	-0.0378	11.6	0.0099	11.6	0.0096	11.6	0.0099
10.7	-0.0381	11.6	0.0099	11.6	0.0096	11.6	0.0099
10.7	-0.0384	11.6	0.0099	11.6	0.0096	11.6	0.0099
10.7	-0.0387	11.6	0.0099	11.6	0.0096	11.6	0.0099
10.7	-0.0387	11.6	0.0099	11.6	0.0096	11.6	0.0099
10.7	-0.039	11.6	0.0099	11.6	0.0096	11.6	0.0099
10.7	-0.039	11.6	0.0099	11.6	0.0096	11.6	0.0096
10.7	-0.0396	11.6	0.0099	11.6	0.0096	11.6	0.0099
10.7	-0.0396	11.6	0.0099	11.6	0.0096	11.7	0.0099
10.7	-0.0399	11.6	0.0096	11.7	0.0096	11.7	0.0099
10.7	-0.0399	11.6	0.0096	11.7	0.0096	11.7	0.0099
10.7	-0.0403	11.7	0.0099	11.7	0.0096	11.7	0.0096
10.8	-0.0403	11.7	0.0096	11.7	0.0096	11.7	0.0099
10.8	-0.0406	11.7	0.0099	11.7	0.0096	11.7	0.0096
10.8	-0.0403	11.7	0.0096	11.7	0.0096	11.7	0.0096
10.8	-0.0406	11.7	0.0096	11.7	0.0093	11.7	0.0096
10.8	-0.0406	11.7	0.0096	11.7	0.0096	11.7	0.0096
10.8	-0.0406	11.7	0.0096	11.7	0.0096	11.7	0.0096
10.8	-0.0406	11.7	0.0096	11.7	0.0093	11.7	0.0099
10.8	-0.0409	11.7	0.0096	11.7	0.0096	11.7	0.0096
10.8	-0.0409	11.7	0.0096	11.7	0.0096	11.7	0.0096
10.8	-0.0409	11.7	0.0096	11.7	0.0096	11.7	0.0096
10.8	-0.0409	11.7	0.0096	11.7	0.0096	11.7	0.0096
10.8	-0.0412	11.7	0.0096	11.7	0.0096	11.7	0.0096
10.8	-0.0409	11.7	0.0096	11.7	0.0093	11.7	0.0096
10.8	-0.0409	11.7	0.0096	11.7	0.0096	11.7	0.0096
10.8	-0.0412	11.7	0.0096	11.7	0.0096	11.8	0.0096
10.8	-0.0412	11.7	0.0096	11.8	0.0093	11.8	0.0096
10.8	-0.0058	11.7	0.0096	11.8	0.0093	11.8	0.0096
10.8	-0.0037	11.8	0.0096	11.8	0.0093	11.8	0.0096
10.8	-0.0031	11.8	0.0096	11.8	0.0093	11.8	0.0096
10.9	-0.0031	11.8	0.0093	11.8	0.0093	11.8	0.0096
10.9	-0.0031	11.8	0.0096	11.8	0.0093	11.8	0.0096
10.9	-0.0031	11.8	0.0096	11.9	-0.0108	11.8	0.0096
10.9	-0.0027	11.8	0.0096	11.9	-0.0127	11.9	-0.0108
10.9	-0.0027	11.8	0.0096	11.9	-0.013	11.9	-0.0124
10.9	-0.0031	11.8	0.0096	11.9	-0.0133	11.9	-0.013
10.9	-0.0027	11.8	0.0096	11.9	-0.0133	11.9	-0.013
10.9	-0.0027	11.8	0.0096	11.9	-0.0133	11.9	-0.0133
10.9	-0.0027	11.8	0.0096	11.9	-0.0133	11.9	-0.013
[truncated: 63,536 more rows]

## Sheet: Fig. 5a
LiFePO4-based cells-rate performances
Cycle number	Bare Li||LiFePO4	MgF2@PVDF-Li||LiFePO4
	Capacity (mAh/g)	Capacity (mAh/g)
1	157.631	163.109
2	163.801	163.977
3	164.726	164.845
4	165.651	165.279
5	165.96	165.712
6	165.96	166.363
7	166.577	166.146
8	166.577	166.146
9	165.96	166.363
10	166.268	166.363
11	161.641	162.025
12	160.716	161.591
13	160.716	161.374
14	160.099	161.157
15	160.099	161.157
16	160.099	160.94
17	160.407	161.157
18	160.099	160.94
19	159.79	161.157
20	159.79	162.025
21	149.919	155.084
22	148.994	154.433
23	148.685	153.132
24	148.068	152.264
25	147.76	152.264
26	147.451	151.831
27	147.143	151.614
28	147.451	151.18
29	147.451	151.397
30	147.76	151.397
31	136.346	141.853
32	134.804	140.986
33	134.187	140.552
34	133.878	139.901
35	133.262	139.467
36	132.953	139.25
37	132.645	139.033
38	132.336	138.817
39	132.028	138.817
40	132.028	138.817
41	115.987	126.887
42	114.136	125.803
43	113.211	125.369
44	112.594	125.369
45	112.285	124.935
46	112.285	124.718
47	111.977	124.718
48	111.977	124.501
49	111.668	124.284
50	111.977	124.067
51	74.0342	101.076
52	70.641	98.6899
53	69.407	97.8223
54	68.7901	97.6054
55	68.1732	96.9547
56	67.5562	96.7378
57	67.2477	96.5209
58	66.9393	96.0871
59	66.9393	96.0871
60	66.6308	95.8702
61	4.62714	52.9238
62	3.39323	48.5858
63	2.77628	46.8506
64	2.15933	45.3323
65	1.85085	44.4647
66	1.54238	43.814
67	1.54238	43.1633
68	1.54238	42.7295
69	1.2339	42.2957
70	4.01019	42.0788
71	133.57	137.732
72	130.794	135.78
73	130.177	135.563
74	129.868	135.563
75	129.868	135.997
76	129.56	136.214
77	129.56	136.431
78	129.251	136.431
79	129.251	136.431
80	129.251	136.431
81	128.943	135.997
82	128.943	135.78
83	128.943	135.563
84	128.943	135.346
85	129.251	135.346
86	129.56	135.129
87	129.56	135.129
88	129.868	135.346
89	129.868	135.563
90	129.868	135.997
91	131.102	135.78
92	132.028	135.78
93	132.336	135.78
94	132.336	135.563
95	132.645	135.346
96	132.645	135.129
97	132.645	134.912
98	132.645	134.695
99	132.336	134.695
100	132.336	134.695
101	132.336	134.912
102	132.336	134.912
103	131.411	134.912
104	130.177	134.912
105	129.868	134.912
106	129.56	134.912
107	128.943	135.129
108	128.634	134.695
109	128.634	134.262
110	128.634	134.045
111	128.943	133.828
112	128.943	133.611

## Sheet: Fig. 5b
Voltage profiles of bare Li||LiFePO4 at various current densities
0.13 mA/cm2		0.26 mA/cm2		0.65 mA/cm2		1.3 mA/cm2		2.6 mA/cm2		6.5 mA/cm2		13 mA/cm2		1.3 mA/cm2
Voltage (V vs. Li/Li+)	Capacity (mAh/g)	Voltage (V vs. Li/Li+)	Capacity (mAh/g)	Voltage (V vs. Li/Li+)	Capacity (mAh/g)	Voltage (V vs. Li/Li+)	Capacity (mAh/g)	Voltage (V vs. Li/Li+)	Capacity (mAh/g)	Voltage (V vs. Li/Li+)	Capacity (mAh/g)	Voltage (V vs. Li/Li+)	Capacity (mAh/g)	Voltage (V vs. Li/Li+)	Capacity (mAh/g)
0	2.8673	0	3.0226	0	3.4381	0	3.4774	0	3.5119	0	3.6352	0	3.8284	0	3.4743
0.06219	2.9197	0.12438	3.1144	0.34204	3.4793	0.68408	3.5109	1.14416	3.5543	3.14645	3.6684	0	3.8284	0.62929	3.5057
0.12438	2.9594	0.27985	3.1922	0.68408	3.4861	1.33706	3.5122	2.57437	3.5549	6.29291	3.669	--		1.22998	3.5072
0.18657	2.9963	0.40423	3.2697	0.99502	3.488	2.02114	3.5128	3.71854	3.5549	9.15332	3.6693	0	3.0409	1.85927	3.5078
0.27985	3.0326	0.52861	3.3401	1.33706	3.4889	2.70522	3.5131	4.8627	3.5549	12.2998	3.6706	2.57437	2.4947	2.48856	3.5081
0.34204	3.0691	0.68408	3.3894	1.6791	3.4895	3.35821	3.5131	6.29291	3.5546	15.4462	3.6718	--		3.08924	3.5081
0.40423	3.106	0.80846	3.4179	2.02114	3.4898	4.04229	3.5131	7.43707	3.5546	18.5927	3.6731	--		3.71854	3.5081
0.46642	3.1432	0.93284	3.4347	2.36318	3.4902	4.69527	3.5131	8.58124	3.5543	21.7391	3.6749	--		4.34783	3.5081
0.52861	3.1808	1.08831	3.4461	2.67413	3.4905	5.37935	3.5131	10.0114	3.554	24.8856	3.6771	--		4.94851	3.5081
0.5908	3.2183	1.21269	3.4536	3.01617	3.4905	6.06343	3.5131	11.1556	3.554	27.746	3.6799	--		5.5778	3.5081
0.68408	3.2558	1.33706	3.4592	3.35821	3.4911	6.71642	3.5128	12.2998	3.554	30.8925	3.683	--		6.17849	3.5078
0.74627	3.2921	1.49254	3.4629	3.70025	3.4911	7.4005	3.5128	13.73	3.5537	34.0389	3.6867	--		6.80778	3.5078
0.80846	3.3252	1.61692	3.4654	4.04229	3.4911	8.08458	3.5125	14.8741	3.5537	37.1853	3.6907	--		7.43707	3.5078
0.87065	3.3541	1.74129	3.4669	4.35323	3.4911	8.73756	3.5125	16.0183	3.5534	40.3318	3.696	--		8.03776	3.5078
0.93284	3.377	1.89677	3.4681	4.69527	3.4911	9.42164	3.5125	17.4485	3.5534	43.1922	3.7022	--		8.66705	3.5075
0.99502	3.395	2.02114	3.4688	5.03731	3.4911	10.1057	3.5122	18.5927	3.5528	46.3387	3.7096	--		9.29634	3.5075
1.08831	3.4089	2.14552	3.4691	5.37935	3.4911	10.7587	3.5122	19.7368	3.5528	49.4851	3.7189	--		9.89703	3.5072
1.1505	3.4192	2.301	3.4694	5.72139	3.4911	11.4428	3.5122	21.167	3.5528	52.6316	3.7301	--		10.5263	3.5072
1.21269	3.4272	2.42537	3.47	6.06343	3.4911	12.1269	3.5119	22.3112	3.5528	55.778	3.7441	--		11.1556	3.5072
1.27488	3.4337	2.54975	3.47	6.37438	3.4911	12.7798	3.5119	23.4554	3.5528	58.9245	3.762	--		11.7563	3.5069
1.33706	3.439	2.70522	3.4703	6.71642	3.4905	13.4639	3.5119	24.8856	3.5528	61.7849	3.7844	--		12.3856	3.5069
1.43035	3.443	2.8296	3.4706	7.05846	3.4911	14.148	3.5115	26.0297	3.5534	63.7872	3.8002	--		13.0149	3.5069
1.49254	3.4471	2.95398	3.4709	7.4005	3.4905	14.801	3.5115	27.1739	3.5534	--		--	--	13.6156	3.5066
1.55473	3.4499	3.10945	3.4709	7.74254	3.4905	15.4851	3.5112	28.6041	3.5534	0	3.2366	--		14.2448	3.5066
1.61692	3.4526	3.23383	3.4712	8.05348	3.4905	16.1381	3.5112	29.7483	3.5534	3.14645	3.1727	--		14.8455	3.5066
1.6791	3.4548	3.35821	3.4712	8.39552	3.4905	16.8221	3.5112	30.8925	3.5537	6.29291	3.1677	--		15.4748	3.506
1.74129	3.4564	3.51368	3.4712	8.73756	3.4905	17.5062	3.5109	32.0366	3.5537	9.15332	3.1646	--		16.1041	3.506
1.83458	3.4576	3.63806	3.4716	9.0796	3.4902	18.1592	3.5109	33.4668	3.554	12.2998	3.1612	--		16.7048	3.506
1.89677	3.4588	3.76244	3.4716	9.42164	3.4902	18.8433	3.5106	34.611	3.5543	15.4462	3.1584	--		17.3341	3.506
1.95896	3.4598	3.91791	3.4716	9.73259	3.4902	19.5274	3.5106	35.7552	3.5546	18.5927	3.1556	--		17.9634	3.5057
2.02114	3.4604	4.04229	3.4716	10.0746	3.4902	20.1804	3.5106	37.1853	3.5546	21.7391	3.1525	--		18.5641	3.5057
2.08333	3.461	4.16667	3.4716	10.4167	3.4902	20.8644	3.5103	38.3295	3.5549	24.8856	3.1491	--		19.1934	3.5057
2.14552	3.4613	4.32214	3.4716	10.7587	3.4898	21.5485	3.5103	39.4737	3.5556	27.746	3.1454	--		19.8226	3.5057
2.23881	3.4616	4.44652	3.4719	11.1007	3.4898	22.2015	3.5103	40.9039	3.5559	30.8925	3.1411	--		20.4233	3.5053
2.301	3.4619	4.5709	3.4719	11.4117	3.4898	22.8856	3.51	42.0481	3.5562	34.0389	3.1364	--		21.0526	3.5053
2.36318	3.4619	4.72637	3.4719	11.7537	3.4898	23.5386	3.51	43.1922	3.5568	37.1853	3.1312	--		21.6819	3.5053
2.42537	3.4623	4.85075	3.4719	12.0958	3.4895	24.2226	3.51	44.6224	3.5571	40.3318	3.1246	--		22.2826	3.5053
2.48756	3.4626	4.97512	3.4719	12.4378	3.4895	24.9067	3.51	45.7666	3.5577	43.1922	3.1166	--		22.9119	3.5053
2.54975	3.4626	5.1306	3.4719	12.7798	3.4895	25.5597	3.5097	46.9108	3.5584	46.3387	3.1063	--		23.5126	3.5053
2.64303	3.4629	5.25498	3.4719	13.0908	3.4895	26.2438	3.5097	48.341	3.559	49.4851	3.0936	--		24.1419	3.505
2.70522	3.4629	5.37935	3.4719	13.4328	3.4895	26.9279	3.5097	49.4851	3.5596	52.6316	3.0757	--		24.7712	3.505
2.76741	3.4632	5.53483	3.4719	13.7749	3.4895	27.5809	3.5094	50.6293	3.5605	55.778	3.0487	--		25.3718	3.505
2.8296	3.4632	5.6592	3.4719	14.1169	3.4892	28.2649	3.5094	52.0595	3.5615	58.9245	2.9972	--		26.0011	3.505
2.89179	3.4632	5.78358	3.4719	14.459	3.4892	28.949	3.5094	53.2037	3.5624	61.7849	2.836	--		26.6304	3.505
2.95398	3.4635	5.93905	3.4719	14.7699	3.4892	29.602	3.5094	54.3478	3.563	64.3593	2.4978	--		27.2311	3.5047
3.04726	3.4635	6.06343	3.4719	15.1119	3.4892	30.2861	3.5094	55.778	3.5639	--		--	--	27.8604	3.505
3.10945	3.4635	6.18781	3.4719	15.454	3.4892	30.9702	3.5091	56.9222	3.5652	--		--	--	28.4897	3.5047
3.17164	3.4638	6.34328	3.4719	15.796	3.4889	31.6231	3.5091	58.0664	3.5661	--		--	--	29.0904	3.5047
3.23383	3.4638	6.46766	3.4719	16.1381	3.4889	32.3072	3.5091	59.4966	3.5673	--		--	--	29.7197	3.5047
3.29602	3.4638	6.59204	3.4719	16.449	3.4889	32.9602	3.5091	60.6407	3.5689	--		--	--	30.3204	3.5047
3.35821	3.4638	6.74751	3.4719	16.791	3.4889	33.6443	3.5088	61.7849	3.5701	--		--	--	30.9497	3.5047
3.4204	3.4641	6.87189	3.4719	17.1331	3.4886	34.3284	3.5088	63.2151	3.5717	--		--	--	31.5789	3.5047
3.51368	3.4641	6.99627	3.4719	17.4751	3.4886	34.9813	3.5088	64.3593	3.5729	--		--	--	32.1796	3.5047
3.57587	3.4641	7.15174	3.4719	17.8172	3.4886	35.6654	3.5088	65.5034	3.5748	--		--	--	32.8089	3.5047
3.63806	3.4641	7.27612	3.4719	18.1281	3.4886	36.3495	3.5088	66.9336	3.5766	--		--	--	33.4382	3.5047
3.70025	3.4641	7.4005	3.4719	18.4702	3.4886	37.0025	3.5088	68.0778	3.5788	--		--	--	34.0389	3.5047
3.76244	3.4644	7.55597	3.4719	18.8122	3.4883	37.6866	3.5088	69.222	3.5807	--		--	--	34.6682	3.5047
3.82463	3.4644	7.68035	3.4716	19.1542	3.4883	38.3706	3.5088	70.6522	3.5828	--		--	--	35.2975	3.5047
3.91791	3.4644	7.80473	3.4716	19.4963	3.4883	39.0236	3.5084	71.7963	3.5856	--		--	--	35.8982	3.5047
3.9801	3.4644	7.9602	3.4716	19.8383	3.4883	39.7077	3.5088	72.9405	3.5881	--		--	--	36.5275	3.5047
4.04229	3.4644	8.08458	3.4716	20.1492	3.4883	40.3918	3.5088	74.3707	3.5906	--		--	--	37.1568	3.5047
4.10448	3.4644	8.20896	3.4716	20.4913	3.4883	41.0448	3.5084	75.5149	3.594	--		--	--	37.7574	3.505
4.16667	3.4644	8.36443	3.4716	20.8333	3.488	41.7289	3.5084	76.659	3.5974	--		--	--	38.3867	3.505
4.22886	3.4644	8.48881	3.4716	21.1754	3.488	42.3818	3.5084	78.0892	3.6011	--		--	--	38.9874	3.505
4.32214	3.4644	8.61318	3.4716	21.5174	3.488	43.0659	3.5084	79.2334	3.6049	--		--	--	39.6167	3.505
4.38433	3.4647	8.76866	3.4716	21.8284	3.488	43.75	3.5084	80.3776	3.6092	--		--	--	40.246	3.505
4.44652	3.4644	8.89303	3.4716	22.1704	3.488	44.403	3.5088	81.8078	3.6139	--		--	--	40.8467	3.505
4.50871	3.4647	9.01741	3.4716	22.5124	3.488	45.0871	3.5084	82.9519	3.6191	--		--	--	41.476	3.505
4.5709	3.4647	9.17289	3.4716	22.8545	3.488	45.7711	3.5084	84.0961	3.6247	--		--	--	42.1053	3.5053
4.63308	3.4647	9.29726	3.4716	23.1965	3.4877	46.4241	3.5088	85.5263	3.6303	--		--	--	42.706	3.5053
4.72637	3.4647	9.42164	3.4712	23.5075	3.4877	47.1082	3.5084	86.6705	3.6368	--		--	--	43.3352	3.5053
4.78856	3.4647	9.57711	3.4712	23.8495	3.4877	47.7923	3.5084	87.8147	3.6433	--		--	--	43.9645	3.5053
4.85075	3.4647	9.70149	3.4712	24.1915	3.4877	48.4453	3.5088	89.2448	3.6504	--		--	--	44.5652	3.5057
4.91294	3.4647	9.82587	3.4712	24.5336	3.4877	49.1294	3.5088	90.389	3.6579	--		--	--	45.1945	3.5057
4.97512	3.4647	9.98134	3.4712	24.8756	3.4877	49.7823	3.5088	91.5332	3.6653	--		--	--	45.7952	3.506
5.03731	3.4647	10.1057	3.4712	25.1866	3.4877	50.4664	3.5088	92.6774	3.6734	--		--	--	46.4245	3.506
5.1306	3.4647	10.2301	3.4712	25.5286	3.4874	51.1505	3.5088	94.1076	3.6821	--		--	--	47.0538	3.506
5.19279	3.4647	10.3856	3.4712	25.8707	3.4874	51.8035	3.5088	95.2517	3.6907	--		--	--	47.6545	3.5066
5.25498	3.4647	10.5099	3.4712	26.2127	3.4874	52.4876	3.5091	96.3959	3.7	--		--	--	48.2837	3.5066
5.31716	3.4647	10.6343	3.4712	26.5547	3.4874	53.1716	3.5091	97.8261	3.71	--		--	--	48.913	3.5069
5.37935	3.4647	10.7898	3.4712	26.8657	3.4874	53.8246	3.5091	98.9702	3.7208	--		--	--	49.5137	3.5069
5.44154	3.4647	10.9142	3.4712	27.2077	3.4874	54.5087	3.5091	100.114	3.7332	--		--	--	50.143	3.5069
5.53483	3.4647	11.0386	3.4709	27.5497	3.4871	55.1928	3.5091	101.545	3.7465	--		--	--	50.7723	3.5072
5.59701	3.4647	11.194	3.4709	27.8918	3.4871	55.8458	3.5094	102.689	3.7624	--		--	--	51.373	3.5072
5.6592	3.4647	11.3184	3.4709	28.2338	3.4871	56.5299	3.5094	103.833	3.781	--		--	--	52.0023	3.5075
5.72139	3.4647	11.4428	3.4709	28.5448	3.4871	57.1828	3.5097	104.977	3.8002	--		--	--	52.603	3.5078
5.78358	3.4647	11.5983	3.4709	28.8868	3.4871	57.8669	3.5097	--		--	--	--	--	53.2323	3.5078
5.84577	3.4647	11.7226	3.4709	29.2289	3.4871	58.551	3.5097	0	3.3463	--		--	--	53.8616	3.5081
5.93905	3.4647	11.847	3.4709	29.5709	3.4871	59.204	3.51	1.14416	3.2998	--		--		54.4622	3.5081
6.00124	3.4647	12.0025	3.4709	29.9129	3.4867	59.8881	3.51	2.57437	3.2973	--		--		55.0915	3.5084
6.06343	3.4647	12.1269	3.4709	30.2239	3.4871	60.5721	3.5103	3.71854	3.2961	--		--		55.7208	3.5084
6.12562	3.4647	12.2512	3.4709	30.5659	3.4867	61.2251	3.5103	4.8627	3.2952	--		--		56.3215	3.5088
6.18781	3.4647	12.4067	3.4706	30.908	3.4867	61.9092	3.5103	6.29291	3.2942	--		--		56.9508	3.5091
6.25	3.4647	12.5311	3.4709	31.25	3.4867	62.5933	3.5106	7.43707	3.2936	--		--		57.5801	3.5091
6.34328	3.4647	12.6555	3.4706	31.592	3.4867	63.2463	3.5106	8.58124	3.2933	--		--		58.1808	3.5094
6.40547	3.4647	12.811	3.4706	31.903	3.4867	63.9303	3.5109	10.0114	3.293	--		--		58.8101	3.5097
6.46766	3.4647	12.9353	3.4706	32.245	3.4867	64.6144	3.5109	11.1556	3.2924	--		--		59.4394	3.5097
6.52985	3.4647	13.0597	3.4706	32.5871	3.4867	65.2674	3.5112	12.2998	3.2921	--		--		60.0401	3.51
6.59204	3.4647	13.2152	3.4706	32.9291	3.4864	65.9515	3.5112	13.73	3.2917	--		--		60.6693	3.5103
6.65423	3.4647	13.3395	3.4706	33.2711	3.4864	66.6045	3.5115	14.8741	3.2914	--		--		61.27	3.5106
6.74751	3.4647	13.4639	3.4706	33.6132	3.4864	67.2886	3.5119	16.0183	3.2911	--		--		61.8993	3.5109
6.8097	3.4647	13.6194	3.4706	33.9241	3.4864	67.9726	3.5122	17.4485	3.2905	--		--		62.5286	3.5112
6.87189	3.4647	13.7438	3.4706	34.2662	3.4864	68.6256	3.5122	18.5927	3.2905	--		--		63.1293	3.5115
6.93408	3.4647	13.8682	3.4706	34.6082	3.4864	69.3097	3.5125	19.7368	3.2902	--		--		63.7586	3.5119
6.99627	3.4647	14.0236	3.4706	34.9502	3.4861	69.9938	3.5128	21.167	3.2899	--		--		64.3879	3.5122
7.05846	3.4647	14.148	3.4706	35.2923	3.4864	70.6468	3.5128	22.3112	3.2893	--		--		64.9886	3.5125
7.15174	3.4647	14.2724	3.4703	35.6032	3.4864	71.3308	3.5131	23.4554	3.289	--		--		65.6179	3.5128
7.21393	3.4647	14.4279	3.4703	35.9453	3.4861	72.0149	3.5134	24.8856	3.2886	--		--		66.2471	3.5131
7.27612	3.4647	14.5522	3.4703	36.2873	3.4861	72.6679	3.5137	26.0297	3.2883	--		--		66.8478	3.5134
7.33831	3.4647	14.6766	3.4703	36.6294	3.4861	73.352	3.5137	27.1739	3.288	--		--		67.4771	3.5137
7.4005	3.4647	14.8321	3.4703	36.9714	3.4861	74.005	3.5146	28.6041	3.2874	--		--		68.0778	3.5146
7.46269	3.4647	14.9565	3.4703	37.2823	3.4861	74.689	3.515	29.7483	3.2868	--		--		68.7071	3.515
7.55597	3.4644	15.0808	3.47	37.6244	3.4861	75.3731	3.5153	30.8925	3.2862	--		--		69.3364	3.5153
7.61816	3.4644	15.2363	3.47	37.9664	3.4861	76.0261	3.5156	32.0366	3.2855	--		--		69.9371	3.5156
7.68035	3.4647	15.3607	3.4703	38.3085	3.4858	76.7102	3.5156	33.4668	3.2852	--		--		70.5664	3.5162
7.74254	3.4644	15.4851	3.47	38.6505	3.4858	77.3943	3.5162	34.611	3.2846	--		--		71.1957	3.5165
7.80473	3.4644	15.6405	3.4703	38.9614	3.4861	78.0473	3.5165	35.7552	3.2843	--		--		71.7963	3.5171
7.86692	3.4644	15.7649	3.47	39.3035	3.4858	78.7313	3.5168	37.1853	3.2837	--		--		72.4256	3.5174
7.9602	3.4644	15.8893	3.47	39.6455	3.4858	79.4154	3.5171	38.3295	3.2831	--		--		73.0549	3.5181
8.02239	3.4644	16.0448	3.47	39.9876	3.4858	80.0684	3.5174	39.4737	3.2824	--		--		73.6556	3.5187
8.08458	3.4644	16.1691	3.47	40.3296	3.4858	80.7525	3.5177	40.9039	3.2818	--		--		74.2849	3.519
8.14677	3.4644	16.2935	3.47	40.6405	3.4858	81.4366	3.5184	42.0481	3.2812	--		--		74.9142	3.5196
8.20896	3.4644	16.449	3.47	40.9826	3.4858	82.0896	3.5187	43.1922	3.2803	--		--		75.5149	3.5202
8.27114	3.4644	16.5734	3.47	41.3246	3.4858	82.7736	3.5193	44.6224	3.2796	--		--		76.1442	3.5208
8.36443	3.4644	16.6978	3.4697	41.6667	3.4858	83.4577	3.5196	45.7666	3.279	--		--		76.7735	3.5215
8.42662	3.4644	16.8532	3.47	42.0087	3.4858	84.1107	3.5199	46.9108	3.2778	--		--		77.3741	3.5224
8.48881	3.4644	16.9776	3.47	42.3507	3.4858	84.7948	3.5205	48.341	3.2769	--		--		78.0034	3.523
8.551	3.4644	17.102	3.4697	42.6617	3.4858	85.4789	3.5212	49.4851	3.2762	--		--		78.6327	3.5236
8.61318	3.4641	17.2575	3.4697	43.0037	3.4858	86.1318	3.5215	50.6293	3.2753	--		--		79.2334	3.5243
8.67537	3.4644	17.3818	3.4697	43.3458	3.4855	86.8159	3.5224	52.0595	3.2744	--		--		79.8627	3.5252
8.76866	3.4644	17.5062	3.4697	43.6878	3.4855	87.4689	3.5227	53.2037	3.2731	--		--		80.4634	3.5258
8.83085	3.4641	17.6617	3.4697	44.0299	3.4858	88.153	3.5233	54.3478	3.2722	--		--		81.0927	3.5264
8.89303	3.4641	17.7861	3.4697	44.3408	3.4855	88.8371	3.5239	55.778	3.2707	--		--		81.722	3.5274
8.95522	3.4641	17.9105	3.4697	44.6828	3.4858	89.49	3.5246	56.9222	3.2694	--		--		82.3226	3.5283
9.01741	3.4641	18.0659	3.4697	45.0249	3.4855	90.1741	3.5255	58.0664	3.2682	--		--		82.9519	3.5292
9.0796	3.4641	18.1903	3.4697	45.3669	3.4855	90.8582	3.5258	59.4966	3.2669	--		--		83.5812	3.5301
9.17289	3.4641	18.3147	3.4697	45.709	3.4855	91.5112	3.5264	60.6407	3.2654	--		--		84.1819	3.5311
9.23507	3.4641	18.4702	3.4697	46.0199	3.4855	92.1953	3.5274	61.7849	3.2638	--		--		84.8112	3.532
9.29726	3.4641	18.5945	3.4697	46.3619	3.4855	92.8794	3.528	63.2151	3.2623	--		--		85.4405	3.5329
9.35945	3.4641	18.7189	3.4697	46.704	3.4855	93.5323	3.5286	64.3593	3.2604	--		--		86.0412	3.5339
9.42164	3.4641	18.8744	3.4694	47.046	3.4855	94.2164	3.5298	65.5034	3.2586	--		--		86.6705	3.5351
9.48383	3.4641	18.9988	3.4694	47.3881	3.4855	94.9005	3.5308	66.9336	3.257	--		--		87.2998	3.536
9.57711	3.4641	19.1231	3.4694	47.7301	3.4855	95.5535	3.5314	68.0778	3.2545	--		--		87.9005	3.5373
9.6393	3.4641	19.2786	3.4694	48.041	3.4855	96.2376	3.5323	69.222	3.2524	--		--		88.5298	3.5385
9.70149	3.4641	19.403	3.4694	48.3831	3.4855	96.9216	3.5332	70.6522	3.2502	--		--		89.159	3.5398
9.76368	3.4641	19.5274	3.4694	48.7251	3.4855	97.5746	3.5342	71.7963	3.2474	--		--		89.7597	3.541
9.82587	3.4641	19.6828	3.4694	49.0672	3.4855	98.2587	3.5351	72.9405	3.2446	--		--		90.389	3.5422
9.88806	3.4641	19.8072	3.4694	49.4092	3.4852	98.9428	3.536	74.3707	3.2418	--		--		91.0183	3.5435
9.98134	3.4641	19.9316	3.4694	49.7201	3.4855	99.5958	3.537	75.5149	3.2387	--		--		91.619	3.5447
10.0435	3.4641	20.0871	3.4694	50.0622	3.4852	100.28	3.5385	76.659	3.2353	--		--		92.2483	3.5463
10.1057	3.4641	20.2114	3.4694	50.4042	3.4852	100.964	3.5394	78.0892	3.2316	--		--		92.8776	3.5478
10.1679	3.4638	20.3358	3.4694	50.7463	3.4855	101.617	3.5407	79.2334	3.2279	--		--		93.4783	3.5491
10.2301	3.4638	20.4913	3.4691	51.0883	3.4852	102.301	3.5419	80.3776	3.2232	--		--		94.1076	3.5506
10.2923	3.4638	20.6157	3.4694	51.3993	3.4855	102.985	3.5432	81.8078	3.2189	--		--		94.7082	3.5522
10.3856	3.4638	20.7401	3.4694	51.7413	3.4852	103.638	3.5444	82.9519	3.2133	--		--		95.3375	3.554
10.4478	3.4638	20.8955	3.4691	52.0833	3.4852	104.322	3.546	84.0961	3.2077	--		--		95.9668	3.5556
10.5099	3.4638	21.0199	3.4691	52.4254	3.4855	104.975	3.5472	85.5263	3.2015	--		--		96.5675	3.5571
10.5721	3.4638	21.1443	3.4691	52.7674	3.4852	105.659	3.5487	86.6705	3.1944	--		--		97.1968	3.5587
10.6343	3.4638	21.2997	3.4691	53.1095	3.4852	106.343	3.5503	87.8147	3.1866	--		--		97.8261	3.5605
10.7276	3.4638	21.4241	3.4691	53.4204	3.4852	106.996	3.5518	89.2448	3.178	--		--		98.4268	3.5624
10.7898	3.4638	21.5485	3.4691	53.7624	3.4852	107.68	3.5534	90.389	3.168	--		--		99.0561	3.5642
10.852	3.4638	21.704	3.4691	54.1045	3.4852	108.364	3.5549	91.5332	3.1575	--		--		99.6853	3.5661
10.9142	3.4638	21.8284	3.4691	54.4465	3.4852	109.017	3.5568	92.9634	3.1454	--		--		100.286	3.5677
10.9764	3.4638	21.9527	3.4691	54.7886	3.4852	109.701	3.558	94.1076	3.1321	--		--		100.915	3.5701
11.0386	3.4638	22.1082	3.4688	55.0995	3.4852	110.386	3.5599	95.2517	3.1172	--		--		101.545	3.572
11.1318	3.4638	22.2326	3.4691	55.4415	3.4852	111.039	3.5618	96.3959	3.0998	--		--		102.145	3.5739
11.194	3.4638	22.357	3.4688	55.7836	3.4852	111.723	3.5636	97.8261	3.0794	--		--		102.775	3.576
11.2562	3.4638	22.5124	3.4691	56.1256	3.4852	112.407	3.5652	98.9702	3.0524	--		--		103.404	3.5782
11.3184	3.4638	22.6368	3.4691	56.4677	3.4852	113.06	3.567	100.114	3.0127	--		--		104.005	3.5804
11.3806	3.4638	22.7612	3.4688	56.7786	3.4852	113.744	3.5692	101.545	2.9389	--		--		104.634	3.5825
11.4428	3.4638	22.9167	3.4688	57.1206	3.4852	114.428	3.5711	102.689	2.801	--		--		105.263	3.585
11.5361	3.4635	23.041	3.4688	57.4627	3.4852	115.081	3.5729	103.833	2.632	--		--		105.864	3.5875
11.5983	3.4638	23.1654	3.4688	57.8047	3.4852	115.765	3.5748	104.977	2.5	--		--		106.493	3.5897
11.6605	3.4635	23.3209	3.4688	58.1468	3.4852	116.449	3.5773	--		--	--	--		107.122	3.5925
11.7226	3.4635	23.4453	3.4688	58.4888	3.4852	117.102	3.5791	--		--	--	--		107.723	3.5949
11.7848	3.4635	23.5696	3.4688	58.7998	3.4852	117.786	3.581	--		--	--	--		108.352	3.5977
11.847	3.4635	23.7251	3.4688	59.1418	3.4852	118.47	3.5832	--		--	--	--		108.982	3.6008
11.9403	3.4635	23.8495	3.4688	59.4838	3.4852	119.123	3.5856	--		--	--	--		109.582	3.6036
12.0025	3.4635	23.9739	3.4688	59.8259	3.4852	119.807	3.5875	--		--	--	--		110.212	3.6067
12.0647	3.4635	24.1293	3.4685	60.1679	3.4852	120.46	3.59	--		--	--	--		110.812	3.6104
12.1269	3.4635	24.2537	3.4688	60.4789	3.4852	121.144	3.5925	--		--	--	--		111.442	3.6139
12.189	3.4635	24.3781	3.4685	60.8209	3.4852	121.828	3.5949	--		--	--	--		112.071	3.6182
12.2512	3.4635	24.5336	3.4685	61.1629	3.4852	122.481	3.5974	--		--	--	--		112.672	3.6222
12.3445	3.4635	24.658	3.4688	61.505	3.4852	123.165	3.6002	--		--	--	--		113.301	3.6272
12.4067	3.4635	24.8134	3.4688	61.847	3.4852	123.85	3.603	--		--	--	--		113.93	3.6325
12.4689	3.4635	24.9378	3.4685	62.158	3.4852	124.502	3.6061	--		--	--	--		114.531	3.638
12.5311	3.4635	25.0622	3.4685	62.5	3.4852	125.187	3.6095	--		--	--	--		115.16	3.6445
12.5933	3.4635	25.2177	3.4685	62.842	3.4852	125.871	3.6129	--		--	--	--		115.789	3.6523
12.6555	3.4635	25.342	3.4685	63.1841	3.4852	126.524	3.6166	--		--	--	--		116.39	3.661
12.7488	3.4632	25.4664	3.4685	63.5261	3.4852	127.208	3.6207	--		--	--	--		117.019	3.6718
12.811	3.4635	25.6219	3.4685	63.8682	3.4852	127.892	3.6253	--		--	--	--		117.649	3.6839
12.8731	3.4635	25.7463	3.4685	64.1791	3.4855	128.545	3.63	--		--	--	--		118.249	3.6991
12.9353	3.4632	25.8707	3.4685	64.5211	3.4852	129.229	3.6359	--		--	--	--		118.879	3.7171
12.9975	3.4635	26.0261	3.4685	64.8632	3.4852	129.913	3.6424	--		--	--	--		119.508	3.7379
13.0597	3.4632	26.1505	3.4685	65.2052	3.4855	130.566	3.6498	--		--	--	--		120.109	3.7614
13.153	3.4632	26.2749	3.4685	65.5473	3.4855	131.25	3.6582	--		--	--	--		120.738	3.7862
13.2152	3.4632	26.4304	3.4685	65.8582	3.4855	131.934	3.6687	--		--	--	--		121.081	3.8002
13.2774	3.4632	26.5547	3.4685	66.2002	3.4852	132.587	3.6817	--		--	--	--		--
13.3395	3.4632	26.6791	3.4685	66.5423	3.4852	133.271	3.6982	--		--	--	--		0	3.3928
13.4017	3.4632	26.8346	3.4681	66.8843	3.4855	133.955	3.7196	--		--	--	--		0.62929	3.3547
13.4639	3.4632	26.959	3.4681	67.2264	3.4855	134.608	3.7465	--		--	--	--		1.22998	3.3516
13.5572	3.4632	27.0833	3.4685	67.5373	3.4855	135.292	3.7791	--		--	--	--		1.85927	3.3503
13.6194	3.4632	27.2388	3.4681	67.8794	3.4855	135.697	3.8002	--		--	--	--		2.48856	3.3494
13.6816	3.4632	27.3632	3.4681	68.2214	3.4855	--		--	--	--	--	--		3.08924	3.3485
13.7438	3.4632	27.4876	3.4681	68.5634	3.4855	0	3.3882	--		--	--	--		3.71854	3.3482
13.806	3.4632	27.643	3.4681	68.9055	3.4855	0.68408	3.3494	--		--	--	--		4.34783	3.3479
13.8682	3.4632	27.7674	3.4681	69.2164	3.4855	1.33706	3.3463	--		--	--	--		4.94851	3.3475
13.9614	3.4632	27.8918	3.4681	69.5585	3.4855	2.02114	3.3451	--		--	--	--		5.5778	3.3472
14.0236	3.4632	28.0473	3.4681	69.9005	3.4855	2.70522	3.3441	--		--	--	--		6.17849	3.3472
14.0858	3.4632	28.1716	3.4681	70.2425	3.4855	3.35821	3.3435	--		--	--	--		6.80778	3.3472
14.148	3.4632	28.296	3.4681	70.5846	3.4855	4.04229	3.3432	--		--	--	--		7.43707	3.3469
14.2102	3.4632	28.4515	3.4681	70.9266	3.4855	4.72637	3.3429	--		--	--	--		8.03776	3.3469
14.2724	3.4632	28.5759	3.4681	71.2376	3.4855	5.37935	3.3429	--		--	--	--		8.66705	3.3469
14.3657	3.4629	28.7003	3.4681	71.5796	3.4855	6.06343	3.3426	--		--	--	--		9.29634	3.3466
14.4279	3.4632	28.8557	3.4681	71.9216	3.4858	6.71642	3.3423	--		--	--	--		9.89703	3.3463
14.4901	3.4632	28.9801	3.4681	72.2637	3.4855	7.4005	3.3423	--		--	--	--		10.5263	3.3463
14.5522	3.4629	29.1045	3.4681	72.6057	3.4858	8.08458	3.3423	--		--	--	--		11.1556	3.3463
14.6144	3.4629	29.2599	3.4681	72.9167	3.4858	8.73756	3.342	--		--	--	--		11.7563	3.3463
14.6766	3.4629	29.3843	3.4681	73.2587	3.4858	9.42164	3.342	--		--	--	--		12.3856	3.3463
14.7699	3.4629	29.5087	3.4681	73.6008	3.4858	10.1057	3.342	--		--	--	--		13.0149	3.3463
14.8321	3.4629	29.6642	3.4681	73.9428	3.4858	10.7587	3.342	--		--	--	--		13.6156	3.346
14.8943	3.4629	29.7886	3.4681	74.2848	3.4858	11.4428	3.3417	--		--	--	--		14.2448	3.346
14.9565	3.4629	29.9129	3.4681	74.5958	3.4858	12.1269	3.3417	--		--	--	--		14.8455	3.346
15.0187	3.4629	30.0684	3.4681	74.9378	3.4858	12.7798	3.3417	--		--	--	--		15.4748	3.3457
15.0808	3.4629	30.1928	3.4678	75.2798	3.4858	13.4639	3.3417	--		--	--	--		16.1041	3.3457
15.1741	3.4629	30.3172	3.4678	75.6219	3.4858	14.148	3.341	--		--	--	--		16.7048	3.3457
15.2363	3.4629	30.4726	3.4678	75.9639	3.4858	14.801	3.341	--		--	--	--		17.3341	3.3457
15.2985	3.4629	30.597	3.4678	76.306	3.4858	15.4851	3.341	--		--	--	--		17.9634	3.3457
15.3607	3.4629	30.7214	3.4678	76.6169	3.4861	16.1381	3.341	--		--	--	--		18.5641	3.3457
15.4229	3.4629	30.8769	3.4678	76.959	3.4861	16.8221	3.341	--		--	--	--		19.1934	3.3457
15.4851	3.4629	31.0012	3.4678	77.301	3.4861	17.5062	3.341	--		--	--	--		19.8226	3.3454
15.5784	3.4629	31.1256	3.4678	77.643	3.4861	18.1592	3.3407	--		--	--	--		20.4233	3.3454
15.6405	3.4629	31.2811	3.4678	77.9851	3.4861	18.8433	3.3407	--		--	--	--		21.0526	3.3454
15.7027	3.4629	31.4055	3.4678	78.296	3.4861	19.5274	3.3407	--		--	--	--		21.6819	3.3454
15.7649	3.4626	31.5298	3.4678	78.6381	3.4861	20.1804	3.3407	--		--	--	--		22.2826	3.3451
15.8271	3.4629	31.6853	3.4678	78.9801	3.4861	20.8644	3.3407	--		--	--	--		22.9119	3.3451
15.8893	3.4626	31.8097	3.4678	79.3221	3.4864	21.5485	3.3404	--		--	--	--		23.5126	3.3451
15.9826	3.4626	31.9341	3.4678	79.6642	3.4861	22.2015	3.3404	--		--	--	--		24.1419	3.3451
16.0448	3.4629	32.0896	3.4678	79.9751	3.4864	22.8856	3.3404	--		--	--	--		24.7712	3.3448
16.107	3.4626	32.2139	3.4678	80.3172	3.4864	23.5696	3.3404	--		--	--	--		25.3718	3.3448
16.1691	3.4626	32.3383	3.4678	80.6592	3.4864	24.2226	3.3404	--		--	--	--		26.0011	3.3444
16.2313	3.4626	32.4938	3.4678	81.0012	3.4864	24.9067	3.3404	--		--	--	--		26.6304	3.3444
16.2935	3.4626	32.6182	3.4678	81.3122	3.4864	25.5597	3.3401	--		--	--	--		27.2311	3.3444
16.3868	3.4626	32.7425	3.4678	81.6542	3.4864	26.2438	3.3401	--		--	--	--		27.8604	3.3441
16.449	3.4626	32.898	3.4675	81.9963	3.4864	26.9279	3.3401	--		--	--	--		28.4897	3.3441
16.5112	3.4626	33.0224	3.4675	82.3383	3.4867	27.5809	3.3401	--		--	--	--		29.0904	3.3441
16.5734	3.4626	33.1468	3.4678	82.6804	3.4867	28.2649	3.3401	--		--	--	--		29.7197	3.3438
16.6356	3.4626	33.3022	3.4678	82.9913	3.4867	28.949	3.3398	--		--	--	--		30.349	3.3438
16.6978	3.4626	33.4266	3.4675	83.3333	3.4867	29.602	3.3398	--		--	--	--		30.9497	3.3438
16.791	3.4626	33.551	3.4678	83.6754	3.4867	30.2861	3.3395	--		--	--	--		31.5789	3.3438
16.8532	3.4626	33.7065	3.4675	84.0174	3.4867	30.9702	3.3398	--		--	--	--		32.1796	3.3435
16.9154	3.4626	33.8308	3.4675	84.3594	3.4871	31.6231	3.3395	--		--	--	--		32.8089	3.3435
16.9776	3.4626	33.9552	3.4675	84.6704	3.4871	32.3072	3.3395	--		--	--	--		33.4382	3.3435
17.0398	3.4626	34.1107	3.4675	85.0124	3.4871	32.9913	3.3395	--		--	--	--		34.0389	3.3432
17.102	3.4626	34.2351	3.4675	85.3545	3.4871	33.6443	3.3395	--		--	--	--		34.6682	3.3432
17.1953	3.4626	34.3595	3.4675	85.6965	3.4871	34.3284	3.3392	--		--	--	--		35.2975	3.3429
17.2575	3.4626	34.5149	3.4675	86.0386	3.4871	34.9813	3.3392	--		--	--	--		35.8982	3.3429
17.3196	3.4626	34.6393	3.4675	86.3495	3.4874	35.6654	3.3392	--		--	--	--		36.5275	3.3426
17.3818	3.4626	34.7637	3.4675	86.6915	3.4874	36.3495	3.3389	--		--	--	--		37.1568	3.3426
17.444	3.4626	34.9192	3.4675	87.0336	3.4874	37.0025	3.3389	--		--	--	--		37.7574	3.3423
17.5062	3.4626	35.0435	3.4675	87.3756	3.4874	37.6866	3.3389	--		--	--	--		38.3867	3.3423
17.5995	3.4626	35.1679	3.4675	87.7177	3.4874	38.3706	3.3386	--		--	--	--		38.9874	3.342
17.6617	3.4623	35.3234	3.4675	88.0286	3.4877	39.0236	3.3386	--		--	--	--		39.6167	3.342
17.7239	3.4626	35.4478	3.4675	88.3706	3.4877	39.7077	3.3382	--		--	--	--		40.246	3.3417
17.7861	3.4626	35.5721	3.4675	88.7127	3.4877	40.3918	3.3382	--		--	--	--		40.8467	3.3417
17.8483	3.4623	35.7276	3.4675	89.0547	3.4877	41.0448	3.3382	--		--	--	--		41.476	3.341
17.9415	3.4626	35.852	3.4675	89.3968	3.4877	41.7289	3.3382	--		--	--	--		42.1053	3.341
18.0037	3.4623	35.9764	3.4675	89.7077	3.4877	42.4129	3.3379	--		--	--	--		42.706	3.3407
18.0659	3.4623	36.1318	3.4675	90.0498	3.488	43.0659	3.3379	--		--	--	--		43.3352	3.3407
18.1281	3.4623	36.2562	3.4675	90.3918	3.488	43.75	3.3376	--		--	--	--		43.9645	3.3404
18.1903	3.4623	36.3806	3.4669	90.7338	3.488	44.403	3.3376	--		--	--	--		44.5652	3.3401
18.2525	3.4623	36.5361	3.4675	91.0759	3.4883	45.0871	3.3376	--		--	--	--		45.1945	3.3401
18.3458	3.4623	36.6604	3.4669	91.3868	3.4883	45.7711	3.3373	--		--	--	--		45.7952	3.3398
18.408	3.4623	36.7848	3.4669	91.7289	3.4883	46.4241	3.3373	--		--	--	--		46.4245	3.3398
18.4702	3.4623	36.9403	3.4669	92.0709	3.4883	47.1082	3.337	--		--	--	--		47.0538	3.3395
18.5323	3.4623	37.0647	3.4669	92.4129	3.4883	47.7923	3.337	--		--	--	--		47.6545	3.3392
18.5945	3.4623	37.1891	3.4669	92.755	3.4886	48.4453	3.3367	--		--	--	--		48.2837	3.3389
18.6567	3.4623	37.3445	3.4669	93.0659	3.4886	49.1294	3.3367	--				--		48.913	3.3389
18.75	3.4623	37.4689	3.4675	93.408	3.4886	49.8134	3.3367	--				--		49.5137	3.3386
18.8122	3.4623	37.5933	3.4669	93.75	3.4886	50.4664	3.3364	--				--		50.143	3.3386
18.8744	3.4623	37.7488	3.4669	94.092	3.4889	51.1505	3.3361	--				--		50.7723	3.3382
18.9366	3.4623	37.8731	3.4669	94.4341	3.4889	51.8035	3.3361	--				--		51.373	3.3379
18.9988	3.4623	37.9975	3.4669	94.745	3.4889	52.4876	3.3361	--				--		52.0023	3.3376
19.0609	3.4623	38.153	3.4669	95.0871	3.4889	53.1716	3.3358	--				--		52.6316	3.3373
19.1542	3.4623	38.2774	3.4669	95.4291	3.4892	53.8246	3.3355	--				--		53.2323	3.3373
19.2164	3.4623	38.4017	3.4669	95.7711	3.4892	54.5087	3.3355	--				--		53.8616	3.337
19.2786	3.4619	38.5572	3.4669	96.1132	3.4892	55.1928	3.3351	--				--		54.4622	3.3367
19.3408	3.4623	38.6816	3.4669	96.4241	3.4895	55.8458	3.3348	--				--		55.0915	3.3364
19.403	3.4623	38.806	3.4669	96.7662	3.4895	56.5299	3.3348	--				--		55.7208	3.3361
19.4652	3.4623	38.9614	3.4669	97.1082	3.4895	57.2139	3.3345	--				--		56.3215	3.3358
19.5585	3.4623	39.0858	3.4669	97.4502	3.4895	57.8669	3.3345	--				--		56.9508	3.3355
19.6207	3.4619	39.2413	3.4669	97.7923	3.4898	58.551	3.3342	--				--		57.5801	3.3351
19.6828	3.4623	39.3657	3.4669	98.1032	3.4898	59.204	3.3342	--				--		58.1808	3.3348
19.745	3.4619	39.49	3.4669	98.4453	3.4898	59.8881	3.3339	--				--		58.8101	3.3345
19.8072	3.4619	39.6455	3.4669	98.7873	3.4902	60.5721	3.3336	--				--		59.4394	3.3342
19.8694	3.4619	39.7699	3.4669	99.1294	3.4902	61.2251	3.333	--				--		60.0401	3.3339
19.9627	3.4619	39.8943	3.4666	99.4714	3.4902	61.9092	3.333	--				--		60.6693	3.3336
20.0249	3.4619	40.0498	3.4669	99.7823	3.4905	62.5933	3.3327	--				--		61.27	3.333
20.0871	3.4619	40.1741	3.4669	100.124	3.4905	63.2463	3.3324	--				--		61.8993	3.3327
20.1492	3.4619	40.2985	3.4669	100.466	3.4911	63.9303	3.332	--				--		62.5286	3.332
20.2114	3.4619	40.454	3.4666	100.808	3.4911	64.6144	3.332	--				--		63.1293	3.332
20.2736	3.4619	40.5784	3.4666	101.15	3.4911	65.2674	3.3317	--				--		63.7586	3.3314
20.3669	3.4619	40.7027	3.4666	101.461	3.4914	65.9515	3.3314	--				--		64.3879	3.3311
20.4291	3.4619	40.8582	3.4666	101.803	3.4914	66.6356	3.3311	--				--		64.9886	3.3308
20.4913	3.4619	40.9826	3.4666	102.146	3.4917	67.2886	3.3308	--				--		65.6179	3.3302
20.5535	3.4619	41.107	3.4666	102.488	3.4917	67.9726	3.3305	--				--		66.2471	3.3299
20.6157	3.4619	41.2624	3.4669	102.83	3.4917	68.6256	3.3302	--				--		66.8478	3.3296
20.6779	3.4619	41.3868	3.4666	103.141	3.492	69.3097	3.3299	--				--		67.4771	3.3289
20.7711	3.4619	41.5112	3.4666	103.483	3.492	69.9938	3.3296	--				--		68.0778	3.3286
20.8333	3.4619	41.6667	3.4666	103.825	3.4923	70.6468	3.3296	--				--		68.7071	3.3283
20.8955	3.4619	41.791	3.4666	104.167	3.4923	71.3308	3.3289	--				--		69.3364	3.3277
20.9577	3.4619	41.9154	3.4666	104.509	3.4926	72.0149	3.3289	--				--		69.9371	3.3271
21.0199	3.4619	42.0709	3.4666	104.82	3.4926	72.6679	3.3283	--				--		70.5664	3.3268
21.0821	3.4619	42.1953	3.4666	105.162	3.4929	73.352	3.328	--				--		71.1957	3.3262
21.1754	3.4619	42.3197	3.4666	105.504	3.4929	74.0361	3.3277	--				--		71.7963	3.3258
21.2376	3.4619	42.4751	3.4666	105.846	3.4933	74.689	3.3274	--				--		72.4256	3.3249
21.2997	3.4616	42.5995	3.4666	106.188	3.4933	75.3731	3.3271	--				--		73.0549	3.3243
21.3619	3.4616	42.7239	3.4666	106.499	3.4936	76.0261	3.3265	--				--		73.6556	3.3237
21.4241	3.4616	42.8794	3.4666	106.841	3.4936	76.7102	3.3262	--				--		74.2849	3.3234
21.4863	3.4616	43.0037	3.4666	107.183	3.4939	77.3943	3.3258	--				--		74.9142	3.3227
21.5796	3.4619	43.1281	3.4666	107.525	3.4939	78.0473	3.3252	--				--		75.5149	3.3221
21.6418	3.4616	43.2836	3.4666	107.836	3.4942	78.7313	3.3246	--				--		76.1442	3.3215
21.704	3.4619	43.408	3.4666	108.178	3.4942	79.4154	3.3243	--				--		76.7735	3.3209
21.7662	3.4616	43.5323	3.4666	108.52	3.4945	80.0684	3.3237	--				--		77.3741	3.3203
21.8284	3.4616	43.6878	3.4666	108.862	3.4948	80.7525	3.3234	--				--		78.0034	3.3196
21.8906	3.4616	43.8122	3.4666	109.204	3.4948	81.4366	3.3227	--				--		78.6327	3.319
21.9838	3.4616	43.9366	3.4666	109.515	3.4951	82.0896	3.3224	--				--		79.2334	3.3181
22.046	3.4616	44.092	3.4666	109.857	3.4951	82.7736	3.3221	--				--		79.8627	3.3172
22.1082	3.4616	44.2164	3.4666	110.199	3.4954	83.4577	3.3215	--				--		80.492	3.3162
22.1704	3.4616	44.3408	3.4666	110.541	3.4957	84.1107	3.3209	--				--		81.0927	3.3156
22.2326	3.4616	44.4963	3.4666	110.883	3.4957	84.7948	3.3203	--				--		81.722	3.3147
22.2948	3.4616	44.6206	3.4666	111.194	3.496	85.4789	3.3196	--				--		82.3226	3.3138
22.3881	3.4616	44.745	3.4666	111.536	3.496	86.1318	3.319	--				--		82.9519	3.3131
22.4503	3.4616	44.9005	3.4666	111.878	3.4964	86.8159	3.3187	--				--		83.5812	3.3122
22.5124	3.4616	45.0249	3.4666	112.22	3.4967	87.5	3.3181	--				--		84.1819	3.3113
22.5746	3.4616	45.1493	3.4666	112.562	3.497	88.153	3.3172	--				--		84.8112	3.3103
22.6368	3.4616	45.3047	3.4666	112.873	3.4973	88.8371	3.3162	--				--		85.4405	3.3091
22.699	3.4616	45.4291	3.4666	113.215	3.4973	89.5211	3.3156	--				--		86.0412	3.3082
22.7923	3.4616	45.5535	3.4666	113.557	3.4976	90.1741	3.315	--				--		86.6705	3.3072
22.8545	3.4616	45.709	3.4666	113.899	3.4979	90.8582	3.3144	--				--		87.2998	3.306
22.9167	3.4616	45.8333	3.4666	114.241	3.4982	91.5112	3.3134	--				--		87.9005	3.3051
22.9789	3.4616	45.9577	3.4666	114.552	3.4982	92.1953	3.3128	--				--		88.5298	3.3038
23.041	3.4616	46.1132	3.4666	114.894	3.4988	92.8794	3.3119	--				--		89.159	3.3029
23.1032	3.4616	46.2376	3.4666	115.236	3.4991	93.5323	3.3113	--				--		89.7597	3.3014
23.1965	3.4616	46.3619	3.4666	115.578	3.4991	94.2164	3.3103	--				--		90.389	3.3001
23.2587	3.4613	46.5174	3.4663	115.92	3.4995	94.9005	3.3091	--				--		91.0183	3.2989
23.3209	3.4613	46.6418	3.4666	116.231	3.4998	95.5535	3.3085	--				--		91.619	3.2976
23.3831	3.4616	46.7662	3.4666	116.573	3.5001	96.2376	3.3076	--				--		92.2483	3.2964
23.4453	3.4613	46.9216	3.4663	116.915	3.5004	96.9216	3.3066	--				--		92.8776	3.2948
23.5075	3.4613	47.046	3.4663	117.257	3.5007	97.5746	3.3057	--				--		93.4783	3.293
23.6008	3.4613	47.1704	3.4666	117.6	3.501	98.2587	3.3048	--				--		94.1076	3.2914
23.6629	3.4613	47.3259	3.4663	117.91	3.5013	98.9428	3.3035	--				--		94.7368	3.2902
23.7251	3.4613	47.4502	3.4666	118.252	3.5016	99.5958	3.302	--				--		95.3375	3.2883
23.7873	3.4613	47.5746	3.4666	118.595	3.5019	100.28	3.301	--				--		95.9668	3.2868
23.8495	3.4613	47.7301	3.4663	118.937	3.5022	100.964	3.2998	--				--		96.5675	3.2846
23.9117	3.4613	47.8545	3.4663	119.279	3.5026	101.617	3.2986	--				--		97.1968	3.2831
24.005	3.4613	47.9789	3.4666	119.59	3.5029	102.301	3.2973	--				--		97.8261	3.2812
24.0672	3.4613	48.1343	3.4666	119.932	3.5035	102.985	3.2961	--				--		98.4268	3.279
24.1293	3.4613	48.2587	3.4663	120.274	3.5038	103.638	3.2948	--				--		99.0561	3.2769
24.1915	3.4613	48.3831	3.4663	120.616	3.5038	104.322	3.2933	--				--		99.6853	3.275
24.2537	3.4613	48.5386	3.4663	120.958	3.5044	105.006	3.2917	--				--		100.286	3.2728
24.3159	3.4613	48.6629	3.4663	121.269	3.5047	105.659	3.2902	--				--		100.915	3.27
24.4092	3.4613	48.7873	3.4663	121.611	3.505	106.343	3.2886	--				--		101.545	3.2679
24.4714	3.4613	48.9428	3.4663	121.953	3.5053	107.027	3.2871	--				--		102.145	3.2654
24.5336	3.4613	49.0672	3.4663	122.295	3.506	107.68	3.2849	--				--		102.775	3.2626
24.5958	3.4613	49.1915	3.4663	122.637	3.5066	108.364	3.2834	--				--		103.404	3.2601
24.658	3.4613	49.347	3.4663	122.948	3.5072	109.017	3.2815	--				--		104.005	3.2573
24.7202	3.4613	49.4714	3.4663	123.29	3.5075	109.701	3.2796	--				--		104.634	3.2545
24.8134	3.4613	49.5958	3.4663	123.632	3.5078	110.386	3.2775	--				--		105.263	3.2514
24.8756	3.4613	49.7512	3.4666	123.974	3.5084	111.039	3.2756	--				--		105.864	3.2483
24.9378	3.4613	49.8756	3.4663	124.316	3.5088	111.723	3.2734	--				--		106.493	3.2449
25	3.4613	50	3.4663	124.627	3.5094	112.407	3.2713	--				--		107.122	3.2412
25.0622	3.4613	50.1555	3.4663	124.969	3.5097	113.06	3.2688	--				--		107.723	3.2375
25.1555	3.4613	50.2799	3.4663	125.311	3.51	113.744	3.2663	--				--		108.352	3.2335
25.2177	3.4613	50.4042	3.4663	125.653	3.5106	114.428	3.2638	--				--		108.982	3.2291
25.2798	3.4613	50.5597	3.4663	125.995	3.5112	115.081	3.261	--				--		109.582	3.2238
25.342	3.4613	50.6841	3.4663	126.306	3.5119	115.765	3.2583	--				--		110.212	3.2192
25.4042	3.4613	50.8085	3.4663	126.648	3.5122	116.449	3.2552	--				--		110.841	3.2133
25.4664	3.4613	50.9639	3.4663	126.99	3.5128	117.102	3.2521	--				--		111.442	3.2071
25.5597	3.4613	51.0883	3.4663	127.332	3.5134	117.786	3.2493	--				--		112.071	3.1997
25.6219	3.4613	51.2127	3.4663	127.674	3.5137	118.47	3.2455	--				--		112.672	3.1913
25.6841	3.4613	51.3682	3.4663	127.985	3.5146	119.123	3.2421	--				--		113.301	3.1814
25.7463	3.4613	51.4925	3.4663	128.327	3.5153	119.807	3.2381	--				--		113.93	3.169
25.8085	3.4613	51.6169	3.4663	128.669	3.5159	120.491	3.2341	--				--		114.531	3.1535
25.8707	3.4613	51.7724	3.4663	129.011	3.5165	121.144	3.2297	--				--		115.16	3.1324
25.9639	3.4613	51.8968	3.4663	129.353	3.5171	121.828	3.2254	--				--		115.789	3.1014
26.0261	3.4613	52.0211	3.4663	129.664	3.5177	122.512	3.2204	--				--		116.39	3.0543
26.0883	3.461	52.1766	3.4663	130.006	3.5184	123.165	3.2149	--				--		117.019	2.9873
26.1505	3.461	52.301	3.4663	130.348	3.519	123.85	3.2093	--				--		117.649	2.9082
26.2127	3.461	52.4254	3.4663	130.69	3.5196	124.502	3.2028	--				--		118.249	2.8267
26.2749	3.461	52.5808	3.4663	131.032	3.5205	125.187	3.1956	--				--		118.879	2.7446
26.3682	3.461	52.7052	3.4663	131.343	3.5212	125.871	3.1876	--				--		119.508	2.6643
26.4304	3.461	52.8296	3.4663	131.685	3.5221	126.524	3.1786	--				--		120.109	2.5858
26.4925	3.461	52.9851	3.4663	132.027	3.5227	127.208	3.1671	--				--		120.738	2.5114
26.5547	3.461	53.1095	3.4663	132.369	3.5236	127.892	3.1535	--				--		120.824	2.5
26.6169	3.461	53.2338	3.4663	132.711	3.5246	128.545	3.1367	--				--		--
26.6791	3.461	53.3893	3.4663	133.022	3.5252	129.229	3.1141	--				--		--	--
26.7724	3.461	53.5137	3.4663	133.364	3.5261	129.913	3.0822	--				--		--	--
26.8346	3.461	53.6692	3.4663	133.706	3.5267	130.566	3.0363	--				--		--	--
26.8968	3.461	53.7935	3.4663	134.049	3.5277	131.25	2.9727	--				--		--	--
26.959	3.461	53.9179	3.4663	134.391	3.5283	131.934	2.8974	--				--		--	--
27.0211	3.461	54.0734	3.4663	134.701	3.5292	132.587	2.8183	--				--		--	--
27.0833	3.461	54.1978	3.4663	135.044	3.5305	133.271	2.7387	--				--		--	--
27.1766	3.461	54.3221	3.4663	135.386	3.5314	133.955	2.6593	--				--		--	--
27.2388	3.461	54.4776	3.4663	135.728	3.5323	134.608	2.5818	--				--		--	--
27.301	3.461	54.602	3.4663	136.039	3.5332	135.292	2.5062	--				--		--	--
27.3632	3.461	54.7264	3.4663	136.381	3.5342	135.354	2.5	--				--		--	--
27.4254	3.461	54.8818	3.4663	136.723	3.5351	--		--	--			--		--	--
27.4876	3.461	55.0062	3.4663	137.065	3.536	--		--	--			--		--	--
27.5809	3.461	55.1306	3.4663	137.407	3.537	--		--	--			--		--	--
27.643	3.461	55.2861	3.4663	137.718	3.5382	--		--	--			--		--	--
27.7052	3.461	55.4104	3.4663	138.06	3.5391	--		--	--			--		--	--
27.7674	3.461	55.5348	3.4663	138.402	3.5404	--		--	--			--		--	--
27.8296	3.461	55.6903	3.4663	138.744	3.5413	--		--	--			--		--	--
27.8918	3.461	55.8147	3.4663	139.086	3.5425	--		--	--			--		--	--
27.9851	3.461	55.9391	3.4663	139.397	3.5435	--		--	--			--		--	--
28.0473	3.461	56.0945	3.4663	139.739	3.5447	--		--	--			--		--	--
28.1094	3.461	56.2189	3.4663	140.081	3.5463	--		--	--			--		--	--
28.1716	3.461	56.3433	3.4663	140.423	3.5475	--		--	--			--		--	--
28.2338	3.461	56.4988	3.4663	140.765	3.5487	--		--	--			--		--	--
28.296	3.461	56.6231	3.4663	141.076	3.55	--		--	--			--		--	--
28.3893	3.461	56.7475	3.4663	141.418	3.5515	--		--	--			--		--	--
28.4515	3.461	56.903	3.4663	141.76	3.5534	--		--	--			--		--	--
28.5137	3.461	57.0274	3.4663	142.102	3.5549	--		--	--			--		--	--
28.5759	3.461	57.1517	3.466	142.444	3.5565	--		--	--			--		--	--
28.6381	3.461	57.3072	3.466	142.755	3.558	--		--	--			--		--	--
28.7003	3.4607	57.4316	3.4663	143.097	3.5599	--		--	--			--		--	--
28.7935	3.4607	57.556	3.4663	143.439	3.5624	--		--	--			--		--	--
28.8557	3.4607	57.7114	3.466	143.781	3.5642	--		--	--			--		--	--
28.9179	3.4607	57.8358	3.466	144.123	3.5667	--		--	--			--		--	--
28.9801	3.4607	57.9602	3.4663	144.434	3.5692	--		--	--			--		--	--
29.0423	3.461	58.1157	3.466	144.776	3.572	--		--	--			--		--	--
29.1045	3.461	58.24	3.4663	145.118	3.5751	--		--	--			--		--	--
29.1978	3.461	58.3644	3.4663	145.46	3.5785	--		--	--			--		--	--
29.2599	3.461	58.5199	3.466	145.802	3.5822	--		--	--			--		--	--
29.3221	3.4607	58.6443	3.4663	146.113	3.5866	--		--	--			--		--	--
29.3843	3.461	58.7687	3.4663	146.455	3.5915	--		--	--			--		--	--
29.4465	3.4607	58.9241	3.466	146.797	3.5971	--		--	--			--		--	--
29.5087	3.4607	59.0485	3.466	147.139	3.6042	--		--	--			--		--	--
29.602	3.4607	59.1729	3.4663	147.481	3.6123	--		--	--			--		--	--
29.6642	3.4607	59.3284	3.4663	147.792	3.6222	--		--	--			--		--	--
29.7264	3.4607	59.4527	3.4663	148.134	3.6346	--		--	--			--		--	--
29.7886	3.4607	59.5771	3.4663	148.476	3.6504	--		--	--			--		--	--
29.8508	3.4607	59.7326	3.466	148.818	3.6706	--		--	--			--		--	--
29.9129	3.4607	59.857	3.466	149.16	3.6951	--		--	--			--		--	--
30.0062	3.4607	59.9813	3.4663	149.471	3.722	--		--	--			--		--	--
30.0684	3.4607	60.1368	3.466	149.813	3.7503	--		--	--			--		--	--
30.1306	3.4607	60.2612	3.466	150.155	3.7785	--		--	--			--		--	--
30.1928	3.4607	60.3856	3.466	150.404	3.8002	--		--	--			--		--	--
30.255	3.4607	60.541	3.466	--		--	--	--	--			--		--	--
30.3172	3.4607	60.6654	3.466	0	3.4102	--		--	--			--		--	--
30.4105	3.4607	60.7898	3.466	0.34204	3.3792	--		--	--			--		--	--
30.4726	3.4607	60.9453	3.466	0.68408	3.3745	--		--	--			--		--	--
30.5348	3.4607	61.0697	3.466	0.99502	3.3727	--		--	--			--		--	--
30.597	3.4607	61.194	3.466	1.33706	3.3711	--		--	--			--		--	--
30.6592	3.4607	61.3495	3.466	1.6791	3.3705	--		--	--			--		--	--
30.7214	3.4607	61.4739	3.466	2.02114	3.3699	--		--	--			--		--	--
30.8147	3.4607	61.5983	3.466	2.36318	3.3696	--		--	--			--		--	--
30.8769	3.4607	61.7537	3.466	2.67413	3.3692	--		--	--			--		--	--
30.9391	3.4607	61.8781	3.466	3.01617	3.3689	--		--	--			--		--	--
31.0012	3.4607	62.0025	3.466	3.35821	3.3689	--		--	--			--		--	--
31.0634	3.4607	62.158	3.466	3.70025	3.3689	--		--	--			--		--	--
31.1256	3.4607	62.2823	3.466	4.04229	3.3686	--		--	--			--		--	--
31.2189	3.4607	62.4067	3.466	4.38433	3.3686	--		--	--			--		--	--
31.2811	3.4607	62.5622	3.4663	4.69527	3.3683	--		--	--			--		--	--
31.3433	3.4607	62.6866	3.466	5.03731	3.3683	--		--	--			--		--	--
31.4055	3.4607	62.8109	3.466	5.37935	3.3683	--		--	--			--		--	--
31.4677	3.4607	62.9664	3.466	5.72139	3.3683	--		--	--			--		--	--
31.5298	3.4607	63.0908	3.4663	6.06343	3.3683	--		--	--			--		--	--
31.6231	3.4607	63.2152	3.466	6.37438	3.3683	--		--	--			--		--	--
31.6853	3.4607	63.3706	3.4663	6.71642	3.3683	--		--	--			--		--	--
31.7475	3.4607	63.495	3.466	7.05846	3.368	--		--	--			--		--	--
31.8097	3.4607	63.6194	3.4663	7.4005	3.368	--		--	--			--		--	--
31.8719	3.4607	63.7749	3.4663	7.74254	3.368	--		--	--			--		--	--
31.9341	3.4604	63.8993	3.4663	8.05348	3.368	--		--	--			--		--	--
32.0274	3.4607	64.0236	3.466	8.39552	3.368	--		--	--			--		--	--
32.0896	3.4607	64.1791	3.466	8.73756	3.368	--		--	--			--		--	--
32.1517	3.4607	64.3035	3.466	9.0796	3.368	--		--	--			--		--	--
32.2139	3.4607	64.4279	3.4663	9.42164	3.368	--		--	--			--		--	--
32.2761	3.4607	64.5833	3.466	9.73259	3.368	--		--	--			--		--	--
32.3694	3.4607	64.7077	3.466	10.0746	3.368	--		--	--			--		--	--
32.4316	3.4607	64.8321	3.466	10.4167	3.368	--		--	--			--		--	--
32.4938	3.4607	64.9876	3.466	10.7587	3.368	--		--	--			--		--	--
32.556	3.4607	65.1119	3.466	11.1007	3.3677	--		--	--			--		--	--
32.6182	3.4607	65.2363	3.466	11.4117	3.368	--		--	--			--		--	--
32.6803	3.4604	65.3918	3.466	11.7537	3.3677	--		--	--			--		--	--
32.7736	3.4607	65.5162	3.4663	12.0958	3.368	--		--	--			--		--	--
32.8358	3.4604	65.6406	3.466	12.4378	3.368	--		--	--			--		--	--
32.898	3.4604	65.796	3.4663	12.7798	3.368	--		--	--			--		--	--
32.9602	3.4604	65.9204	3.4663	13.1219	3.368	--		--	--			--		--	--
33.0224	3.4604	66.0448	3.466	13.4328	3.368	--		--	--			--		--	--
33.0846	3.4604	66.2002	3.4663	13.7749	3.368	--		--	--			--		--	--
33.1779	3.4604	66.3246	3.466	14.1169	3.368	--		--	--			--		--	--
33.24	3.4604	66.449	3.466	14.459	3.368	--		--	--			--		--	--
33.3022	3.4604	66.6045	3.466	14.801	3.368	--		--	--			--		--	--
33.3644	3.4604	66.7289	3.4663	15.1119	3.3677	--		--	--			--		--	--
33.4266	3.4604	66.8532	3.466	15.454	3.3677	--		--	--			--		--	--
33.4888	3.4607	67.0087	3.4663	15.796	3.3677	--		--	--			--		--	--
33.5821	3.4604	67.1331	3.466	16.1381	3.3677	--		--	--			--		--	--
33.6443	3.4604	67.2575	3.466	16.4801	3.368	--		--	--			--		--	--
33.7065	3.4604	67.4129	3.466	16.791	3.368	--		--	--			--		--	--
33.7687	3.4604	67.5373	3.466	17.1331	3.368	--		--	--			--		--	--
33.8308	3.4604	67.6928	3.4663	17.4751	3.368	--		--	--			--		--	--
33.893	3.4604	67.8172	3.4663	17.8172	3.368	--		--	--			--		--	--
33.9863	3.4604	67.9415	3.466	18.1592	3.3677	--		--	--			--		--	--
34.0485	3.4604	68.097	3.466	18.4702	3.368	--		--	--			--		--	--
34.1107	3.4604	68.2214	3.466	18.8122	3.3677	--		--	--			--		--	--
34.1729	3.4604	68.3458	3.466	19.1542	3.3677	--		--	--			--		--	--
34.2351	3.4604	68.5012	3.466	19.4963	3.3677	--		--	--			--		--	--
34.2973	3.4604	68.6256	3.466	19.8383	3.368	--		--	--			--		--	--
34.3905	3.4604	68.75	3.466	20.1492	3.3677	--		--	--			--		--	--
34.4527	3.4604	68.9055	3.466	20.4913	3.368	--		--	--			--		--	--
34.5149	3.4604	69.0298	3.466	20.8333	3.3677	--		--	--			--		--	--
34.5771	3.4604	69.1542	3.4663	21.1754	3.3677	--		--	--			--		--	--
34.6393	3.4604	69.3097	3.4663	21.5174	3.368	--		--	--			--		--	--
34.7015	3.4604	69.4341	3.466	21.8594	3.3677	--		--	--			--		--	--
34.7948	3.4604	69.5585	3.4663	22.1704	3.3677	--		--	--			--		--	--
34.857	3.4604	69.7139	3.4663	22.5124	3.368	--		--	--			--		--	--
34.9192	3.4604	69.8383	3.466	22.8545	3.3677	--		--	--			--		--	--
34.9813	3.4604	69.9627	3.4663	23.1965	3.3677	--		--	--			--		--	--
35.0435	3.4604	70.1182	3.4663	23.5386	3.3677	--		--	--			--		--	--
35.1057	3.4604	70.2425	3.466	23.8495	3.3677	--		--	--			--		--	--
35.199	3.4604	70.3669	3.4663	24.1915	3.3677	--		--	--			--		--	--
35.2612	3.4604	70.5224	3.4663	24.5336	3.3677	--		--	--			--		--	--
35.3234	3.4604	70.6468	3.4663	24.8756	3.3677	--		--	--			--		--	--
35.3856	3.4604	70.7711	3.4663	25.2177	3.3677	--		--	--			--		--	--
35.4478	3.4604	70.9266	3.4663	25.5286	3.3677	--		--	--			--		--	--
35.51	3.4604	71.051	3.4663	25.8707	3.3677	--		--	--			--		--	--
35.6032	3.4604	71.1754	3.4663	26.2127	3.3677	--		--	--			--		--	--
35.6654	3.4604	71.3308	3.4663	26.5547	3.3677	--		--	--			--		--	--
35.7276	3.4604	71.4552	3.4663	26.8968	3.3677	--		--	--			--		--	--
35.7898	3.4604	71.5796	3.4663	27.2077	3.3677	--		--	--			--		--	--
35.852	3.4604	71.7351	3.4663	27.5497	3.3677	--		--	--			--		--	--
35.9142	3.4604	71.8594	3.4663	27.8918	3.3677	--		--	--			--		--	--
36.0075	3.4604	71.9838	3.4663	28.2338	3.3677	--		--	--			--		--	--
36.0697	3.4604	72.1393	3.4663	28.5759	3.3677	--		--	--			--		--	--
36.1318	3.4604	72.2637	3.4663	28.8868	3.3677	--		--	--			--		--	--
36.194	3.4604	72.3881	3.4663	29.2289	3.3677	--		--	--			--		--	--
36.2562	3.4604	72.5435	3.4663	29.5709	3.3677	--		--	--			--		--	--
36.3184	3.4604	72.6679	3.4663	29.9129	3.3677	--		--	--			--		--	--
36.4117	3.4604	72.7923	3.4663	30.255	3.3677	--		--	--			--		--	--
36.4739	3.4604	72.9478	3.4663	30.5659	3.3677	--		--	--			--		--	--
36.5361	3.4604	73.0721	3.4663	30.908	3.3677	--		--	--			--		--	--
36.5983	3.4604	73.1965	3.4663	31.25	3.3677	--		--	--			--		--	--
36.6604	3.4601	73.352	3.4663	31.592	3.3677	--		--	--			--		--	--
36.7226	3.4604	73.4764	3.4663	31.9341	3.3677	--		--	--			--		--	--
36.8159	3.4604	73.6008	3.4663	32.245	3.3677	--		--	--			--		--	--
36.8781	3.4604	73.7562	3.4663	32.5871	3.3677	--		--	--			--		--	--
36.9403	3.4604	73.8806	3.4663	32.9291	3.3677	--		--	--			--		--	--
37.0025	3.4604	74.005	3.4663	33.2711	3.3677	--		--	--			--		--	--
37.0647	3.4604	74.1604	3.4663	33.6132	3.3677	--		--	--			--		--	--
37.1269	3.4604	74.2848	3.4663	33.9241	3.3677	--		--	--			--		--	--
37.2201	3.4604	74.4092	3.4663	34.2662	3.3674	--		--	--			--		--	--
37.2823	3.4604	74.5647	3.4663	34.6082	3.3677	--		--	--			--		--	--
37.3445	3.4604	74.689	3.4663	34.9502	3.3674	--		--	--			--		--	--
37.4067	3.4604	74.8134	3.4663	35.2923	3.3674	--		--	--			--		--	--
37.4689	3.4601	74.9689	3.4663	35.6343	3.3674	--		--	--			--		--	--
37.5311	3.4601	75.0933	3.4663	35.9453	3.3674	--		--	--			--		--	--
37.6244	3.4604	75.2177	3.4663	36.2873	3.3674	--		--	--			--		--	--
37.6866	3.4604	75.3731	3.4663	36.6294	3.3674	--		--	--			--		--	--
37.7488	3.4601	75.4975	3.4663	36.9714	3.3674	--		--	--			--		--	--
37.8109	3.4601	75.6219	3.4663	37.3134	3.3674	--		--	--			--		--	--
37.8731	3.4601	75.7774	3.4663	37.6244	3.3674	--		--	--			--		--	--
37.9353	3.4604	75.9017	3.4663	37.9664	3.3674	--		--	--			--		--	--
38.0286	3.4604	76.0261	3.4663	38.3085	3.3674	--		--	--			--		--	--
38.0908	3.4601	76.1816	3.4663	38.6505	3.3674	--		--	--			--		--	--
38.153	3.4604	76.306	3.4663	38.9925	3.3674	--		--	--			--		--	--
38.2152	3.4601	76.4304	3.4663	39.3035	3.3674	--		--	--			--		--	--
38.2774	3.4601	76.5858	3.4663	39.6455	3.3671	--		--	--			--		--	--
38.3396	3.4604	76.7102	3.4663	39.9876	3.3674	--		--	--			--		--	--
38.4328	3.4601	76.8346	3.4663	40.3296	3.3671	--		--	--			--		--	--
38.495	3.4604	76.99	3.4663	40.6716	3.3671	--		--	--			--		--	--
38.5572	3.4601	77.1144	3.4666	40.9826	3.3671	--		--	--			--		--	--
38.6194	3.4601	77.2388	3.4663	41.3246	3.3671	--		--	--			--		--	--
38.6816	3.4601	77.3943	3.4663	41.6667	3.3671	--		--	--			--		--	--
38.7438	3.4601	77.5187	3.4663	42.0087	3.3671	--		--	--			--		--	--
38.8371	3.4601	77.643	3.4666	42.3507	3.3671	--		--	--			--		--	--
38.8993	3.4601	77.7985	3.4663	42.6928	3.3671	--		--	--			--		--	--
38.9614	3.4601	77.9229	3.4666	43.0037	3.3671	--		--	--			--		--	--
39.0236	3.4601	78.0473	3.4663	43.3458	3.3671	--		--	--			--		--	--
39.0858	3.4601	78.2027	3.4663	43.6878	3.3671	--		--	--			--		--	--
39.1791	3.4601	78.3271	3.4663	44.0299	3.3671	--		--	--			--		--	--
39.2413	3.4601	78.4515	3.4663	44.3719	3.3668	--		--	--			--		--	--
39.3035	3.4601	78.607	3.4666	44.6828	3.3671	--		--	--			--		--	--
39.3657	3.4601	78.7313	3.4666	45.0249	3.3668	--		--	--			--		--	--
39.4279	3.4601	78.8557	3.4663	45.3669	3.3668	--		--	--			--		--	--
39.49	3.4601	79.0112	3.4666	45.709	3.3668	--		--	--			--		--	--
39.5833	3.4601	79.1356	3.4663	46.051	3.3668	--		--	--			--		--	--
39.6455	3.4601	79.26	3.4666	46.3619	3.3668	--		--	--			--		--	--
39.7077	3.4601	79.4154	3.4666	46.704	3.3668	--		--	--			--		--	--
39.7699	3.4601	79.5398	3.4666	47.046	3.3668	--		--	--			--		--	--
39.8321	3.4601	79.6642	3.4666	47.3881	3.3668	--		--	--			--		--	--
39.8943	3.4601	79.8196	3.4666	47.7301	3.3668	--		--	--			--		--	--
39.9876	3.4601	79.944	3.4666	48.0721	3.3668	--		--	--			--		--	--
40.0498	3.4601	80.0684	3.4666	48.3831	3.3665	--		--	--			--		--	--
40.1119	3.4601	80.2239	3.4666	48.7251	3.3668	--		--	--			--		--	--
40.1741	3.4601	80.3483	3.4666	49.0672	3.3665	--		--	--			--		--	--
40.2363	3.4601	80.4726	3.4666	49.4092	3.3665	--		--	--			--		--	--
40.2985	3.4601	80.6281	3.4666	49.7512	3.3665	--		--	--			--		--	--
40.3918	3.4601	80.7525	3.4666	50.0622	3.3665	--		--	--					--	--
40.454	3.4601	80.8769	3.4666	50.4042	3.3665	--		--	--
40.5162	3.4601	81.0323	3.4666	50.7463	3.3665	--		--	--
40.5784	3.4601	81.1567	3.4666	51.0883	3.3665	--		--	--
40.6405	3.4601	81.2811	3.4666	51.4303	3.3665	--		--	--
40.7027	3.4601	81.4366	3.4666	51.7413	3.3661	--		--	--
40.796	3.4601	81.561	3.4666	52.0833	3.3665	--		--	--
40.8582	3.4601	81.6853	3.4666	52.4254	3.3661	--		--	--
40.9204	3.4601	81.8408	3.4666	52.7674	3.3661	--		--	--
40.9826	3.4601	81.9652	3.4666	53.1095	3.3661	--		--	--
41.0448	3.4601	82.1206	3.4666	53.4515	3.3661	--		--	--
41.107	3.4601	82.245	3.4666	53.7624	3.3661	--		--	--
41.2002	3.4601	82.3694	3.4666	54.1045	3.3661	--		--	--
41.2624	3.4601	82.5249	3.4666	54.4465	3.3661	--		--	--
41.3246	3.4601	82.6492	3.4666	54.7886	3.3658	--		--	--
41.3868	3.4601	82.7736	3.4666	55.1306	3.3658	--		--	--
41.449	3.4601	82.9291	3.4666	55.4415	3.3658	--		--	--
41.5112	3.4601	83.0535	3.4666	55.7836	3.3658	--		--	--
41.6045	3.4601	83.1779	3.4669	56.1256	3.3658	--		--
41.6667	3.4601	83.3333	3.4666	56.4677	3.3658	--		--
41.7289	3.4601	83.4577	3.4666	56.8097	3.3658	--		--
41.791	3.4601	83.5821	3.4666	57.1206	3.3658	--		--
41.8532	3.4601	83.7376	3.4666	57.4627	3.3658	--		--
41.9154	3.4601	83.8619	3.4669	57.8047	3.3658	--		--
42.0087	3.4601	83.9863	3.4666	58.1468	3.3655	--		--
42.0709	3.4598	84.1418	3.4666	58.4888	3.3658	--		--
42.1331	3.4598	84.2662	3.4666	58.7998	3.3658	--		--
42.1953	3.4601	84.3906	3.4669	59.1418	3.3658	--		--
42.2575	3.4601	84.546	3.4669	59.4838	3.3655	--		--
42.3197	3.4598	84.6704	3.4669	59.8259	3.3655	--		--
42.4129	3.4601	84.7948	3.4669	60.1679	3.3655	--		--
42.4751	3.4601	84.9502	3.4669	60.51	3.3655	--		--
42.5373	3.4601	85.0746	3.4669	60.8209	3.3655	--		--
42.5995	3.4598	85.199	3.4669	61.1629	3.3655	--		--
42.6617	3.4601	85.3545	3.4669	61.505	3.3655	--		--
42.7239	3.4598	85.4789	3.4669	61.847	3.3652	--		--
42.8172	3.4601	85.6032	3.4669	62.1891	3.3655	--		--
42.8794	3.4598	85.7587	3.4669	62.5	3.3655	--		--
42.9415	3.4601	85.8831	3.4669	62.842	3.3652	--		--
43.0037	3.4598	86.0075	3.4669	63.1841	3.3652	--		--
43.0659	3.4601	86.1629	3.4669	63.5261	3.3652	--		--
43.1281	3.4601	86.2873	3.4669	63.8682	3.3652	--		--
43.2214	3.4601	86.4117	3.4669	64.1791	3.3652	--		--
43.2836	3.4601	86.5672	3.4669	64.5211	3.3652	--		--
43.3458	3.4598	86.6915	3.4669	64.8632	3.3649	--		--
43.408	3.4601	86.8159	3.4669	65.2052	3.3649	--		--
43.4701	3.4598	86.9714	3.4669	65.5473	3.3649	--		--
43.5323	3.4601	87.0958	3.4669	65.8893	3.3649	--		--
43.6256	3.4601	87.2202	3.4669	66.2002	3.3649	--		--
43.6878	3.4601	87.3756	3.4675	66.5423	3.3649	--		--
43.75	3.4601	87.5	3.4669	66.8843	3.3649	--		--
43.8122	3.4598	87.6244	3.4669	67.2264	3.3649	--		--
43.8744	3.4601	87.7798	3.4669	67.5684	3.3643	--		--
43.9366	3.4598	87.9042	3.4675	67.8794	3.3643	--		--
44.0299	3.4598	88.0286	3.4675	68.2214	3.3643	--		--
44.092	3.4598	88.1841	3.4675	68.5634	3.3643	--		--
44.1542	3.4601	88.3085	3.4669	68.9055	3.3643	--		--
44.2164	3.4598	88.4328	3.4669	69.2475	3.3643	--		--
44.2786	3.4598	88.5883	3.4669	69.5585	3.3643	--		--
44.3408	3.4598	88.7127	3.4669	69.9005	3.364	--		--
44.4341	3.4598	88.8371	3.4669	70.2425	3.364	--		--
44.4963	3.4598	88.9925	3.4675	70.5846	3.364	--		--
44.5585	3.4598	89.1169	3.4669	70.9266	3.364	--		--
44.6206	3.4598	89.2413	3.4675	71.2687	3.3637	--		--
44.6828	3.4598	89.3968	3.4669	71.5796	3.3637	--		--
44.745	3.4598	89.5211	3.4675	71.9216	3.3637	--		--
44.8383	3.4598	89.6455	3.4675	72.2637	3.3637	--		--
44.9005	3.4598	89.801	3.4675	72.6057	3.3637	--		--
44.9627	3.4598	89.9254	3.4675	72.9478	3.3634	--		--
45.0249	3.4598	90.0498	3.4675	73.2587	3.3634	--		--
45.0871	3.4598	90.2052	3.4669	73.6008	3.3634	--		--
45.1493	3.4598	90.3296	3.4675	73.9428	3.3634	--		--
45.2425	3.4598	90.454	3.4675	74.2848	3.3634	--		--
45.3047	3.4598	90.6094	3.4675	74.6269	3.3634	--		--
45.3669	3.4598	90.7338	3.4669	74.9378	3.363	--		--
45.4291	3.4598	90.8582	3.4675	75.2798	3.363	--		--
45.4913	3.4598	91.0137	3.4675	75.6219	3.363	--		--
45.5535	3.4598	91.1381	3.4675	75.9639	3.363	--		--
45.6468	3.4598	91.2624	3.4675	76.306	3.363	--		--
45.709	3.4598	91.4179	3.4675	76.648	3.3627	--		--
45.7711	3.4598	91.5423	3.4675	76.959	3.3627	--		--
45.8333	3.4598	91.6667	3.4675	77.301	3.3627	--		--
45.8955	3.4598	91.8221	3.4675	77.643	3.3624	--		--
45.9577	3.4598	91.9465	3.4669	77.9851	3.3627	--		--
46.051	3.4598	92.0709	3.4675	78.296	3.3624	--		--
46.1132	3.4598	92.2264	3.4675	78.6381	3.3624	--		--
46.1754	3.4598	92.3508	3.4675	78.9801	3.3624	--		--
46.2376	3.4598	92.4751	3.4675	79.3221	3.3624	--		--
46.2998	3.4598	92.6306	3.4669	79.6642	3.3621	--		--
46.393	3.4598	92.755	3.4675	79.9751	3.3621	--		--
46.4552	3.4598	92.8794	3.4675	80.3172	3.3618	--		--
46.5174	3.4598	93.0348	3.4675	80.6592	3.3618	--		--
46.5796	3.4598	93.1592	3.4675	81.0012	3.3618	--		--
46.6418	3.4598	93.2836	3.4675	81.3433	3.3618	--		--
46.704	3.4598	93.439	3.4675	81.6542	3.3618	--		--
46.7973	3.4598	93.5634	3.4675	81.9963	3.3618	--		--
46.8595	3.4598	93.6878	3.4675	82.3383	3.3615	--		--
46.9216	3.4598	93.8433	3.4675	82.6804	3.3615	--		--
46.9838	3.4598	93.9677	3.4675	83.0224	3.3612	--		--
47.046	3.4598	94.092	3.4675	83.3333	3.3612	--		--
47.1082	3.4598	94.2475	3.4675	83.6754	3.3612	--		--
47.2015	3.4598	94.3719	3.4675	84.0174	3.3609	--		--
47.2637	3.4598	94.4963	3.4675	84.3594	3.3609	--		--
47.3259	3.4598	94.6517	3.4675	84.7015	3.3609	--		--
47.3881	3.4598	94.7761	3.4675	85.0124	3.3609	--		--
47.4502	3.4598	94.9005	3.4675	85.3545	3.3606	--		--
47.5124	3.4598	95.056	3.4675	85.6965	3.3606	--		--
47.6057	3.4598	95.1804	3.4675	86.0386	3.3603	--		--
47.6679	3.4598	95.3047	3.4675	86.3806	3.3603	--		--
47.7301	3.4598	95.4602	3.4675	86.6915	3.3603	--		--
47.7923	3.4598	95.5846	3.4675	87.0336	3.3599	--		--
47.8545	3.4598	95.709	3.4675	87.3756	3.3599	--		--
47.9167	3.4598	95.8644	3.4675	87.7177	3.3599	--		--
48.01	3.4598	95.9888	3.4675	88.0597	3.3596	--		--
48.0721	3.4598	96.1132	3.4675	88.3706	3.3596	--		--
48.1343	3.4598	96.2687	3.4678	88.7127	3.3596	--		--
48.1965	3.4598	96.393	3.4675	89.0547	3.3593	--		--
48.2587	3.4598	96.5485	3.4675	89.3968	3.3593	--		--
48.3209	3.4598	96.6729	3.4675	89.7388	3.3593	--		--
48.4142	3.4598	96.7973	3.4675	90.0498	3.359	--		--
48.4764	3.4598	96.9527	3.4678	90.3918	3.3587	--		--
48.5386	3.4598	97.0771	3.4675	90.7338	3.3587	--		--
48.6007	3.4598	97.2015	3.4678	91.0759	3.3587	--		--
48.6629	3.4598	97.357	3.4678	91.4179	3.3587	--		--
48.7251	3.4598	97.4813	3.4678	91.7289	3.3584	--		--
48.8184	3.4598	97.6057	3.4678	92.0709	3.3584	--		--
48.8806	3.4598	97.7612	3.4678	92.4129	3.3581	--		--
48.9428	3.4598	97.8856	3.4678	92.755	3.3578	--		--
49.005	3.4598	98.01	3.4678	93.097	3.3578	--		--
49.0672	3.4598	98.1654	3.4678	93.408	3.3578	--		--
49.1294	3.4598	98.2898	3.4678	93.75	3.3575	--		--
49.2226	3.4598	98.4142	3.4678	94.092	3.3575	--		--
49.2848	3.4598	98.5696	3.4678	94.4341	3.3572	--		--
49.347	3.4598	98.694	3.4678	94.7761	3.3572	--		--
49.4092	3.4598	98.8184	3.4678	95.0871	3.3565	--		--
49.4714	3.4598	98.9739	3.4678	95.4291	3.3565	--		--
49.5336	3.4598	99.0983	3.4678	95.7711	3.3565	--		--
49.6269	3.4598	99.2226	3.4678	96.1132	3.3562	--		--
49.6891	3.4598	99.3781	3.4678	96.4552	3.3562	--		--
49.7512	3.4598	99.5025	3.4678	96.7662	3.3559	--		--
49.8134	3.4598	99.6269	3.4681	97.1082	3.3559	--		--
49.8756	3.4598	99.7823	3.4678	97.4502	3.3556	--		--
49.9378	3.4598	99.9067	3.4678	97.7923	3.3556	--		--
50.0311	3.4598	100.031	3.4678	98.1343	3.3553	--		--
50.0933	3.4598	100.187	3.4678	98.4453	3.355	--		--
50.1555	3.4598	100.311	3.4681	98.7873	3.355	--		--
50.2177	3.4598	100.435	3.4681	99.1294	3.3547	--		--
50.2799	3.4598	100.591	3.4681	99.4714	3.3547	--		--
50.342	3.4598	100.715	3.4681	99.8134	3.3544	--		--
50.4353	3.4598	100.84	3.4681	100.124	3.3544	--		--
50.4975	3.4598	100.995	3.4681	100.466	3.3541	--		--
50.5597	3.4598	101.119	3.4681	100.808	3.3541	--		--
50.6219	3.4598	101.244	3.4681	101.15	3.3537	--		--
50.6841	3.4598	101.399	3.4681	101.493	3.3534	--		--
50.7463	3.4598	101.524	3.4681	101.803	3.3534	--		--
50.8396	3.4598	101.648	3.4681	102.146	3.3531	--		--
50.9017	3.4598	101.803	3.4681	102.488	3.3531	--		--
50.9639	3.4598	101.928	3.4681	102.83	3.3528	--		--
51.0261	3.4598	102.052	3.4681	103.172	3.3525	--		--
51.0883	3.4598	102.208	3.4685	103.483	3.3525	--		--
51.1505	3.4598	102.332	3.4681	103.825	3.3522	--		--
51.2438	3.4598	102.456	3.4685	104.167	3.3519	--		--
51.306	3.4598	102.612	3.4681	104.509	3.3519	--		--
51.3682	3.4598	102.736	3.4685	104.82	3.3516	--		--
51.4303	3.4598	102.861	3.4685	105.162	3.3513	--		--
51.4925	3.4598	103.016	3.4685	105.504	3.3513	--		--
51.5547	3.4598	103.141	3.4685	105.846	3.351	--		--
51.648	3.4598	103.265	3.4685	106.188	3.351	--		--
51.7102	3.4598	103.42	3.4685	106.499	3.3506	--		--
51.7724	3.4598	103.545	3.4685	106.841	3.3503	--		--
51.8346	3.4598	103.669	3.4685	107.183	3.35	--		--
51.8968	3.4598	103.825	3.4685	107.525	3.35	--		--
51.959	3.4598	103.949	3.4685	107.867	3.3497	--		--
52.0522	3.4598	104.073	3.4685	108.178	3.3494	--		--
52.1144	3.4598	104.229	3.4685	108.52	3.3488	--		--
52.1766	3.4598	104.353	3.4685	108.862	3.3488	--		--
52.2388	3.4598	104.478	3.4688	109.204	3.3485	--		--
52.301	3.4598	104.633	3.4685	109.546	3.3482	--		--
52.3632	3.4598	104.757	3.4688	109.857	3.3479	--		--
52.4565	3.4598	104.882	3.4688	110.199	3.3475	--		--
52.5187	3.4592	105.037	3.4685	110.541	3.3472	--		--
52.5808	3.4598	105.162	3.4685	110.883	3.3469	--		--
52.643	3.4598	105.286	3.4688	111.225	3.3469	--		--
52.7052	3.4598	105.442	3.4688	111.536	3.3466	--		--
52.7674	3.4598	105.566	3.4688	111.878	3.3463	--		--
52.8607	3.4598	105.69	3.4688	112.22	3.346	--		--
52.9229	3.4592	105.846	3.4688	112.562	3.3457	--		--
52.9851	3.4598	105.97	3.4688	112.904	3.3454	--		--
53.0473	3.4598	106.095	3.4688	113.215	3.3451	--		--
53.1095	3.4598	106.25	3.4688	113.557	3.3448	--		--
53.1716	3.4598	106.374	3.4688	113.899	3.3444	--		--
53.2649	3.4598	106.499	3.4688	114.241	3.3441	--		--
53.3271	3.4598	106.654	3.4688	114.583	3.3438	--		--
53.3893	3.4598	106.779	3.4688	114.894	3.3435	--		--
53.4515	3.4598	106.903	3.4691	115.236	3.3429	--		--
53.5137	3.4598	107.058	3.4688	115.578	3.3426	--		--
53.607	3.4598	107.183	3.4688	115.92	3.3423	--		--
53.6692	3.4598	107.307	3.4688	116.262	3.342	--		--
53.7313	3.4592	107.463	3.4688	116.573	3.3417	--		--
53.7935	3.4598	107.587	3.4691	116.915	3.341	--		--
53.8557	3.4592	107.711	3.4691	117.257	3.3404	--		--
53.9179	3.4598	107.867	3.4691	117.6	3.3401	--		--
54.0112	3.4598	107.991	3.4691	117.942	3.3398	--		--
54.0734	3.4598	108.116	3.4691	118.252	3.3395	--		--
54.1356	3.4598	108.271	3.4691	118.595	3.3389	--		--
54.1978	3.4598	108.396	3.4691	118.937	3.3386	--		--
54.26	3.4592	108.52	3.4691	119.279	3.3379	--		--
54.3221	3.4598	108.675	3.4691	119.621	3.3376	--		--
54.4154	3.4598	108.8	3.4691	119.932	3.337	--		--
54.4776	3.4598	108.924	3.4691	120.274	3.3367	--		--
54.5398	3.4598	109.08	3.4691	120.616	3.3361	--		--
54.602	3.4598	109.204	3.4691	120.958	3.3358	--		--
54.6642	3.4598	109.328	3.4691	121.3	3.3351	--		--
54.7264	3.4592	109.484	3.4694	121.611	3.3345	--		--
54.8197	3.4598	109.608	3.4694	121.953	3.3342	--		--
54.8818	3.4598	109.733	3.4694	122.295	3.3336	--		--
54.944	3.4598	109.888	3.4694	122.637	3.333	--		--
55.0062	3.4598	110.012	3.4694	122.979	3.3324	--		--
55.0684	3.4592	110.137	3.4694	123.29	3.3317	--		--
55.1306	3.4598	110.292	3.4694	123.632	3.3311	--		--
55.2239	3.4598	110.417	3.4694	123.974	3.3305	--		--
55.2861	3.4598	110.541	3.4694	124.316	3.3299	--		--
55.3483	3.4598	110.697	3.4694	124.658	3.3293	--		--
55.4104	3.4598	110.821	3.4697	124.969	3.3286	--		--
55.4726	3.4598	110.976	3.4697	125.311	3.328	--		--
55.5348	3.4598	111.101	3.4697	125.653	3.3274	--		--
55.6281	3.4598	111.225	3.4697	125.995	3.3268	--		--
55.6903	3.4592	111.381	3.4697	126.337	3.3258	--		--
55.7525	3.4598	111.505	3.4697	126.648	3.3249	--		--
55.8147	3.4598	111.629	3.4697	126.99	3.3243	--		--
55.8769	3.4598	111.785	3.4697	127.332	3.3234	--		--
55.9391	3.4598	111.909	3.4697	127.674	3.3227	--		--
56.0323	3.4598	112.034	3.4697	128.016	3.3221	--		--
56.0945	3.4598	112.189	3.4697	128.327	3.3212	--		--
56.1567	3.4598	112.313	3.4697	128.669	3.3203	--		--
56.2189	3.4598	112.438	3.4697	129.011	3.3193	--		--
56.2811	3.4598	112.593	3.47	129.353	3.3187	--		--
56.3433	3.4598	112.718	3.47	129.695	3.3175	--		--
56.4366	3.4598	112.842	3.47	130.006	3.3165	--		--
56.4988	3.4598	112.998	3.47	130.348	3.3156	--		--
56.5609	3.4598	113.122	3.47	130.69	3.3144	--		--
56.6231	3.4592	113.246	3.47	131.032	3.3134	--		--
56.6853	3.4598	113.402	3.47	131.374	3.3125	--		--
56.7475	3.4598	113.526	3.47	131.685	3.3116	--		--
56.8408	3.4592	113.65	3.47	132.027	3.3103	--		--
56.903	3.4598	113.806	3.47	132.369	3.3088	--		--
56.9652	3.4598	113.93	3.47	132.711	3.3076	--		--
57.0274	3.4598	114.055	3.47	133.022	3.3063	--		--
57.0896	3.4598	114.21	3.4703	133.364	3.3051	--		--
57.1517	3.4598	114.335	3.4703	133.706	3.3038	--		--
57.245	3.4598	114.459	3.4703	134.049	3.302	--		--
57.3072	3.4598	114.614	3.4703	134.391	3.3007	--		--
57.3694	3.4592	114.739	3.4703	134.701	3.2992	--		--
57.4316	3.4598	114.863	3.4703	135.044	3.2976	--		--
57.4938	3.4598	115.019	3.4703	135.386	3.2961	--		--
57.556	3.4592	115.143	3.4703	135.728	3.2939	--		--
57.6493	3.4598	115.267	3.4703	136.07	3.2924	--		--
57.7114	3.4592	115.423	3.4703	136.381	3.2905	--		--
57.7736	3.4598	115.547	3.4703	136.723	3.2883	--		--
57.8358	3.4592	115.672	3.4703	137.065	3.2862	--		--
57.898	3.4592	115.827	3.4703	137.407	3.284	--		--
57.9602	3.4598	115.951	3.4706	137.749	3.2818	--		--
58.0535	3.4598	116.076	3.4706	138.06	3.2793	--		--
58.1157	3.4598	116.231	3.4706	138.402	3.2762	--		--
58.1779	3.4592	116.356	3.4706	138.744	3.2734	--		--
58.24	3.4598	116.48	3.4706	139.086	3.2703	--		--
58.3022	3.4598	116.636	3.4706	139.428	3.2669	--		--
58.3644	3.4598	116.76	3.4706	139.739	3.2635	--		--
58.4577	3.4598	116.884	3.4706	140.081	3.2592	--		--
58.5199	3.4598	117.04	3.4706	140.423	3.2548	--		--
58.5821	3.4598	117.164	3.4709	140.765	3.2502	--		--
58.6443	3.4598	117.289	3.4709	141.107	3.2446	--		--
58.7065	3.4598	117.444	3.4709	141.418	3.2384	--		--
58.7687	3.4598	117.568	3.4709	141.76	3.2316	--		--
58.8619	3.4592	117.693	3.4709	142.102	3.2235	--		--
58.9241	3.4598	117.848	3.4709	142.444	3.2145	--		--
58.9863	3.4598	117.973	3.4712	142.786	3.204	--		--
59.0485	3.4598	118.097	3.4712	143.097	3.191	--		--
59.1107	3.4598	118.252	3.4712	143.439	3.1758	--		--
59.1729	3.4592	118.377	3.4712	143.781	3.1575	--		--
59.2662	3.4598	118.501	3.4712	144.123	3.1358	--		--
59.3284	3.4598	118.657	3.4712	144.465	3.1101	--		--
59.3905	3.4598	118.781	3.4712	144.776	3.0803	--		--
59.4527	3.4592	118.905	3.4712	145.118	3.0474	--		--
59.5149	3.4598	119.061	3.4716	145.46	3.0124	--		--
59.5771	3.4598	119.185	3.4716	145.802	2.9758	--		--
59.6704	3.4592	119.31	3.4716	146.144	2.938	--		--
59.7326	3.4592	119.465	3.4716	146.455	2.8999	--		--
59.7948	3.4598	119.59	3.4716	146.797	2.8614	--		--
59.857	3.4592	119.714	3.4716	147.139	2.8224	--		--
59.9192	3.4598	119.869	3.4716	147.481	2.7827	--		--
59.9813	3.4592	119.994	3.4719	147.823	2.7427	--		--
60.0746	3.4598	120.118	3.4719	148.134	2.7024	--		--
60.1368	3.4598	120.274	3.4719	148.476	2.6618	--		--
60.199	3.4592	120.398	3.4719	148.818	2.6212	--		--
60.2612	3.4592	120.522	3.4719	149.16	2.5812	--		--
60.3234	3.4598	120.678	3.4719	149.502	2.5412	--		--
60.3856	3.4592	120.802	3.4722	149.813	2.5006	--		--
60.4789	3.4598	120.927	3.4722	149.845	2.5	--		--
60.541	3.4598	121.082	3.4722	--		--	--	--
60.6032	3.4598	121.206	3.4722	--		--	--	--
60.6654	3.4598	121.331	3.4722	--		--	--	--
60.7276	3.4598	121.486	3.4722	--		--	--	--
60.8209	3.4598	121.611	3.4722	--		--	--	--
60.8831	3.4598	121.735	3.4725	--		--	--	--
60.9453	3.4598	121.891	3.4725	--		--	--	--
61.0075	3.4598	122.015	3.4725	--		--	--	--
61.0697	3.4598	122.139	3.4725	--		--	--	--
61.1318	3.4598	122.295	3.4725	--		--	--	--
61.2251	3.4592	122.419	3.4725	--		--	--	--
61.2873	3.4598	122.544	3.4725	--		--	--	--
61.3495	3.4592	122.699	3.4728	--		--	--	--
61.4117	3.4592	122.823	3.4728	--		--	--	--
61.4739	3.4598	122.948	3.4728	--		--	--	--
61.5361	3.4598	123.103	3.4728	--		--	--	--
61.6294	3.4592	123.228	3.4728	--		--	--	--
61.6915	3.4592	123.352	3.4728	--		--	--	--
61.7537	3.4598	123.507	3.4728	--		--	--	--
61.8159	3.4598	123.632	3.4728	--		--	--	--
61.8781	3.4592	123.756	3.4728	--		--	--	--
61.9403	3.4598	123.912	3.4731	--		--	--	--
62.0336	3.4598	124.036	3.4731	--		--	--	--
62.0958	3.4592	124.16	3.4731	--		--	--	--
62.158	3.4592	124.316	3.4731	--		--	--	--
62.2201	3.4592	124.44	3.4731	--		--	--	--
62.2823	3.4598	124.565	3.4734	--		--	--	--
62.3445	3.4592	124.72	3.4731	--		--	--	--
62.4378	3.4598	124.845	3.4734	--		--	--	--
62.5	3.4598	125	3.4734	--		--	--	--
62.5622	3.4592	125.124	3.4734	--		--	--	--
62.6244	3.4592	125.249	3.4734	--		--	--	--
62.6866	3.4598	125.404	3.4737	--		--	--	--
62.7488	3.4598	125.529	3.4737	--		--	--	--
62.842	3.4592	125.653	3.4737	--		--	--	--
62.9042	3.4592	125.808	3.4737	--		--	--	--
62.9664	3.4598	125.933	3.4737	--		--	--	--
63.0286	3.4598	126.057	3.4737	--		--	--	--
63.0908	3.4598	126.213	3.4737	--		--	--	--
63.153	3.4598	126.337	3.4737	--		--	--	--
63.2463	3.4598	126.461	3.474	--		--	--	--
63.3085	3.4598	126.617	3.474	--		--	--	--
63.3706	3.4598	126.741	3.474	--		--	--	--
63.4328	3.4598	126.866	3.474	--		--	--	--
63.495	3.4598	127.021	3.4743	--		--	--	--
63.5572	3.4598	127.146	3.474	--		--	--	--
63.6505	3.4598	127.27	3.4743	--		--	--	--
63.7127	3.4598	127.425	3.4743	--		--	--	--
63.7749	3.4598	127.55	3.4743	--		--	--	--
63.8371	3.4598	127.674	3.4743	--		--	--	--
63.8993	3.4598	127.83	3.4743	--		--	--	--
63.9614	3.4598	127.954	3.4747	--		--	--	--
64.0547	3.4598	128.078	3.4747	--		--	--	--
64.1169	3.4598	128.234	3.4747	--		--	--	--
64.1791	3.4598	128.358	3.4747	--		--	--	--
64.2413	3.4598	128.483	3.4747	--		--	--	--
64.3035	3.4598	128.638	3.4753	--		--	--	--
64.3657	3.4598	128.762	3.4753	--		--	--	--
64.459	3.4598	128.887	3.4753	--		--	--	--
64.5211	3.4598	129.042	3.4753	--		--	--	--
64.5833	3.4598	129.167	3.4753	--		--	--	--
64.6455	3.4598	129.291	3.4753	--		--	--	--
64.7077	3.4598	129.447	3.4756	--		--	--	--
64.7699	3.4598	129.571	3.4753	--		--	--	--
64.8632	3.4598	129.695	3.4756	--		--	--	--
64.9254	3.4598	129.851	3.4756	--		--	--	--
64.9876	3.4598	129.975	3.4756	--		--	--	--
65.0498	3.4598	130.1	3.4756	--		--	--	--
65.1119	3.4598	130.255	3.4756	--		--	--	--
65.1741	3.4598	130.379	3.4759	--		--	--	--
65.2674	3.4598	130.504	3.4759	--		--	--	--
65.3296	3.4598	130.659	3.4759	--		--	--	--
65.3918	3.4598	130.784	3.4759	--		--	--	--
65.454	3.4598	130.908	3.4762	--		--	--	--
65.5162	3.4598	131.063	3.4762	--		--	--	--
65.5784	3.4598	131.188	3.4762	--		--	--	--
65.6716	3.4598	131.312	3.4762	--		--	--	--
65.7338	3.4598	131.468	3.4762	--		--	--	--
65.796	3.4598	131.592	3.4762	--		--	--	--
65.8582	3.4598	131.716	3.4765	--		--	--	--
65.9204	3.4598	131.872	3.4765	--		--	--	--
65.9826	3.4598	131.996	3.4765	--		--	--	--
66.0759	3.4598	132.121	3.4765	--		--	--	--
66.1381	3.4598	132.276	3.4765	--		--	--	--
66.2002	3.4598	132.4	3.4765	--		--	--	--
66.2624	3.4598	132.525	3.4768	--		--	--	--
66.3246	3.4598	132.68	3.4768	--		--	--	--
66.3868	3.4598	132.805	3.4768	--		--	--	--
66.4801	3.4598	132.929	3.4768	--		--	--	--
66.5423	3.4598	133.085	3.4771	--		--	--	--
66.6045	3.4598	133.209	3.4771	--		--	--	--
66.6667	3.4598	133.333	3.4771	--		--	--	--
66.7289	3.4598	133.489	3.4771	--		--	--	--
66.791	3.4598	133.613	3.4774	--		--	--	--
66.8843	3.4598	133.738	3.4774	--		--	--	--
66.9465	3.4598	133.893	3.4774	--		--	--	--
67.0087	3.4598	134.017	3.4774	--		--	--	--
67.0709	3.4598	134.142	3.4778	--		--	--	--
67.1331	3.4598	134.297	3.4778	--		--	--	--
67.1953	3.4598	134.422	3.4778	--		--	--	--
67.2886	3.4598	134.546	3.4778	--		--	--	--
67.3508	3.4598	134.701	3.4781	--		--	--	--
67.4129	3.4598	134.826	3.4778	--		--	--	--
67.4751	3.4598	134.95	3.4781	--		--	--	--
67.5373	3.4598	135.106	3.4781	--		--	--	--
67.5995	3.4598	135.23	3.4781	--		--	--	--
67.6928	3.4598	135.354	3.4784	--		--	--	--
67.755	3.4598	135.51	3.4784	--		--	--	--
67.8172	3.4598	135.634	3.4784	--		--	--	--
67.8794	3.4598	135.759	3.4784	--		--	--	--
67.9415	3.4598	135.914	3.4787	--		--	--	--
68.0348	3.4598	136.039	3.4787	--		--	--	--
68.097	3.4598	136.163	3.4787	--		--	--	--
68.1592	3.4598	136.318	3.479	--		--	--	--
68.2214	3.4598	136.443	3.479	--		--	--	--
68.2836	3.4598	136.567	3.479	--		--	--	--
68.3458	3.4598	136.723	3.479	--		--	--	--
68.439	3.4598	136.847	3.479	--		--	--	--
68.5012	3.4598	136.971	3.4793	--		--	--	--
68.5634	3.4598	137.127	3.4793	--		--	--	--
68.6256	3.4598	137.251	3.4793	--		--	--	--
68.6878	3.4598	137.376	3.4793	--		--	--	--
68.75	3.4598	137.531	3.4796	--		--	--	--
68.8433	3.4598	137.655	3.4796	--		--	--	--
68.9055	3.4598	137.78	3.4796	--		--	--	--
68.9677	3.4598	137.935	3.4796	--		--	--	--
69.0298	3.4598	138.06	3.4799	--		--	--	--
69.092	3.4598	138.184	3.4799	--		--	--	--
69.1542	3.4598	138.34	3.4802	--		--	--	--
69.2475	3.4598	138.464	3.4802	--		--	--	--
69.3097	3.4598	138.588	3.4802	--		--	--	--
69.3719	3.4598	138.744	3.4805	--		--	--	--
69.4341	3.4598	138.868	3.4805	--		--	--	--
69.4963	3.4598	138.993	3.4805	--		--	--	--
69.5585	3.4598	139.148	3.4805	--		--	--	--
69.6517	3.4598	139.272	3.4809	--		--	--	--
69.7139	3.4598	139.428	3.4809	--		--	--	--
69.7761	3.4598	139.552	3.4809	--		--	--	--
69.8383	3.4598	139.677	3.4809	--		--	--	--
69.9005	3.4598	139.832	3.4812	--		--	--	--
69.9627	3.4598	139.956	3.4812	--		--	--	--
70.056	3.4598	140.081	3.4812	--		--	--	--
70.1182	3.4598	140.236	3.4815	--		--	--	--
70.1804	3.4598	140.361	3.4815	--		--	--	--
70.2425	3.4598	140.485	3.4815	--		--	--	--
70.3047	3.4598	140.641	3.4818	--		--	--	--
70.3669	3.4598	140.765	3.4818	--		--	--	--
70.4602	3.4598	140.889	3.4818	--		--	--	--
70.5224	3.4598	141.045	3.4818	--		--	--	--
70.5846	3.4598	141.169	3.4821	--		--	--	--
70.6468	3.4598	141.294	3.4821	--		--	--	--
70.709	3.4598	141.449	3.4824	--		--	--	--
70.7711	3.4598	141.573	3.4824	--		--	--	--
70.8644	3.4598	141.698	3.4824	--		--	--	--
70.9266	3.4598	141.853	3.4824	--		--	--	--
70.9888	3.4598	141.978	3.483	--		--	--	--
71.051	3.4598	142.102	3.483	--		--	--	--
71.1132	3.4598	142.257	3.483	--		--	--	--
71.1754	3.4598	142.382	3.4833	--		--	--	--
71.2687	3.4598	142.506	3.4833	--		--	--	--
71.3308	3.4598	142.662	3.4836	--		--	--	--
71.393	3.4598	142.786	3.4836	--		--	--	--
71.4552	3.4601	142.91	3.4836	--		--	--	--
71.5174	3.4598	143.066	3.484	--		--	--	--
71.5796	3.4598	143.19	3.484	--		--	--	--
71.6729	3.4598	143.315	3.484	--		--	--	--
71.7351	3.4598	143.47	3.4843	--		--	--	--
71.7973	3.4598	143.595	3.4843	--		--	--	--
71.8594	3.4601	143.719	3.4846	--		--	--	--
71.9216	3.4598	143.874	3.4846	--		--	--	--
71.9838	3.4598	143.999	3.4849	--		--	--	--
72.0771	3.4601	144.123	3.4849	--		--	--	--
72.1393	3.4598	144.279	3.4852	--		--	--	--
72.2015	3.4598	144.403	3.4852	--		--	--	--
72.2637	3.4601	144.527	3.4852	--		--	--	--
72.3259	3.4598	144.683	3.4855	--		--	--	--
72.3881	3.4598	144.807	3.4855	--		--	--	--
72.4813	3.4601	144.932	3.4858	--		--	--	--
72.5435	3.4598	145.087	3.4858	--		--	--	--
72.6057	3.4601	145.211	3.4861	--		--	--	--
72.6679	3.4598	145.336	3.4861	--		--	--	--
72.7301	3.4598	145.491	3.4864	--		--	--	--
72.7923	3.4598	145.616	3.4864	--		--	--	--
72.8856	3.4598	145.74	3.4867	--		--	--	--
72.9478	3.4598	145.896	3.4867	--		--	--	--
73.01	3.4598	146.02	3.4871	--		--	--	--
73.0721	3.4598	146.144	3.4874	--		--	--	--
73.1343	3.4598	146.3	3.4874	--		--	--	--
73.1965	3.4601	146.424	3.4874	--		--	--	--
73.2898	3.4598	146.549	3.4877	--		--	--	--
73.352	3.4601	146.704	3.488	--		--	--	--
73.4142	3.4598	146.828	3.488	--		--	--	--
73.4764	3.4598	146.953	3.4883	--		--	--	--
73.5386	3.4601	147.108	3.4883	--		--	--	--
73.6008	3.4601	147.233	3.4886	--		--	--	--
73.694	3.4598	147.357	3.4886	--		--	--	--
73.7562	3.4601	147.512	3.4889	--		--	--	--
73.8184	3.4601	147.637	3.4889	--		--	--	--
73.8806	3.4601	147.761	3.4892	--		--	--	--
73.9428	3.4601	147.917	3.4895	--		--	--	--
74.005	3.4598	148.041	3.4898	--		--	--	--
74.0983	3.4598	148.165	3.4898	--		--	--	--
74.1604	3.4601	148.321	3.4902	--		--	--	--
74.2226	3.4601	148.445	3.4905	--		--	--	--
74.2848	3.4601	148.57	3.4905	--		--	--	--
74.347	3.4601	148.725	3.4911	--		--	--	--
74.4092	3.4598	148.85	3.4911	--		--	--	--
74.5025	3.4601	148.974	3.4914	--		--	--	--
74.5647	3.4598	149.129	3.4917	--		--	--	--
74.6269	3.4601	149.254	3.492	--		--	--	--
74.689	3.4601	149.378	3.492	--		--	--	--
74.7512	3.4601	149.534	3.4923	--		--	--	--
74.8134	3.4601	149.658	3.4926	--		--	--	--
74.9067	3.4598	149.782	3.4929	--		--	--	--
74.9689	3.4601	149.938	3.4933	--		--	--	--
75.0311	3.4601	150.062	3.4933	--		--	--	--
75.0933	3.4601	150.187	3.4936	--		--	--	--
75.1555	3.4601	150.342	3.4939	--		--	--	--
75.2488	3.4601	150.466	3.4942	--		--	--	--
75.311	3.4601	150.591	3.4945	--		--	--	--
75.3731	3.4601	150.746	3.4948	--		--	--	--
75.4353	3.4601	150.871	3.4951	--		--	--	--
75.4975	3.4598	150.995	3.4954	--		--	--	--
75.5597	3.4598	151.15	3.4957	--		--	--	--
75.653	3.4601	151.275	3.496	--		--	--	--
75.7152	3.4601	151.399	3.496	--		--	--	--
75.7774	3.4601	151.555	3.4967	--		--	--	--
75.8396	3.4601	151.679	3.497	--		--	--	--
75.9017	3.4601	151.803	3.4973	--		--	--	--
75.9639	3.4601	151.959	3.4976	--		--	--	--
76.0261	3.4601	152.083	3.4979	--		--	--	--
76.1194	3.4601	152.208	3.4982	--		--	--	--
76.1816	3.4601	152.363	3.4988	--		--	--	--
76.2438	3.4601	152.488	3.4991	--		--	--	--
76.306	3.4601	152.612	3.4995	--		--	--	--
76.3682	3.4601	152.767	3.4998	--		--	--	--
76.4304	3.4601	152.892	3.5004	--		--	--	--
76.5236	3.4601	153.016	3.5007	--		--	--	--
76.5858	3.4601	153.172	3.501	--		--	--	--
76.648	3.4601	153.296	3.5016	--		--	--	--
76.7102	3.4601	153.42	3.5019	--		--	--	--
76.7724	3.4601	153.545	3.5026	--		--	--	--
76.8346	3.4601	153.7	3.5029	--		--	--	--
76.8968	3.4601	153.825	3.5032	--		--	--	--
76.99	3.4601	153.949	3.5038	--		--	--	--
77.0522	3.4601	154.104	3.5041	--		--	--	--
77.1144	3.4601	154.229	3.5047	--		--	--	--
77.1766	3.4601	154.353	3.505	--		--	--	--
77.2388	3.4601	154.509	3.5057	--		--	--	--
77.301	3.4601	154.633	3.5066	--		--	--	--
77.3943	3.4601	154.757	3.5069	--		--	--	--
77.4565	3.4601	154.913	3.5075	--		--	--	--
77.5187	3.4601	155.037	3.5081	--		--	--	--
77.5808	3.4601	155.162	3.5088	--		--	--	--
77.643	3.4601	155.286	3.5094	--		--	--	--
77.7052	3.4601	155.442	3.51	--		--	--	--
77.7674	3.4601	155.566	3.5106	--		--	--	--
77.8607	3.4601	155.69	3.5112	--		--	--	--
77.9229	3.4601	155.846	3.5119	--		--	--	--
77.9851	3.4601	155.97	3.5125	--		--	--	--
78.0473	3.4601	156.095	3.5131	--		--	--	--
78.1094	3.4601	156.25	3.5143	--		--	--	--
78.1716	3.4601	156.374	3.515	--		--	--	--
78.2649	3.4601	156.499	3.5159	--		--	--	--
78.3271	3.4601	156.654	3.5165	--		--	--	--
78.3893	3.4601	156.779	3.5174	--		--	--	--
78.4515	3.4601	156.903	3.5184	--		--	--	--
78.5137	3.4601	157.027	3.5193	--		--	--	--
78.5759	3.4601	157.183	3.5202	--		--	--	--
78.6381	3.4601	157.307	3.5212	--		--	--	--
78.7313	3.4601	157.432	3.5227	--		--	--	--
78.7935	3.4601	157.587	3.5236	--		--	--	--
78.8557	3.4601	157.711	3.5249	--		--	--	--
78.9179	3.4601	157.836	3.5261	--		--	--	--
78.9801	3.4601	157.991	3.5274	--		--	--	--
79.0423	3.4601	158.116	3.5289	--		--	--	--
79.1356	3.4601	158.24	3.5308	--		--	--	--
79.1978	3.4601	158.396	3.5323	--		--	--	--
79.26	3.4601	158.52	3.5339	--		--	--	--
79.3221	3.4601	158.644	3.5357	--		--	--	--
79.3843	3.4601	158.769	3.5382	--		--	--	--
79.4465	3.4601	158.924	3.5401	--		--	--	--
79.5087	3.4601	159.049	3.5425	--		--	--	--
79.602	3.4601	159.173	3.545	--		--	--	--
79.6642	3.4601	159.328	3.5481	--		--	--	--
79.7264	3.4601	159.453	3.5509	--		--	--	--
79.7886	3.4601	159.577	3.5546	--		--	--	--
79.8508	3.4601	159.733	3.5584	--		--	--	--
79.9129	3.4601	159.857	3.5624	--		--	--	--
80.0062	3.4601	159.981	3.5664	--		--	--	--
80.0684	3.4604	160.137	3.5714	--		--	--	--
80.1306	3.4601	160.261	3.577	--		--	--	--
80.1928	3.4601	160.386	3.5825	--		--	--	--
80.255	3.4604	160.51	3.589	--		--	--	--
80.3172	3.4604	160.665	3.5965	--		--	--	--
80.3794	3.4601	160.79	3.6049	--		--	--	--
80.4726	3.4601	160.914	3.6142	--		--	--	--
80.5348	3.4604	161.07	3.6253	--		--	--	--
80.597	3.4601	161.194	3.6371	--		--	--	--
80.6592	3.4601	161.318	3.6504	--		--	--	--
80.7214	3.4601	161.474	3.6644	--		--	--	--
80.7836	3.4604	161.598	3.679	--		--	--	--
80.8769	3.4601	161.723	3.6932	--		--	--	--
80.939	3.4604	161.878	3.7081	--		--	--	--
81.0012	3.4604	162.002	3.723	--		--	--	--
81.0634	3.4604	162.127	3.7382	--		--	--	--
81.1256	3.4601	162.251	3.7534	--		--	--	--
81.1878	3.4601	162.407	3.7692	--		--	--	--
81.25	3.4601	162.531	3.7853	--		--	--	--
81.3433	3.4604	162.655	3.8002	--		--	--	--
81.4055	3.4604	--		--	--	--	--	--
81.4677	3.4604	0	3.4365	--		--	--	--
81.5298	3.4604	0.12438	3.412	--		--	--	--
81.592	3.4604	0.27985	3.4021	--		--	--	--
81.6542	3.4604	0.40423	3.3968	--		--	--	--
81.7475	3.4604	0.52861	3.394	--		--	--	--
81.8097	3.4604	0.68408	3.3925	--		--	--	--
81.8719	3.4604	0.80846	3.3916	--		--	--	--
81.9341	3.4604	0.93284	3.3906	--		--	--	--
81.9963	3.4604	1.08831	3.39	--		--	--	--
82.0585	3.4604	1.21269	3.3894	--		--	--	--
82.1206	3.4604	1.33706	3.3885	--		--	--	--
82.2139	3.4604	1.49254	3.3882	--		--	--	--
82.2761	3.4604	1.61692	3.3878	--		--	--	--
82.3383	3.4604	1.74129	3.3878	--		--	--	--
82.4005	3.4604	1.89677	3.3875	--		--	--	--
82.4627	3.4604	2.02114	3.3872	--		--	--	--
82.5249	3.4604	2.14552	3.3872	--		--	--	--
82.6182	3.4604	2.301	3.3869	--		--	--	--
82.6804	3.4604	2.42537	3.3869	--		--	--	--
82.7425	3.4604	2.54975	3.3869	--		--	--	--
82.8047	3.4604	2.70522	3.3869	--		--	--	--
82.8669	3.4604	2.8296	3.3869	--		--	--	--
82.9291	3.4604	2.95398	3.3866	--		--	--	--
82.9913	3.4604	3.10945	3.3866	--		--	--	--
83.0846	3.4604	3.23383	3.3866	--		--	--	--
83.1468	3.4604	3.35821	3.3866	--		--	--	--
83.209	3.4604	3.51368	3.3866	--		--	--	--
83.2711	3.4604	3.63806	3.3863	--		--	--	--
83.3333	3.4604	3.76244	3.3863	--		--	--	--
83.3955	3.4604	3.91791	3.3863	--		--	--	--
83.4888	3.4604	4.04229	3.3866	--		--	--	--
83.551	3.4604	4.16667	3.3863	--		--	--	--
83.6132	3.4604	4.32214	3.3863	--		--	--	--
83.6754	3.4604	4.44652	3.3863	--		--	--	--
83.7376	3.4604	4.5709	3.3863	--		--	--	--
83.7998	3.4604	4.72637	3.3866	--		--	--	--
83.8619	3.4607	4.85075	3.3863	--		--	--	--
83.9552	3.4604	4.97512	3.3863	--		--	--	--
84.0174	3.4604	5.1306	3.3863	--		--	--	--
84.0796	3.4604	5.25498	3.3863	--		--	--	--
84.1418	3.4604	5.37935	3.3863	--		--	--	--
84.204	3.4607	5.53483	3.3863	--		--	--	--
84.2662	3.4607	5.6592	3.3863	--		--	--	--
84.3594	3.4607	5.78358	3.3863	--		--	--	--
84.4216	3.4607	5.93905	3.3863	--		--	--	--
84.4838	3.4607	6.06343	3.3863	--		--	--	--
84.546	3.4607	6.18781	3.3863	--		--	--	--
84.6082	3.4607	6.34328	3.3863	--		--	--	--
84.6704	3.4604	6.46766	3.3863	--		--	--	--
84.7326	3.4607	6.59204	3.3863	--		--	--	--
84.8259	3.4607	6.74751	3.3863	--		--	--	--
84.8881	3.4607	6.87189	3.3863	--		--	--	--
84.9502	3.4607	6.99627	3.3863	--		--	--	--
85.0124	3.4607	7.15174	3.3863	--		--	--	--
85.0746	3.4607	7.27612	3.3863	--		--	--	--
85.1368	3.4607	7.4005	3.3863	--		--	--	--
85.2301	3.4607	7.55597	3.3863	--		--	--	--
85.2923	3.4607	7.68035	3.3863	--		--	--	--
85.3545	3.4607	7.80473	3.3863	--		--	--	--
85.4167	3.4607	7.9602	3.3863	--		--	--	--
85.4789	3.4607	8.08458	3.3863	--		--	--	--
85.541	3.4607	8.20896	3.3863	--		--	--	--
85.6032	3.4607	8.36443	3.3863	--		--	--	--
85.6965	3.4607	8.48881	3.3863	--		--	--	--
85.7587	3.4607	8.61318	3.3863	--		--	--	--
85.8209	3.4607	8.76866	3.3863	--		--	--	--
85.8831	3.4607	8.89303	3.3863	--		--	--	--
85.9453	3.4607	9.01741	3.3863	--		--	--	--
86.0075	3.4607	9.17289	3.3863	--		--	--	--
86.1008	3.4607	9.29726	3.3863	--		--	--	--
86.1629	3.4607	9.42164	3.3863	--		--	--	--
86.2251	3.4607	9.57711	3.3863	--		--	--	--
86.2873	3.4607	9.70149	3.3863	--		--	--	--
86.3495	3.4607	9.82587	3.3863	--		--	--	--
86.4117	3.4607	9.98134	3.3863	--		--	--	--
86.4739	3.4607	10.1057	3.3863	--		--	--	--
86.5672	3.4607	10.2301	3.3866	--		--	--	--
86.6294	3.4607	10.3856	3.3863	--		--	--	--
86.6915	3.4607	10.5099	3.3866	--		--	--	--
86.7537	3.4607	10.6343	3.3863	--		--	--	--
86.8159	3.4607	10.7898	3.3866	--		--	--	--
86.8781	3.4607	10.9142	3.3866	--		--	--	--
86.9714	3.4607	11.0386	3.3866	--		--	--	--
87.0336	3.4607	11.194	3.3866	--		--	--	--
87.0958	3.4607	11.3184	3.3866	--		--	--	--
87.158	3.4607	11.4428	3.3866	--		--	--	--
87.2202	3.4607	11.5672	3.3863	--		--	--	--
87.2823	3.4607	11.7226	3.3866	--		--	--	--
87.3445	3.4607	11.847	3.3866	--		--	--	--
87.4378	3.4607	11.9714	3.3866	--		--	--	--
87.5	3.4607	12.1269	3.3866	--		--	--	--
87.5622	3.4607	12.2512	3.3866	--		--	--	--
87.6244	3.4607	12.3756	3.3866	--		--	--	--
87.6866	3.4607	12.5311	3.3866	--		--	--	--
87.7488	3.4607	12.6555	3.3866	--		--	--	--
87.842	3.4607	12.7798	3.3866	--		--	--	--
87.9042	3.4607	12.9353	3.3866	--		--	--	--
87.9664	3.461	13.0597	3.3866	--		--	--	--
88.0286	3.461	13.1841	3.3866	--		--	--	--
88.0908	3.4607	13.3395	3.3866	--		--	--	--
88.153	3.4607	13.4639	3.3866	--		--	--	--
88.2152	3.461	13.5883	3.3866	--		--	--	--
88.3085	3.4607	13.7438	3.3866	--		--	--	--
88.3706	3.461	13.8682	3.3866	--		--	--	--
88.4328	3.4607	13.9925	3.3866	--		--	--	--
88.495	3.461	14.148	3.3866	--		--	--	--
88.5572	3.461	14.2724	3.3866	--		--	--	--
88.6194	3.461	14.3968	3.3866	--		--	--	--
88.7127	3.461	14.5522	3.3866	--		--	--	--
88.7749	3.4607	14.6766	3.3866	--		--	--	--
88.8371	3.461	14.801	3.3866	--		--	--	--
88.8992	3.461	14.9565	3.3866	--		--	--	--
88.9614	3.461	15.0808	3.3866	--		--	--	--
89.0236	3.461	15.2052	3.3866	--		--	--	--
89.0858	3.461	15.3607	3.3869	--		--	--	--
89.1791	3.461	15.4851	3.3866	--		--	--	--
89.2413	3.461	15.6095	3.3866	--		--	--	--
89.3035	3.461	15.7649	3.3866	--		--	--	--
89.3657	3.461	15.8893	3.3869	--		--	--	--
89.4279	3.461	16.0137	3.3866	--		--	--	--
89.49	3.461	16.1691	3.3869	--		--	--	--
89.5833	3.461	16.2935	3.3869	--		--	--	--
89.6455	3.461	16.4179	3.3866	--		--	--	--
89.7077	3.461	16.5734	3.3866	--		--	--	--
89.7699	3.461	16.6978	3.3866	--		--	--	--
89.8321	3.461	16.8221	3.3869	--		--	--	--
89.8943	3.461	16.9776	3.3869	--		--	--	--
89.9565	3.461	17.102	3.3869	--		--	--	--
90.0498	3.461	17.2264	3.3869	--		--	--	--
90.1119	3.461	17.3818	3.3869	--		--	--	--
90.1741	3.461	17.5062	3.3869	--		--	--	--
90.2363	3.461	17.6306	3.3869	--		--	--	--
90.2985	3.461	17.7861	3.3869	--		--	--	--
90.3607	3.461	17.9105	3.3869	--		--	--	--
90.454	3.461	18.0348	3.3869	--		--	--	--
90.5162	3.461	18.1903	3.3869	--		--	--	--
90.5784	3.461	18.3147	3.3869	--		--	--	--
90.6406	3.461	18.4391	3.3869	--		--	--	--
90.7027	3.461	18.5945	3.3869	--		--	--	--
90.7649	3.461	18.7189	3.3869	--		--	--	--
90.8271	3.4613	18.8433	3.3869	--		--	--	--
90.9204	3.461	18.9988	3.3869	--		--	--	--
90.9826	3.461	19.1231	3.3869	--		--	--	--
91.0448	3.461	19.2475	3.3869	--		--	--	--
91.107	3.4613	19.403	3.3869	--		--	--	--
91.1692	3.461	19.5274	3.3869	--		--	--	--
91.2313	3.461	19.6517	3.3869	--		--	--	--
91.3246	3.4613	19.8072	3.3869	--		--	--	--
91.3868	3.4613	19.9316	3.3869	--		--	--	--
91.449	3.4613	20.056	3.3869	--		--	--	--
91.5112	3.4613	20.2114	3.3869	--		--	--	--
91.5734	3.461	20.3358	3.3869	--		--	--	--
91.6356	3.461	20.4602	3.3869	--		--	--	--
91.6978	3.461	20.6157	3.3869	--		--	--	--
91.791	3.4613	20.7401	3.3869	--		--	--	--
91.8532	3.461	20.8644	3.3869	--		--	--	--
91.9154	3.4613	21.0199	3.3869	--		--	--	--
91.9776	3.461	21.1443	3.3869	--		--	--	--
92.0398	3.4613	21.2687	3.3869	--		--	--	--
92.102	3.461	21.4241	3.3869	--		--	--	--
92.1953	3.4613	21.5485	3.3869	--		--	--	--
92.2575	3.461	21.6729	3.3869	--		--	--	--
92.3196	3.4613	21.8284	3.3869	--		--	--	--
92.3818	3.4613	21.9527	3.3869	--		--	--	--
92.444	3.4613	22.0771	3.3872	--		--	--	--
92.5062	3.4613	22.2326	3.3869	--		--	--	--
92.5684	3.461	22.357	3.3869	--		--	--	--
92.6617	3.4613	22.4813	3.3869	--		--	--	--
92.7239	3.4613	22.6368	3.3872	--		--	--	--
92.7861	3.4613	22.7612	3.3869	--		--	--	--
92.8483	3.4613	22.8856	3.3869	--		--	--	--
92.9104	3.4613	23.041	3.3869	--		--	--	--
92.9726	3.4613	23.1654	3.3869	--		--	--	--
93.0659	3.4613	23.2898	3.3872	--		--	--	--
93.1281	3.4613	23.4453	3.3869	--		--	--	--
93.1903	3.4613	23.5696	3.3869	--		--	--	--
93.2525	3.4613	23.694	3.3872	--		--	--	--
93.3147	3.4613	23.8495	3.3872	--		--	--	--
93.3769	3.4613	23.9739	3.3869	--		--	--	--
93.439	3.4613	24.0983	3.3872	--		--	--	--
93.5323	3.4613	24.2537	3.3872	--		--	--	--
93.5945	3.4613	24.3781	3.3869	--		--	--	--
93.6567	3.4613	24.5025	3.3872	--		--	--	--
93.7189	3.4613	24.658	3.3872	--		--	--	--
93.7811	3.4613	24.7823	3.3872	--		--	--	--
93.8433	3.4613	24.9067	3.3869	--		--	--	--
93.9366	3.4613	25.0622	3.3872	--		--	--	--
93.9988	3.4613	25.1866	3.3869	--		--	--	--
94.061	3.4613	25.3109	3.3872	--		--	--	--
94.1231	3.4613	25.4664	3.3872	--		--	--	--
94.1853	3.4613	25.5908	3.3872	--		--	--	--
94.2475	3.4613	25.7152	3.3872	--		--	--	--
94.3097	3.4613	25.8707	3.3872	--		--	--	--
94.403	3.4613	25.995	3.3872	--		--	--	--
94.4652	3.4613	26.1194	3.3872	--		--	--	--
94.5274	3.4613	26.2749	3.3872	--		--	--	--
94.5896	3.4613	26.3992	3.3872	--		--	--	--
94.6517	3.4613	26.5236	3.3872	--		--	--	--
94.7139	3.4613	26.6791	3.3872	--		--	--	--
94.8072	3.4616	26.8035	3.3872	--		--	--	--
94.8694	3.4613	26.9279	3.3872	--		--	--	--
94.9316	3.4616	27.0833	3.3872	--		--	--	--
94.9938	3.4613	27.2077	3.3872	--		--	--	--
95.056	3.4613	27.3321	3.3872	--		--	--	--
95.1182	3.4613	27.4876	3.3872	--		--	--	--
95.1804	3.4613	27.6119	3.3872	--		--	--	--
95.2736	3.4613	27.7363	3.3872	--		--	--	--
95.3358	3.4616	27.8918	3.3872	--		--	--	--
95.398	3.4616	28.0162	3.3872	--		--	--	--
95.4602	3.4616	28.1406	3.3872	--		--	--	--
95.5224	3.4616	28.296	3.3872	--		--	--	--
95.5846	3.4613	28.4204	3.3872	--		--	--	--
95.6779	3.4616	28.5448	3.3872	--		--	--	--
95.74	3.4616	28.7003	3.3872	--		--	--	--
95.8022	3.4616	28.8246	3.3872	--		--	--	--
95.8644	3.4616	28.949	3.3872	--		--	--	--
95.9266	3.4616	29.1045	3.3872	--		--	--	--
95.9888	3.4616	29.2289	3.3872	--		--	--	--
96.051	3.4616	29.3532	3.3872	--		--	--	--
96.1443	3.4616	29.5087	3.3872	--		--	--	--
96.2065	3.4616	29.6331	3.3872	--		--	--	--
96.2687	3.4616	29.7575	3.3872	--		--	--	--
96.3308	3.4616	29.9129	3.3872	--		--	--	--
96.393	3.4616	30.0373	3.3872	--		--	--	--
96.4552	3.4616	30.1617	3.3872	--		--	--	--
96.5485	3.4616	30.3172	3.3872	--		--	--	--
96.6107	3.4616	30.4415	3.3872	--		--	--	--
96.6729	3.4616	30.5659	3.3872	--		--	--	--
96.7351	3.4616	30.7214	3.3872	--		--	--	--
96.7973	3.4616	30.8458	3.3872	--		--	--	--
96.8594	3.4616	30.9702	3.3872	--		--	--	--
96.9216	3.4616	31.0945	3.3872	--		--	--	--
97.0149	3.4616	31.25	3.3872	--		--	--	--
97.0771	3.4616	31.3744	3.3872	--		--	--	--
97.1393	3.4616	31.4988	3.3875	--		--	--	--
97.2015	3.4616	31.6542	3.3872	--		--	--	--
97.2637	3.4616	31.7786	3.3872	--		--	--	--
97.3259	3.4619	31.903	3.3872	--		--	--	--
97.4192	3.4616	32.0585	3.3872	--		--	--	--
97.4813	3.4616	32.1828	3.3872	--		--	--	--
97.5435	3.4619	32.3072	3.3872	--		--	--	--
97.6057	3.4616	32.4627	3.3875	--		--	--	--
97.6679	3.4616	32.5871	3.3872	--		--	--	--
97.7301	3.4616	32.7114	3.3875	--		--	--	--
97.7923	3.4616	32.8669	3.3875	--		--	--	--
97.8856	3.4619	32.9913	3.3875	--		--	--	--
97.9478	3.4619	33.1157	3.3875	--		--	--	--
98.01	3.4616	33.2711	3.3875	--		--	--	--
98.0721	3.4616	33.3955	3.3875	--		--	--	--
98.1343	3.4619	33.5199	3.3875	--		--	--	--
98.1965	3.4619	33.6754	3.3875	--		--	--	--
98.2898	3.4619	33.7998	3.3875	--		--	--	--
98.352	3.4619	33.9241	3.3875	--		--	--	--
98.4142	3.4619	34.0796	3.3875	--		--	--	--
98.4764	3.4619	34.204	3.3875	--		--	--	--
98.5386	3.4619	34.3284	3.3875	--		--	--	--
98.6008	3.4619	34.4838	3.3875	--		--	--	--
98.6629	3.4619	34.6082	3.3875	--		--	--	--
98.7562	3.4619	34.7326	3.3875	--		--	--	--
98.8184	3.4619	34.8881	3.3875	--		--	--	--
98.8806	3.4619	35.0124	3.3875	--		--	--	--
98.9428	3.4619	35.1368	3.3875	--		--	--	--
99.005	3.4619	35.2923	3.3875	--		--	--	--
99.0672	3.4619	35.4167	3.3875	--		--	--	--
99.1604	3.4619	35.541	3.3875	--		--	--	--
99.2226	3.4619	35.6965	3.3875	--		--	--	--
99.2848	3.4619	35.8209	3.3875	--		--	--	--
99.347	3.4619	35.9453	3.3875	--		--	--	--
99.4092	3.4619	36.1007	3.3875	--		--	--	--
99.4714	3.4619	36.2251	3.3875	--		--	--	--
99.5336	3.4619	36.3495	3.3875	--		--	--	--
99.6269	3.4619	36.505	3.3875	--		--	--	--
99.689	3.4619	36.6294	3.3875	--		--	--	--
99.7512	3.4619	36.7537	3.3875	--		--	--	--
99.8134	3.4623	36.9092	3.3875	--		--	--	--
99.8756	3.4619	37.0336	3.3875	--		--	--	--
99.9378	3.4619	37.158	3.3875	--		--	--	--
100.031	3.4619	37.3134	3.3875	--		--	--	--
100.093	3.4619	37.4378	3.3875	--		--	--	--
100.155	3.4623	37.5622	3.3875	--		--	--	--
100.218	3.4619	37.7177	3.3875	--		--	--	--
100.28	3.4619	37.842	3.3875	--		--	--	--
100.342	3.4619	37.9664	3.3875	--		--	--	--
100.404	3.4623	38.1219	3.3875	--		--	--	--
100.498	3.4623	38.2463	3.3875	--		--	--	--
100.56	3.4623	38.3706	3.3875	--		--	--	--
100.622	3.4623	38.5261	3.3875	--		--	--	--
100.684	3.4623	38.6505	3.3875	--		--	--	--
100.746	3.4623	38.7749	3.3875	--		--	--	--
100.808	3.4623	38.9303	3.3875	--		--	--	--
100.902	3.4623	39.0547	3.3875	--		--	--	--
100.964	3.4623	39.1791	3.3875	--		--	--	--
101.026	3.4623	39.3346	3.3875	--		--	--	--
101.088	3.4623	39.459	3.3875	--		--	--	--
101.15	3.4623	39.5833	3.3875	--		--	--	--
101.213	3.4623	39.7388	3.3875	--		--	--	--
101.275	3.4623	39.8632	3.3875	--		--	--	--
101.368	3.4623	39.9876	3.3875	--		--	--	--
101.43	3.4623	40.143	3.3875	--		--	--	--
101.493	3.4623	40.2674	3.3875	--		--	--	--
101.555	3.4623	40.3918	3.3875	--		--	--	--
101.617	3.4623	40.5473	3.3875	--		--	--	--
101.679	3.4623	40.6716	3.3875	--		--	--	--
101.772	3.4623	40.796	3.3875	--		--	--	--
101.835	3.4623	40.9515	3.3875	--		--	--	--
101.897	3.4623	41.0759	3.3875	--		--	--	--
101.959	3.4623	41.2002	3.3875	--		--	--	--
102.021	3.4623	41.3557	3.3875	--		--	--	--
102.083	3.4623	41.4801	3.3875	--		--	--	--
102.146	3.4623	41.6045	3.3875	--		--	--	--
102.239	3.4623	41.76	3.3872	--		--	--	--
102.301	3.4623	41.8843	3.3875	--		--	--	--
102.363	3.4623	42.0398	3.3875	--		--	--	--
102.425	3.4623	42.1642	3.3875	--		--	--	--
102.488	3.4626	42.2886	3.3875	--		--	--	--
102.55	3.4623	42.444	3.3875	--		--	--	--
102.643	3.4626	42.5684	3.3875	--		--	--	--
102.705	3.4626	42.6928	3.3875	--		--	--	--
102.767	3.4626	42.8483	3.3875	--		--	--	--
102.83	3.4626	42.9726	3.3875	--		--	--	--
102.892	3.4626	43.097	3.3872	--		--	--	--
102.954	3.4626	43.2525	3.3875	--		--	--	--
103.016	3.4626	43.3769	3.3875	--		--	--	--
103.109	3.4626	43.5012	3.3872	--		--	--	--
103.172	3.4626	43.6567	3.3872	--		--	--	--
103.234	3.4626	43.7811	3.3875	--		--	--	--
103.296	3.4626	43.9055	3.3875	--		--	--	--
103.358	3.4626	44.0609	3.3872	--		--	--	--
103.42	3.4626	44.1853	3.3875	--		--	--	--
103.514	3.4626	44.3097	3.3875	--		--	--	--
103.576	3.4626	44.4652	3.3875	--		--	--	--
103.638	3.4626	44.5896	3.3875	--		--	--	--
103.7	3.4626	44.7139	3.3872	--		--	--	--
103.762	3.4626	44.8694	3.3872	--		--	--	--
103.825	3.4626	44.9938	3.3872	--		--	--	--
103.887	3.4626	45.1182	3.3875	--		--	--	--
103.98	3.4626	45.2736	3.3875	--		--	--	--
104.042	3.4626	45.398	3.3875	--		--	--	--
104.104	3.4626	45.5224	3.3875	--		--	--	--
104.167	3.4626	45.6779	3.3872	--		--	--	--
104.229	3.4629	45.8022	3.3872	--		--	--	--
104.291	3.4626	45.9266	3.3872	--		--	--	--
104.384	3.4626	46.0821	3.3872	--		--	--	--
104.447	3.4629	46.2065	3.3872	--		--	--	--
104.509	3.4626	46.3308	3.3872	--		--	--	--
104.571	3.4626	46.4863	3.3872	--		--	--	--
104.633	3.4626	46.6107	3.3872	--		--	--	--
104.695	3.4629	46.7351	3.3872	--		--	--	--
104.757	3.4629	46.8905	3.3875	--		--	--	--
104.851	3.4629	47.0149	3.3872	--		--	--	--
104.913	3.4629	47.1393	3.3872	--		--	--	--
104.975	3.4629	47.2948	3.3872	--		--	--	--
105.037	3.4629	47.4192	3.3872	--		--	--	--
105.1	3.4629	47.5435	3.3872	--		--	--	--
105.162	3.4629	47.699	3.3872	--		--	--	--
105.255	3.4629	47.8234	3.3872	--		--	--	--
105.317	3.4629	47.9478	3.3872	--		--	--	--
105.379	3.4629	48.1032	3.3872	--		--	--	--
105.442	3.4629	48.2276	3.3872	--		--	--	--
105.504	3.4629	48.352	3.3872	--		--	--	--
105.566	3.4629	48.5075	3.3872	--		--	--	--
105.628	3.4629	48.6318	3.3872	--		--	--	--
105.721	3.4629	48.7562	3.3872	--		--	--	--
105.784	3.4629	48.9117	3.3872	--		--	--	--
105.846	3.4629	49.0361	3.3872	--		--	--	--
105.908	3.4629	49.1604	3.3872	--		--	--	--
105.97	3.4629	49.3159	3.3872	--		--	--	--
106.032	3.4629	49.4403	3.3872	--		--	--	--
106.126	3.4632	49.5647	3.3872	--		--	--	--
106.188	3.4629	49.7201	3.3872	--		--	--	--
106.25	3.4629	49.8445	3.3872	--		--	--	--
106.312	3.4632	49.9689	3.3872	--		--	--	--
106.374	3.4632	50.1244	3.3872	--		--	--	--
106.437	3.4632	50.2488	3.3872	--		--	--	--
106.499	3.4632	50.3731	3.3872	--		--	--	--
106.592	3.4629	50.5286	3.3872	--		--	--	--
106.654	3.4632	50.653	3.3872	--		--	--	--
106.716	3.4632	50.7774	3.3872	--		--	--	--
106.779	3.4632	50.9328	3.3872	--		--	--	--
106.841	3.4632	51.0572	3.3872	--		--	--	--
106.903	3.4632	51.1816	3.3872	--		--	--	--
106.965	3.4632	51.3371	3.3872	--		--	--	--
107.058	3.4632	51.4614	3.3872	--		--	--	--
107.121	3.4632	51.5858	3.3872	--		--	--	--
107.183	3.4632	51.7413	3.3872	--		--	--	--
107.245	3.4632	51.8657	3.3872	--		--	--	--
107.307	3.4632	51.99	3.3872	--		--	--	--
107.369	3.4632	52.1455	3.3872	--		--	--	--
107.463	3.4632	52.2699	3.3872	--		--	--	--
107.525	3.4632	52.3943	3.3872	--		--	--	--
107.587	3.4632	52.5498	3.3872	--		--	--	--
107.649	3.4632	52.6741	3.3872	--		--	--	--
107.711	3.4632	52.7985	3.3872	--		--	--	--
107.774	3.4632	52.954	3.3872	--		--	--	--
107.836	3.4635	53.0784	3.3872	--		--	--	--
107.929	3.4635	53.2027	3.3872	--		--	--	--
107.991	3.4635	53.3582	3.3872	--		--	--	--
108.053	3.4632	53.4826	3.3872	--		--	--	--
108.116	3.4635	53.607	3.3872	--		--	--	--
108.178	3.4635	53.7624	3.3869	--		--	--	--
108.24	3.4632	53.8868	3.3869	--		--	--	--
108.333	3.4635	54.0112	3.3872	--		--	--	--
108.396	3.4632	54.1667	3.3872	--		--	--	--
108.458	3.4635	54.291	3.3872	--		--	--	--
108.52	3.4635	54.4154	3.3869	--		--	--	--
108.582	3.4635	54.5709	3.3869	--		--	--	--
108.644	3.4635	54.6953	3.3869	--		--	--	--
108.706	3.4635	54.8197	3.3869	--		--	--	--
108.8	3.4635	54.9751	3.3872	--		--	--	--
108.862	3.4635	55.0995	3.3869	--		--	--	--
108.924	3.4635	55.2239	3.3872	--		--	--	--
108.986	3.4635	55.3794	3.3872	--		--	--	--
109.049	3.4635	55.5037	3.3869	--		--	--	--
109.111	3.4635	55.6281	3.3869	--		--	--	--
109.204	3.4635	55.7836	3.3869	--		--	--	--
109.266	3.4635	55.908	3.3869	--		--	--	--
109.328	3.4635	56.0323	3.3869	--		--	--	--
109.391	3.4635	56.1878	3.3869	--		--	--	--
109.453	3.4635	56.3122	3.3869	--		--	--	--
109.515	3.4638	56.4677	3.3869	--		--	--	--
109.577	3.4635	56.592	3.3869	--		--	--	--
109.67	3.4638	56.7164	3.3869	--		--	--	--
109.733	3.4635	56.8719	3.3869	--		--	--	--
109.795	3.4638	56.9963	3.3869	--		--	--	--
109.857	3.4638	57.1206	3.3869	--		--	--	--
109.919	3.4635	57.2761	3.3869	--		--	--	--
109.981	3.4638	57.4005	3.3869	--		--	--	--
110.075	3.4638	57.5249	3.3869	--		--	--	--
110.137	3.4638	57.6803	3.3869	--		--	--	--
110.199	3.4638	57.8047	3.3869	--		--	--	--
110.261	3.4638	57.9291	3.3869	--		--	--	--
110.323	3.4638	58.0846	3.3869	--		--	--	--
110.386	3.4638	58.209	3.3869	--		--	--	--
110.448	3.4638	58.3333	3.3869	--		--	--	--
110.541	3.4638	58.4888	3.3869	--		--	--	--
110.603	3.4638	58.6132	3.3869	--		--	--	--
110.665	3.4638	58.7376	3.3869	--		--	--	--
110.728	3.4638	58.893	3.3869	--		--	--	--
110.79	3.4638	59.0174	3.3869	--		--	--	--
110.852	3.4638	59.1418	3.3869	--		--	--	--
110.945	3.4638	59.2973	3.3869	--		--	--	--
111.007	3.4638	59.4216	3.3869	--		--	--	--
111.07	3.4638	59.546	3.3869	--		--	--	--
111.132	3.4638	59.7015	3.3869	--		--	--	--
111.194	3.4638	59.8259	3.3869	--		--	--	--
111.256	3.4638	59.9502	3.3866	--		--	--	--
111.318	3.4638	60.1057	3.3869	--		--	--	--
111.412	3.4641	60.2301	3.3869	--		--	--	--
111.474	3.4641	60.3545	3.3869	--		--	--	--
111.536	3.4641	60.51	3.3869	--		--	--	--
111.598	3.4641	60.6343	3.3869	--		--	--	--
111.66	3.4641	60.7587	3.3869	--		--	--	--
111.723	3.4641	60.9142	3.3869	--		--	--	--
111.816	3.4641	61.0386	3.3866	--		--	--	--
111.878	3.4641	61.1629	3.3866	--		--	--	--
111.94	3.4641	61.3184	3.3866	--		--	--	--
112.002	3.4641	61.4428	3.3869	--		--	--	--
112.065	3.4641	61.5672	3.3866	--		--	--	--
112.127	3.4641	61.7226	3.3866	--		--	--	--
112.189	3.4641	61.847	3.3869	--		--	--	--
112.282	3.4641	61.9714	3.3866	--		--	--	--
112.345	3.4641	62.1269	3.3866	--		--	--	--
112.407	3.4641	62.2512	3.3869	--		--	--	--
112.469	3.4641	62.3756	3.3866	--		--	--	--
112.531	3.4641	62.5311	3.3866	--		--	--	--
112.593	3.4641	62.6555	3.3866	--		--	--	--
112.687	3.4644	62.7799	3.3866	--		--	--	--
112.749	3.4641	62.9353	3.3866	--		--	--	--
112.811	3.4641	63.0597	3.3866	--		--	--	--
112.873	3.4644	63.1841	3.3866	--		--	--	--
112.935	3.4641	63.3396	3.3866	--		--	--	--
112.998	3.4641	63.4639	3.3866	--		--	--	--
113.06	3.4644	63.5883	3.3866	--		--	--	--
113.153	3.4644	63.7438	3.3866	--		--	--	--
113.215	3.4644	63.8682	3.3866	--		--	--	--
113.277	3.4644	63.9925	3.3866	--		--	--	--
113.34	3.4644	64.148	3.3866	--		--	--	--
113.402	3.4644	64.2724	3.3866	--		--	--	--
113.464	3.4644	64.3968	3.3866	--		--	--	--
113.557	3.4644	64.5522	3.3866	--		--	--	--
113.619	3.4644	64.6766	3.3866	--		--	--	--
113.682	3.4644	64.801	3.3863	--		--	--	--
113.744	3.4644	64.9565	3.3866	--		--	--	--
113.806	3.4644	65.0808	3.3866	--		--	--	--
113.868	3.4644	65.2052	3.3866	--		--	--	--
113.93	3.4647	65.3607	3.3866	--		--	--	--
114.024	3.4644	65.4851	3.3866	--		--	--	--
114.086	3.4644	65.6094	3.3863	--		--	--	--
114.148	3.4647	65.7649	3.3866	--		--	--	--
114.21	3.4647	65.8893	3.3866	--		--	--	--
114.272	3.4647	66.0137	3.3863	--		--	--	--
114.335	3.4647	66.1692	3.3863	--		--	--	--
114.428	3.4647	66.2935	3.3863	--		--	--	--
114.49	3.4647	66.4179	3.3863	--		--	--	--
114.552	3.4647	66.5734	3.3863	--		--	--	--
114.614	3.4647	66.6978	3.3866	--		--	--	--
114.677	3.4647	66.8221	3.3863	--		--	--	--
114.739	3.4647	66.9776	3.3863	--		--	--	--
114.801	3.4647	67.102	3.3863	--		--	--	--
114.894	3.4647	67.2264	3.3863	--		--	--	--
114.956	3.4647	67.3818	3.3863	--		--	--	--
115.019	3.4647	67.5062	3.3863	--		--	--	--
115.081	3.4647	67.6306	3.3863	--		--	--	--
115.143	3.4647	67.7861	3.3863	--		--	--	--
115.205	3.4647	67.9104	3.3863	--		--	--	--
115.299	3.4647	68.0348	3.3863	--		--	--	--
115.361	3.465	68.1903	3.3863	--		--	--	--
115.423	3.465	68.3147	3.3863	--		--	--	--
115.485	3.465	68.439	3.3863	--		--	--	--
115.547	3.465	68.5945	3.3863	--		--	--	--
115.609	3.4647	68.7189	3.3863	--		--	--	--
115.672	3.465	68.8433	3.3863	--		--	--	--
115.765	3.465	68.9988	3.3863	--		--	--	--
115.827	3.465	69.1231	3.3863	--		--	--	--
115.889	3.465	69.2475	3.3863	--		--	--	--
115.951	3.465	69.403	3.3863	--		--	--	--
116.014	3.465	69.5274	3.3863	--		--	--	--
116.076	3.465	69.6517	3.3863	--		--	--	--
116.169	3.465	69.8072	3.3863	--		--	--	--
116.231	3.465	69.9316	3.3863	--		--	--	--
116.294	3.465	70.056	3.3863	--		--	--	--
116.356	3.465	70.2114	3.386	--		--	--	--
116.418	3.4654	70.3358	3.3863	--		--	--	--
116.48	3.4654	70.4602	3.3863	--		--	--	--
116.542	3.4654	70.6157	3.386	--		--	--	--
116.636	3.4654	70.74	3.3863	--		--	--	--
116.698	3.465	70.8955	3.386	--		--	--	--
116.76	3.4654	71.0199	3.3863	--		--	--	--
116.822	3.4654	71.1443	3.3863	--		--	--	--
116.884	3.4654	71.2998	3.3863	--		--	--	--
116.947	3.4654	71.4241	3.3863	--		--	--	--
117.04	3.4654	71.5485	3.386	--		--	--	--
117.102	3.4654	71.704	3.386	--		--	--	--
117.164	3.4654	71.8284	3.386	--		--	--	--
117.226	3.4654	71.9527	3.386	--		--	--	--
117.289	3.4654	72.1082	3.386	--		--	--	--
117.351	3.4654	72.2326	3.386	--		--	--	--
117.413	3.4654	72.357	3.386	--		--	--	--
117.506	3.4654	72.5124	3.386	--		--	--	--
117.568	3.4654	72.6368	3.386	--		--	--	--
117.631	3.4654	72.7612	3.386	--		--	--	--
117.693	3.4654	72.9167	3.386	--		--	--	--
117.755	3.4654	73.041	3.386	--		--	--	--
117.817	3.4654	73.1654	3.386	--		--	--	--
117.91	3.4654	73.3209	3.386	--		--	--	--
117.973	3.4654	73.4453	3.386	--		--	--	--
118.035	3.4654	73.5696	3.386	--		--	--	--
118.097	3.4654	73.7251	3.386	--		--	--	--
118.159	3.4657	73.8495	3.386	--		--	--	--
118.221	3.4657	73.9739	3.386	--		--	--	--
118.284	3.4657	74.1294	3.386	--		--	--	--
118.377	3.4657	74.2537	3.3857	--		--	--	--
118.439	3.4657	74.3781	3.386	--		--	--	--
118.501	3.4657	74.5336	3.386	--		--	--	--
118.563	3.4657	74.658	3.3857	--		--	--	--
118.626	3.4657	74.7823	3.3857	--		--	--	--
118.688	3.4657	74.9378	3.3857	--		--	--	--
118.781	3.4657	75.0622	3.3857	--		--	--	--
118.843	3.4657	75.1866	3.3857	--		--	--	--
118.905	3.4657	75.342	3.3857	--		--	--	--
118.968	3.4657	75.4664	3.3857	--		--	--	--
119.03	3.4657	75.5908	3.3857	--		--	--	--
119.092	3.466	75.7463	3.3857	--		--	--	--
119.154	3.466	75.8706	3.3857	--		--	--	--
119.248	3.4657	75.995	3.3857	--		--	--	--
119.31	3.466	76.1505	3.3857	--		--	--	--
119.372	3.466	76.2749	3.3857	--		--	--	--
119.434	3.466	76.3992	3.3857	--		--	--	--
119.496	3.466	76.5547	3.3857	--		--	--	--
119.558	3.466	76.6791	3.3857	--		--	--	--
119.652	3.466	76.8035	3.3857	--		--	--	--
119.714	3.466	76.959	3.3857	--		--	--	--
119.776	3.466	77.0833	3.3857	--		--	--	--
119.838	3.466	77.2077	3.3857	--		--	--	--
119.9	3.466	77.3632	3.3857	--		--	--	--
119.963	3.466	77.4876	3.3854	--		--	--	--
120.025	3.466	77.6119	3.3857	--		--	--	--
120.118	3.466	77.7674	3.3857	--		--	--	--
120.18	3.4663	77.8918	3.3857	--		--	--	--
120.243	3.466	78.0162	3.3854	--		--	--	--
120.305	3.4663	78.1716	3.3854	--		--	--	--
120.367	3.466	78.296	3.3857	--		--	--	--
120.429	3.4663	78.4204	3.3854	--		--	--	--
120.522	3.4663	78.5759	3.3857	--		--	--	--
120.585	3.4663	78.7002	3.3854	--		--	--	--
120.647	3.4663	78.8246	3.3854	--		--	--	--
120.709	3.4663	78.9801	3.3854	--		--	--	--
120.771	3.4663	79.1045	3.3854	--		--	--	--
120.833	3.4663	79.2289	3.3854	--		--	--	--
120.896	3.4663	79.3843	3.3854	--		--	--	--
120.989	3.4663	79.5087	3.3854	--		--	--	--
121.051	3.4663	79.6331	3.3854	--		--	--	--
121.113	3.4663	79.7886	3.3854	--		--	--	--
121.175	3.4666	79.9129	3.3854	--		--	--	--
121.238	3.4663	80.0373	3.3854	--		--	--	--
121.3	3.4666	80.1928	3.3854	--		--	--	--
121.393	3.4666	80.3172	3.3854	--		--	--	--
121.455	3.4666	80.4415	3.3854	--		--	--	--
121.517	3.4666	80.597	3.3854	--		--	--	--
121.58	3.4666	80.7214	3.3854	--		--	--	--
121.642	3.4666	80.8458	3.3854	--		--	--	--
121.704	3.4666	81.0012	3.3854	--		--	--	--
121.766	3.4666	81.1256	3.3851	--		--	--	--
121.859	3.4666	81.25	3.3854	--		--	--	--
121.922	3.4666	81.4055	3.3851	--		--	--	--
121.984	3.4666	81.5298	3.3854	--		--	--	--
122.046	3.4666	81.6542	3.3851	--		--	--	--
122.108	3.4666	81.8097	3.3851	--		--	--	--
122.17	3.4666	81.9341	3.3851	--		--	--	--
122.264	3.4666	82.0585	3.3851	--		--	--	--
122.326	3.4669	82.2139	3.3851	--		--	--	--
122.388	3.4666	82.3383	3.3851	--		--	--	--
122.45	3.4669	82.4627	3.3851	--		--	--	--
122.512	3.4669	82.6182	3.3851	--		--	--	--
122.575	3.4669	82.7425	3.3851	--		--	--	--
122.637	3.4669	82.8669	3.3851	--		--	--	--
122.73	3.4669	83.0224	3.3851	--		--	--	--
122.792	3.4669	83.1468	3.3851	--		--	--	--
122.854	3.4669	83.2711	3.3851	--		--	--	--
122.917	3.4669	83.4266	3.3851	--		--	--	--
122.979	3.4669	83.551	3.3851	--		--	--	--
123.041	3.4669	83.6754	3.3851	--		--	--	--
123.134	3.4669	83.8308	3.3847	--		--	--	--
123.197	3.4669	83.9552	3.3851	--		--	--	--
123.259	3.4669	84.0796	3.3851	--		--	--	--
123.321	3.4669	84.2351	3.3847	--		--	--	--
123.383	3.4669	84.3594	3.3851	--		--	--	--
123.445	3.4675	84.4838	3.3847	--		--	--	--
123.507	3.4675	84.6393	3.3847	--		--	--	--
[truncated: 9,026 more rows]

[truncated: 4 more sheets: Fig. 5c, Fig. 5d, Fig. 5e, Fig. 5g]
